# Supplementary material for: Global gene expression changes of in vitro stimulated human transformed germinal centre B cells as surrogate for oncogenic pathway activation in individual aggressive B cell lymphomas
Source: Cell Commun Signal. 2012 Dec 20;10:43. doi: 10.1186/1478-811X-10-43 (PMC3566944; doi:10.1186/1478-811X-10-43)
Supplement: Additional file 2 — Table S1. Genes affected by α-IgM treatment. [file 1478-811X-10-43-S2.xls]

## Sheet: Tabelle1
	GenSymbols	ID	log2FC	AveExpr	t	P.Value	adj.P.Val	B
1	LY9	215967_s_at	3.183	7.673	47.4574	0	0	38.6984
2	LY9	210370_s_at	3.204	7.363	46.1804	0	0	38.3072
3	LY9	231124_x_at	4.138	8.496	44.2396	0	0	37.6784
4	DDIT3	209383_at	2.992	7.453	42.9179	0	0	37.2249
5	NA	236099_at	3.72	8.368	42.7376	0	0	37.1614
6	EGR2	205249_at	4.56	7.405	38.6362	0	0	35.5973
7	EGR1	227404_s_at	4.233	7.272	37.68	0	0	35.1971
8	NCRNA00158	231303_at	3.834	7.617	34.9134	0	0	33.9533
9	SLC7A11	217678_at	2.248	6.848	34.7312	0	0	33.8665
10	NA	226397_s_at	3.001	9.208	34.1429	0	0	33.5822
11	SGK1	201739_at	4.877	8.989	31.0333	0	0	31.9619
12	DUSP5	209457_at	5.06	7.179	30.9983	0	0	31.9425
13	BCL2A1	205681_at	4.296	8.823	30.3527	0	0	31.5787
14	NA	237753_at	2.385	7.715	30.1606	0	0	31.4686
15	DUSP10	215501_s_at	1.882	7.316	29.9049	0	0	31.3205
16	ID4	209291_at	-2.716	8.875	-28.8437	0	0	30.6885
17	CTH	217127_at	1.913	7.976	28.0977	0	0	30.2266
18	IL21R	221658_s_at	2.088	7.892	27.8984	0	0	30.1005
19	CCR7	206337_at	3.603	8.228	27.8679	0	0	30.0812
20	CD83	204440_at	2.983	10.594	27.6746	0	0	29.9578
21	SLC7A11	209921_at	2.209	7.106	27.6109	0	0	29.9169
22	NA	231972_at	2.972	9.699	27.4169	0	0	29.7915
23	ARAP2	213618_at	2.216	7.484	26.9245	0	0	29.4686
24	NA	235735_at	-2.3	8.939	-26.2065	0	0	28.9847
25	TNFSF8	207216_at	-1.809	8.41	-25.7188	0	0	28.6468
26	PLEK	203470_s_at	2.439	9.262	25.6077	0	0	28.5688
27	RAB8B	226633_at	2.18	9.177	25.3689	0	0	28.3997
28	PLEK	203471_s_at	2.714	9.221	25.2422	0	0	28.3093
29	SQSTM1	201471_s_at	3.028	9.402	25.1351	0	0	28.2324
30	SESN2	223195_s_at	2.481	7.922	25.027	0	0	28.1544
31	NAB2	216017_s_at	1.812	6.725	24.885	0	0	28.0513
32	CDKN1A	202284_s_at	2.027	8.855	24.6706	0	0	27.8944
33	SOX4	201417_at	-2.359	10.887	-24.5674	0	0	27.8183
34	IER2	202081_at	2.127	10.041	24.3424	0	0	27.6511
35	ARHGAP25	38149_at	1.844	8.986	24.2303	0	0	27.5671
36	RGS1	202988_s_at	4.798	7.083	24.2234	0	0	27.562
37	MAFF	36711_at	1.556	6.296	23.6039	0	0	27.0895
38	BCL6	215990_s_at	-1.785	8.874	-23.5811	0	0	27.0719
39	FAM100B	224783_at	2.051	9.127	23.5272	0	0	27.03
40	LOC196415	239691_at	1.496	6.815	23.5112	0	0	27.0176
41	BHLHE40	201170_s_at	3.138	7.633	23.4593	0	0	26.9772
42	TSC22D3	208763_s_at	2.304	7.671	23.3879	0	0	26.9214
43	TRIB3	1555788_a_at	1.836	8.099	23.2095	0	0	26.7813
44	CD40	205153_s_at	1.61	8.807	23.1085	0	0	26.7014
45	RNF144B	228153_at	-2.232	11.084	-23.0944	0	0	26.6903
46	TACC1	200911_s_at	1.551	9.87	22.9446	0	0	26.571
47	MDFIC	211675_s_at	2.1	8.341	22.9342	0	0	26.5627
48	BEST3	237003_at	-2.452	8.931	-22.9098	0	0	26.5432
49	NA	227458_at	1.816	6.456	22.6334	0	0	26.3203
50	CD40	215346_at	1.552	8.803	22.4601	0	0	26.1791
51	SLAMF7	222838_at	3.194	6.584	22.4314	0	0	26.1556
52	SGPP2	244780_at	1.544	6.968	22.3608	0	0	26.0976
53	CYP26A1	206424_at	-2.773	10.747	-22.0612	0	0	25.8493
54	BMP7	209590_at	-2.408	9.063	-21.9146	0	0	25.7264
55	RAB8B	219210_s_at	1.959	7.814	21.5945	0	0	25.455
56	SESN2	223196_s_at	2.063	7.783	21.5604	0	0	25.4258
57	DUSP2	204794_at	2.985	9.068	21.4478	0	0	25.3291
58	TRIB3	218145_at	2.337	9.526	21.4424	0	0	25.3245
59	FAM102A	212400_at	2.205	9.057	21.4	0	0	25.2879
60	SOX4	201416_at	-2.287	9.195	-21.3923	0	0	25.2812
61	LTA	206975_at	1.763	6.976	21.3515	0	0	25.2459
62	SOX4	201418_s_at	-1.603	8.923	-21.2639	0	0	25.1699
63	PTPRE	221840_at	1.563	7.015	21.2244	0	0	25.1356
64	DENND4A	1554352_s_at	1.761	9.349	21.1153	0	0	25.0402
65	EGR1	201694_s_at	3.272	7.09	21.1063	0	0	25.0324
66	RHOH	204951_at	-2.033	9.737	-20.9698	0	0	24.9124
67	RGS18	223809_at	-1.747	7.661	-20.9539	0	0	24.8983
68	CCL3	205114_s_at	2.233	6.576	20.9335	0	0	24.8802
69	FAIM3	221601_s_at	1.662	7.12	20.909	0	0	24.8585
70	MAP2K6	205698_s_at	1.554	7.538	20.8789	0	0	24.8319
71	ADORA2A	205013_s_at	1.77	8.651	20.7256	0	0	24.6954
72	ARL4C	202207_at	2.055	6.604	20.6349	0	0	24.6141
73	SLAMF7	219159_s_at	2.073	6.245	20.5789	0	0	24.5638
74	DNAJB4	203810_at	-2.194	8.094	-20.3657	0	0	24.3706
75	MYCT1	231947_at	-1.748	7.893	-20.3429	0	0	24.3499
76	SGPP2	238567_at	1.476	7.062	20.2731	0	0	24.2861
77	ELL3	219517_at	-1.312	10.804	-20.2006	0	0	24.2196
78	IFRD1	202146_at	1.774	8.618	20.1763	0	0	24.1973
79	KLF6	1555832_s_at	2.365	8.608	20.1685	0	0	24.1902
80	ID1	208937_s_at	-2.122	7.715	-20.0968	0	0	24.124
81	PDZRN4	220595_at	-1.453	7.316	-20.005	0	0	24.039
82	NAB1	209272_at	1.595	8.058	19.8338	0	0	23.8794
83	KLF6	224606_at	2.382	8.852	19.5411	0	0	23.603
84	PHACTR1	213638_at	2.424	8.723	19.5165	0	0	23.5795
85	CD1C	205987_at	2.666	8.143	19.5091	0	0	23.5725
86	NFKB1	209239_at	1.94	9.989	19.4832	0	0	23.5478
87	NA	226560_at	2.092	7.477	19.2632	0	0	23.3366
88	UPP1	203234_at	2.037	7.592	19.2574	0	0	23.3309
89	ID4	209292_at	-1.513	7.085	-19.2506	0	0	23.3244
90	NHSL1	226490_at	1.254	6.131	19.2447	0	0	23.3187
91	SOX2	228038_at	-1.756	8.975	-19.2258	0	0	23.3004
92	MAP3K5	203836_s_at	1.209	7.324	19.2023	0	0	23.2777
93	TOR3A	218459_at	1.835	9.65	19.1756	0	0	23.2517
94	CD69	209795_at	2.315	7.121	19.1085	0	0	23.1865
95	RGS1	216834_at	5.5	7.62	19.0427	0	0	23.1224
96	BHLHE40	201169_s_at	1.654	6.686	18.9561	0	0	23.0375
97	PSAT1	223062_s_at	1.611	9.889	18.9266	0	0	23.0084
98	SEC14L1	202084_s_at	-1.362	9.413	-18.868	0	0	22.9507
99	DUSP10	221563_at	2.172	7.741	18.8158	0	0	22.8991
100	ARL4C	202206_at	1.38	6.337	18.8009	0	0	22.8844
101	BCL6	203140_at	-2.034	10.601	-18.7461	0	0	22.8301
102	DNAJB4	203811_s_at	-1.769	8.168	-18.7226	0	0	22.8067
103	ARHGAP25	204882_at	1.848	8.597	18.7195	0	0	22.8036
104	GADD45A	203725_at	-1.564	8.528	-18.7041	0	0	22.7882
105	HSPA5	211936_at	1.795	12.027	18.6017	0	0	22.686
106	SLC3A2	200924_s_at	1.775	9.773	18.5914	0	0	22.6757
107	KIF20A	218755_at	-1.653	9.427	-18.4906	0	0	22.5744
108	RAB39B	230075_at	1.126	7.334	18.4654	0	0	22.549
109	CD40	35150_at	1.444	9.27	18.4328	0	0	22.516
110	MLLT3	204917_s_at	-1.674	8.179	-18.2447	0	0	22.3249
111	RNF144B	235549_at	-2.02	8.203	-18.2446	0	0	22.3249
112	FAM100B	224785_at	1.646	7.966	18.2383	0	0	22.3184
113	WHAMM	228953_at	1.222	7.76	18.1955	0	0	22.2747
114	CTH	206085_s_at	1.515	7.322	18.1935	0	0	22.2726
115	RAB8B	222846_at	1.96	8.548	18.1227	0	0	22.2
116	NFKBIE	203927_at	1.97	8.611	18.0228	0	0	22.0969
117	LOC100132910	223991_s_at	1.32	7.647	17.9837	0	0	22.0565
118	MIRHG2	229437_at	2.268	6.915	17.9201	0	0	21.9904
119	IL2RA	211269_s_at	1.405	6.895	17.7864	0	0	21.8508
120	ATF3	202672_s_at	1.868	6.764	17.763	0	0	21.8263
121	TNFAIP3	202643_s_at	2.554	8.42	17.7551	0	0	21.818
122	BHLHE41	221530_s_at	1.545	6.259	17.7246	0	0	21.7859
123	KANK2	218418_s_at	-1.342	9.326	-17.7143	0	0	21.7751
124	IFI30	201422_at	1.545	11.396	17.7119	0	0	21.7725
125	EIF1	202021_x_at	1.062	12.029	17.6507	0	0	21.708
126	NAB1	211139_s_at	1.079	7.32	17.6333	0	0	21.6897
127	IDH1	201193_at	-1.518	9.383	-17.5975	0	0	21.6517
128	BCL2	203685_at	1.626	8.107	17.5465	0	0	21.5977
129	KLF6	208960_s_at	1.777	7.34	17.5201	0	0	21.5696
130	EIF1	212227_x_at	1.048	12.064	17.5048	0	0	21.5533
131	IDH1	1555037_a_at	-1.535	9.028	-17.504	0	0	21.5525
132	NA	1557139_at	-1.802	7.298	-17.4946	0	0	21.5425
133	IL7R	205798_at	-2.394	9.639	-17.4898	0	0	21.5373
134	SH2B3	203320_at	1.489	7.702	17.4325	0	0	21.4762
135	UGCG	204881_s_at	1.435	9.529	17.4303	0	0	21.4738
136	RGS16	209325_s_at	2.342	8.663	17.3629	0	0	21.4015
137	IL2RA	206341_at	1.306	6.994	17.3538	0	0	21.3918
138	HERPUD1	217168_s_at	1.717	12.008	17.3146	0	0	21.3496
139	KLHL14	228377_at	-1.553	7.815	-17.2719	0	0	21.3036
140	HEY2	222921_s_at	-1.789	8.192	-17.2637	0	0	21.2947
141	NA	230233_at	1.759	8.437	17.2176	0	0	21.245
142	IL21R	219971_at	1.648	6.988	17.1613	0	0	21.1839
143	RBM9	216215_s_at	-1.408	9.135	-17.1189	0	0	21.1378
144	NA	241371_at	1.203	7.417	17.0917	0	0	21.1081
145	PHLDA1	217996_at	3.072	6.896	17.0615	0	0	21.0752
146	FAM46C	226811_at	2.927	7.648	17.0273	0	0	21.0378
147	UBTD2	224827_at	1.511	9.284	16.9794	0	0	20.9853
148	SOX4	213668_s_at	-1.525	7.91	-16.9793	0	0	20.9852
149	TNFAIP3	202644_s_at	2.635	9.136	16.9026	0	0	20.9009
150	SUSD3	227182_at	-1.239	8.744	-16.7994	0	0	20.7867
151	GPR18	210279_at	1.767	9.424	16.7801	0	0	20.7653
152	CD79B	205297_s_at	-1.323	10.723	-16.7046	0	0	20.6813
153	PDE4DIP	214130_s_at	-1.39	7.866	-16.6804	0	0	20.6543
154	IL7R	226218_at	-2.417	9.651	-16.6523	0	0	20.6229
155	UBTD2	224834_at	1.392	9.375	16.5768	0	0	20.5383
156	B3GNT7	1555963_x_at	1.471	7.246	16.5143	0	0	20.4679
157	PPP1R15A	37028_at	1.667	7.338	16.4968	0	0	20.4481
158	ZNF608	229817_at	1.256	8.136	16.4803	0	0	20.4295
159	BTN3A3	204820_s_at	-1.448	8.609	-16.4769	0	0	20.4256
160	NR4A3	209959_at	1.074	6.958	16.4539	0	0	20.3996
161	SLC2A5	204430_s_at	-1.305	10.412	-16.3949	0	0	20.3327
162	SOX2OT	231898_x_at	-1.324	7.169	-16.3603	0	0	20.2934
163	RBM9	213901_x_at	-1.386	8.253	-16.3556	0	0	20.2881
164	NFE2L2	201146_at	1.385	10.179	16.3426	0	0	20.2733
165	PIK3R3	202743_at	-1.571	9.072	-16.3334	0	0	20.2628
166	EIF1	212130_x_at	1.035	12.031	16.263	0	0	20.1824
167	NHSL1	231034_s_at	1.086	6.495	16.2151	0	0	20.1275
168	FAIM3	221602_s_at	1.065	6.757	16.2132	0	0	20.1254
169	SOX8	226913_s_at	1.085	7.048	16.1748	0	0	20.0811
170	LTB	207339_s_at	1.346	9.733	16.1748	0	0	20.0811
171	SLC25A25	225212_at	1.42	7.625	16.1363	0	0	20.0368
172	NA	229670_at	-1.413	8.517	-16.1119	0	0	20.0086
173	PRDM10	219515_at	-1.324	8.003	-16.0713	0	0	19.9617
174	NCKAP1	207738_s_at	-1.858	9.057	-16.0488	0	0	19.9357
175	PTGER4	204897_at	2.194	9.005	16.0346	0	0	19.9192
176	DBNDD2	224669_at	1.377	7.469	15.9923	0	0	19.87
177	IFRD1	202147_s_at	1.569	8.29	15.9588	0	0	19.8311
178	TACC1	217437_s_at	1.485	8.537	15.9407	0	0	19.81
179	MDFIC	217599_s_at	1.238	6.811	15.9348	0	0	19.8031
180	SLCO4A1	219911_s_at	1.585	8.247	15.9324	0	0	19.8002
181	RP5-1022P6.2	224835_at	1.109	7.922	15.9193	0	0	19.785
182	PLXNC1	213241_at	1.385	7.106	15.8804	0	0	19.7394
183	ZNF318	203521_s_at	1.075	7.507	15.8526	0	0	19.7068
184	PRKCQ	210038_at	-0.961	7.846	-15.8387	0	0	19.6906
185	IKZF1	227346_at	-1.87	10.461	-15.8312	0	0	19.6818
186	DENND4A	214787_at	1.844	8.464	15.8312	0	0	19.6817
187	UBR5	1555888_at	-1.15	7.117	-15.8045	0	0	19.6504
188	LPXN	216250_s_at	1.451	10.295	15.7918	0	0	19.6354
189	IL27RA	222062_at	1.005	6.633	15.7023	0	0	19.5298
190	GPR137B	204137_at	1.139	7.035	15.6754	0	0	19.4979
191	ZFP36L1	211962_s_at	2.327	9.153	15.6575	0	0	19.4767
192	IKZF1	205038_at	-1.371	9.317	-15.6528	0	0	19.4711
193	LOC653506	225955_at	1.726	7.436	15.6339	0	0	19.4487
194	C10orf18	227777_at	1.677	8.374	15.629	0	0	19.4429
195	SMAD1	210993_s_at	-1.685	9.312	-15.6206	0	0	19.4328
196	RBM9	212104_s_at	-1.486	9.342	-15.6008	0	0	19.4093
197	CHAC1	219270_at	1.605	7.255	15.555	0	0	19.3547
198	NA	244447_at	1.163	6.981	15.5493	0	0	19.3478
199	ATG4C	228190_at	-1.399	8.461	-15.5133	0	0	19.3049
200	NA	226795_at	1.144	8.024	15.4517	0	0	19.231
201	UGT8	228956_at	1.127	7.036	15.4	0	0	19.1687
202	NA	229147_at	-1.42	10.337	-15.3904	0	0	19.1572
203	SLC7A1	212295_s_at	1.249	10.914	15.3617	0	0	19.1225
204	SPRED1	226837_at	1.296	6.718	15.3558	0	0	19.1154
205	CLEC2D	220132_s_at	1.52	9.185	15.348	0	0	19.1059
206	PIM3	224739_at	1.4	9.781	15.327	0	0	19.0806
207	BICD2	212702_s_at	-1.53	8.843	-15.3211	0	0	19.0734
208	GLCCI1	227525_at	-1.441	9.253	-15.3171	0	0	19.0685
209	ELL3	219518_s_at	-1.394	10.518	-15.2892	0	0	19.0347
210	MIOS	206860_s_at	1.213	9.139	15.2816	0	0	19.0255
211	RNF144B	239012_at	-1.767	8.919	-15.2786	0	0	19.0218
212	NA	239451_at	1.49	7.168	15.2737	0	0	19.016
213	PHF19	225533_at	1.123	8.344	15.2451	0	0	18.9811
214	IRF2BP2	224572_s_at	1.402	8.778	15.1876	0	0	18.911
215	GALNT2	217787_s_at	1.444	7.939	15.1461	0	0	18.8602
216	NEIL3	219502_at	-1.427	9.12	-15.1441	0	0	18.8578
217	KIAA1370	225327_at	-1.627	9.562	-15.0918	0	0	18.7937
218	GFOD1	219821_s_at	1.371	8.16	15.0718	0	0	18.7691
219	SMAD9	227719_at	-1.357	9.285	-15.0665	0	0	18.7626
220	FOXP1	223287_s_at	1.422	9.026	15.0573	0	0	18.7513
221	ZNF280D	221213_s_at	-1.072	7.156	-15.0443	0	0	18.7353
222	BEST3	224520_s_at	-1.265	8.39	-15.0391	0	0	18.7288
223	PPP1R15A	202014_at	1.32	6.776	15.0368	0	0	18.726
224	NFE2L1	200759_x_at	1.084	8.739	15.0261	0	0	18.7128
225	CLEC2D	233500_x_at	1.463	9.554	15.0117	0	0	18.695
226	SLC2A3	202497_x_at	1.067	6.53	14.9715	0	0	18.6454
227	RRAGC	222514_at	1.453	8.924	14.962	0	0	18.6336
228	PYGO1	215517_at	1.128	6.848	14.8748	0	0	18.5254
229	C13orf15	218723_s_at	-1.963	10.8	-14.8521	0	0	18.4971
230	NFKB2	209636_at	1.114	7.398	14.8301	0	0	18.4697
231	STX7	212632_at	-1.279	9.417	-14.8163	0	0	18.4524
232	LOC100133484	221491_x_at	1.853	9.311	14.7826	0	0	18.4103
233	NA	231963_at	1.589	8.326	14.7617	0	0	18.3841
234	TOR3A	233851_s_at	1.5	8.962	14.7557	0	0	18.3766
235	LOC285812	230179_at	1.457	8.142	14.7512	0	0	18.3709
236	NAB1	208047_s_at	1.11	6.858	14.7503	0	0	18.3698
237	LOC283658	239741_at	1.058	6.7	14.7125	0	0	18.3223
238	HOMER1	213793_s_at	1.181	8.553	14.6301	0	0	18.2184
239	RHOBTB2	209441_at	1.388	9.204	14.6198	0	0	18.2053
240	PNMAL1	218824_at	-1.364	7.504	-14.6158	0	0	18.2003
241	MOBKL2A	225530_at	1.409	9.027	14.5788	0	0	18.1534
242	ZBTB43	204180_s_at	0.839	6.864	14.5554	0	0	18.1237
243	FOXP1	224837_at	1.222	9.16	14.5076	0	0	18.063
244	INSIG1	201626_at	1.123	11.244	14.5041	0	0	18.0585
245	KLF6	208961_s_at	1.971	7.935	14.4995	0	0	18.0526
246	LMO2	204249_s_at	1.45	6.846	14.4943	0	0	18.0461
247	CD22	204581_at	1.252	8.64	14.4907	0	0	18.0414
248	SMAD1	227798_at	-1.61	9.224	-14.4625	0	0	18.0054
249	PDE4DIP	214129_at	-1.277	8.515	-14.4596	0	0	18.0017
250	LOC440864	1569034_a_at	-1.079	7.871	-14.4117	0	0	17.9404
251	FAM46C	220306_at	2.359	7.009	14.3977	0	0	17.9225
252	LRMP	35974_at	1.231	10.883	14.3569	0	0	17.8701
253	PTPN7	204852_s_at	1.466	9.198	14.3279	0	0	17.8328
254	USP30	227572_at	-1.255	7.994	-14.3153	0	0	17.8165
255	RAB39B	238695_s_at	1.029	6.944	14.3004	0	0	17.7972
256	MLLT3	204918_s_at	-1.386	7.7	-14.2896	0	0	17.7834
257	MAPK6	207121_s_at	1.226	10.478	14.2792	0	0	17.7699
258	NA	236198_at	1.441	8.538	14.2748	0	0	17.7643
259	RP5-1022P6.2	224826_at	1.246	8.773	14.2383	0	0	17.7171
260	JUND	203752_s_at	2.021	9.355	14.1935	0	0	17.6588
261	RASSF6	233463_at	-0.856	6.719	-14.1927	0	0	17.6578
262	PHLDA1	225842_at	1.645	6.461	14.1416	0	0	17.5914
263	RRAGC	218088_s_at	1.306	9.584	14.1307	0	0	17.5771
264	NA	220494_s_at	1.707	8.431	14.1177	0	0	17.5601
265	ITPKB	203723_at	1.206	7.536	14.1102	0	0	17.5504
266	USP12	213327_s_at	1.567	8.61	14.0687	0	0	17.4961
267	LSM10	225593_at	-1.299	8.947	-14.0299	0	0	17.4452
268	PDE4DIP	213388_at	-1.159	7.191	-14.0226	0	0	17.4356
269	TGFBR2	208944_at	1.102	8.368	14.0118	0	0	17.4214
270	TRAF4	235688_s_at	1.297	8.025	13.9767	0	0	17.3752
271	PHLDA1	217997_at	2.112	6.412	13.9705	0	0	17.3671
272	AP1S3	1555731_a_at	1.404	9.436	13.9395	0	0	17.3261
273	TRERF1	238520_at	-0.851	7.12	-13.9249	0	0	17.3069
274	CYP39A1	244407_at	-1.353	7.141	-13.8778	0	0	17.2446
275	DTX3L	225415_at	1.537	7.845	13.8539	0	0	17.2129
276	SLC2A5	204429_s_at	-1.257	9.958	-13.8538	0	0	17.2127
277	SLAMF6	1552497_a_at	-1.126	7.834	-13.8486	0	0	17.2059
278	ASF1A	203428_s_at	-1.366	10.022	-13.8088	0	0	17.1529
279	TNF	207113_s_at	1.921	6.687	13.7921	0	0	17.1307
280	SLC2A3	202499_s_at	1.062	6.229	13.7674	0	0	17.0977
281	ATP2B1	209281_s_at	1.333	8.679	13.7597	0	0	17.0875
282	LOC100128191	227578_at	-0.799	7.136	-13.7475	0	0	17.0711
283	C5orf32	224707_at	1.013	8.54	13.7422	0	0	17.0641
284	NFE2L1	200758_s_at	1.16	8.67	13.7354	0	0	17.0549
285	HLA-E	200904_at	1.041	7.926	13.7321	0	0	17.0505
286	IKZF1	216901_s_at	-1.59	8.153	-13.7193	0	0	17.0334
287	DBNDD2	224670_at	1.136	7.958	13.6932	0	0	16.9985
288	CARS	212971_at	1.081	10.064	13.6899	0	0	16.9939
289	BTN3A3	38241_at	-1.098	7.079	-13.6875	0	0	16.9908
290	ZNF791	1553703_at	1.312	7.599	13.6165	0	0	16.8953
291	LZTS1	47550_at	-1.25	7.867	-13.5707	0	0	16.8335
292	LRMP	204674_at	1.168	11.916	13.553	0	0	16.8095
293	HLA-DQB1	209480_at	2.215	9.235	13.5433	0	0	16.7964
294	ASB13	218862_at	-1.437	8.476	-13.539	0	0	16.7906
295	TEX9	243198_at	1.044	7.328	13.5228	0	0	16.7686
296	TMEM19	229126_at	-1.268	8.035	-13.4989	0	0	16.7362
297	APOBEC3B	206632_s_at	1.944	7.646	13.4923	0	0	16.7272
298	B3GNT7	1555962_at	1.252	7.042	13.4898	0	0	16.7238
299	PTPRJ	227396_at	1.342	7.69	13.4825	0	0	16.7139
300	SLC23A2	211572_s_at	0.952	6.972	13.3854	0	0	16.5813
301	GLCCI1	225706_at	-1.472	8.693	-13.3805	0	0	16.5747
302	SALL2	213283_s_at	-1.219	7.509	-13.3731	0	0	16.5645
303	MIOS	209672_s_at	0.845	6.601	13.3458	0	0	16.5271
304	NA	227921_at	-1.123	8.507	-13.3418	0	0	16.5216
305	GARS	208693_s_at	0.96	11.969	13.334	0	0	16.511
306	RAPGEF5	204681_s_at	-1.485	9.072	-13.3309	0	0	16.5067
307	SC5DL	211423_s_at	1.058	8.321	13.3002	0	0	16.4645
308	NA	242681_at	-1	7.037	-13.2896	0	0	16.4499
309	NIPA2	212129_at	1.292	11.041	13.2855	0	0	16.4442
310	KLF10	202393_s_at	1.744	9.185	13.2779	0	0	16.4338
311	RASSF6	235638_at	-1.438	8.135	-13.2428	0	0	16.3854
312	M6PR	200901_s_at	1.109	9.505	13.2294	0	0	16.3669
313	MYBL1	213906_at	-1.429	8.061	-13.189	0	0	16.311
314	NFKB2	207535_s_at	1.234	8.215	13.1749	0	0	16.2914
315	BTN3A2	209846_s_at	-0.984	7.928	-13.1737	0	0	16.2897
316	ZNF275	225382_at	1.294	8.764	13.1723	0	0	16.2878
317	TSC22D1	215111_s_at	-1.182	8.063	-13.1663	0	0	16.2795
318	LOC730101	213248_at	-1.458	8.394	-13.1645	0	0	16.2769
319	IFNGR2	201642_at	1.552	10.33	13.1534	0	0	16.2615
320	ADAM17	213532_at	0.866	8.891	13.1394	0	0	16.2421
321	DNMBP	212838_at	-1.182	8.883	-13.1189	0	0	16.2135
322	SLC39A8	219869_s_at	0.993	9.564	13.1129	0	0	16.2053
323	DNAJB11	223054_at	1.135	9.81	13.1112	0	0	16.2028
324	IRF4	204562_at	1.525	11.003	13.1039	0	0	16.1927
325	MIOS	211724_x_at	1.215	9.038	13.092	0	0	16.1761
326	IL2RG	204116_at	0.996	8.769	13.0834	0	0	16.1641
327	BICD2	213154_s_at	-1.44	9.243	-13.0758	0	0	16.1534
328	TNFRSF10A	1552648_a_at	1.29	8.052	13.0751	0	0	16.1525
329	PCYOX1	225274_at	-1.203	7.444	-13.0632	0	0	16.1359
330	FDFT1	210950_s_at	0.909	11.967	13.0608	0	0	16.1325
331	FOXP1	224838_at	1.319	9.322	13.0195	0	0	16.0748
332	DFFB	206752_s_at	-1.153	8.014	-13.0102	0	0	16.0617
333	AP1S3	1555733_s_at	1.282	8.739	13.0032	0	0	16.0519
334	LYST	203518_at	1.142	6.744	12.981	0	0	16.0207
335	STX7	212631_at	-1.338	9.452	-12.9809	0	0	16.0205
336	CXXC5	222996_s_at	-1.41	9.349	-12.9378	0	0	15.9599
337	IRF2BP2	224569_s_at	1.875	10.021	12.8981	0	0	15.9039
338	ARL4C	202208_s_at	0.921	6.743	12.8777	0	0	15.8751
339	DAAM1	226666_at	-1.054	9.049	-12.8536	0	0	15.8409
340	UGT8	208358_s_at	0.828	6.869	12.8437	0	0	15.8269
341	HLA-DQB1	211654_x_at	1.497	10.214	12.8418	0	0	15.8242
342	IRS2	209185_s_at	1.3	8.04	12.8075	0	0	15.7755
343	UGCG	224967_at	1.42	9.103	12.7998	0	0	15.7646
344	MBNL2	203640_at	-1.283	7.451	-12.7972	0	0	15.7609
345	C1orf25	233750_s_at	-0.933	8.233	-12.7959	0	0	15.7591
346	SIRPA	202897_at	0.881	6.37	12.7927	0	0	15.7545
347	FOXL1	243409_at	-1.1	7.551	-12.784	0	0	15.7422
348	TRIM8	221012_s_at	-1.201	8.028	-12.7768	0	0	15.7319
349	PHACTR1	232045_at	1.267	6.685	12.7693	0	0	15.7212
350	IKZF1	205039_s_at	-1.454	9.936	-12.7585	0	0	15.7058
351	IRS2	209184_s_at	0.931	7.341	12.7493	0	0	15.6926
352	HIG2	1554452_a_at	-1.478	9.23	-12.7361	0	0	15.6738
353	BCAR3	204032_at	0.895	6.626	12.734	0	0	15.6707
354	SLC30A1	212907_at	1.898	7.686	12.725	0	0	15.6579
355	SERPINB9	209723_at	1.148	10.867	12.7147	0	0	15.6433
356	AP1S3	1555734_x_at	1.284	8.78	12.71	0	0	15.6365
357	NA	238617_at	1.231	7.779	12.7085	0	0	15.6344
358	OAS1	202869_at	1.099	8.057	12.7002	0	0	15.6225
359	USP44	224048_at	-1.053	7.75	-12.6794	0	0	15.5927
360	LPIN1	212276_at	1.341	8.198	12.6653	0	0	15.5725
361	SOBP	218974_at	-1.261	8.427	-12.6653	0	0	15.5724
362	BCL2	203684_s_at	0.767	6.784	12.6429	0	0	15.5403
363	MYO1C	225080_at	1.002	7.898	12.6414	0	0	15.5382
364	CTSB	200838_at	1.307	8.248	12.6277	0	0	15.5185
365	DAAM1	216060_s_at	-1.188	9.695	-12.6128	0	0	15.497
366	MAP3K5	203837_at	1.334	7.011	12.612	0	0	15.4958
367	PEA15	200788_s_at	1.381	8.907	12.6044	0	0	15.485
368	NAB2	212803_at	2.014	7.247	12.5897	0	0	15.4637
369	C13orf18	219471_at	-1.104	12.233	-12.5709	0	0	15.4366
370	CYFIP1	212133_at	1.298	9.112	12.5668	0	0	15.4307
371	SOCS1	210001_s_at	-1.097	7.368	-12.5645	0	0	15.4273
372	RILPL2	227983_at	1.353	9.18	12.529	0	0	15.376
373	SLC39A8	209267_s_at	1.183	10.324	12.5082	0	0	15.3459
374	CD58	205173_x_at	1.935	9.22	12.5037	0	0	15.3394
375	HLA-DQA1	203290_at	1.381	10.451	12.4861	0	0	15.3139
376	EMP3	203729_at	1.44	6.93	12.4725	0	0	15.2942
377	ASNS	205047_s_at	1.139	11.481	12.4539	0	0	15.267
378	RAD54B	219494_at	-0.962	8.074	-12.4377	0	0	15.2434
379	TRAC	209670_at	0.815	7.09	12.4337	0	0	15.2376
380	TRA@	211902_x_at	0.74	7.101	12.4302	0	0	15.2326
381	SIAH2	209339_at	1.676	9.032	12.4194	0	0	15.2168
382	TRAF4	202871_at	0.979	9.44	12.4145	0	0	15.2096
383	SLC41A1	225570_at	-1.048	8.72	-12.3803	0	0	15.1596
384	LRRC16A	230793_at	-1.343	8.409	-12.3634	0	0	15.135
385	ZBTB38	225512_at	1.089	8.443	12.3616	0	0	15.1323
386	NFE2L1	214179_s_at	0.976	8.016	12.3421	0	0	15.1037
387	LOC374443	240572_s_at	1.004	7.857	12.3169	0	0	15.0668
388	MGC12966	224452_s_at	-1.169	10.384	-12.2983	0	0	15.0395
389	C14orf132	218820_at	-0.948	9.782	-12.2846	0	0	15.0193
390	IGF2R	201392_s_at	1.003	7.246	12.2753	0	0	15.0056
391	MAP1LC3B	208786_s_at	1.136	10.568	12.2602	0	0	14.9834
392	TRAF4	242473_at	1.312	7.992	12.2547	0	0	14.9753
393	JUND	203751_x_at	0.848	6.881	12.2481	0	0	14.9656
394	CD22	217422_s_at	1.101	8.336	12.2295	0	0	14.9382
395	DEPDC6	218858_at	-1.028	9.528	-12.2274	0	0	14.935
396	NA	233506_at	0.814	7.37	12.1723	0	0	14.8534
397	TFEC	206715_at	0.825	5.953	12.1602	0	0	14.8354
398	TRIM8	223132_s_at	-1.429	8.219	-12.1447	0	0	14.8124
399	LRRC16A	219573_at	-0.8	7.656	-12.1334	0	0	14.7957
400	NR2F6	209262_s_at	-0.811	7.762	-12.1263	0	0	14.7852
401	STS	203767_s_at	1.333	9.093	12.1263	0	0	14.7851
402	ZBTB43	204182_s_at	1.04	6.842	12.0968	0	0	14.7412
403	CCL4	204103_at	0.898	6.492	12.0698	0	0	14.701
404	CEBPB	212501_at	1.224	9.176	12.0542	0	0	14.6776
405	NA	239331_at	0.761	6.33	12.0341	0	0	14.6476
406	CXXC5	233955_x_at	-1.549	9.623	-12.0294	0	0	14.6406
407	RGS16	209324_s_at	2.098	8.683	12.0276	0	0	14.6378
408	CEBPG	204203_at	0.957	8.485	12.023	0	0	14.631
409	GOT1	208813_at	0.944	9.154	12.0215	0	0	14.6288
410	HLA-E	200905_x_at	1.294	9.768	12.0071	0	0	14.6072
411	IKZF1	1565818_s_at	-0.905	7.404	-12.0057	0	0	14.605
412	RHOF	219045_at	1.075	7.166	11.9954	0	0	14.5895
413	NA	244035_at	0.955	7.033	11.993	0	0	14.5859
414	PMS1	213677_s_at	-1.243	9.566	-11.9765	0	0	14.5612
415	KMO	211138_s_at	1.279	8.991	11.976	0	0	14.5604
416	ETS1	1555355_a_at	-1.197	9.32	-11.9705	0	0	14.5522
417	PUS10	1553280_at	-0.751	7.178	-11.9285	0	0	14.489
418	NA	227193_at	-0.909	7.183	-11.9136	0	0	14.4665
419	C16orf53	218300_at	-0.883	9.027	-11.9111	0	0	14.4627
420	BCL7A	203795_s_at	-1.345	9.002	-11.8741	0	0	14.4068
421	LOC100133484	212999_x_at	1.693	7.996	11.8611	0	0	14.3872
422	CD22	38521_at	1.036	9.129	11.854	0	0	14.3764
423	ARL8B	217852_s_at	1.086	11.288	11.8109	0	0	14.3109
424	C6orf114	1554486_a_at	1.166	7.298	11.801	0	0	14.296
425	HEY2	219743_at	-1.329	7.253	-11.7997	0	0	14.294
426	CDC40	203376_at	-1.003	10.191	-11.798	0	0	14.2914
427	TMEM100	219230_at	-1.157	7.576	-11.7964	0	0	14.2889
428	ZNF398	228145_s_at	1.085	8.664	11.7938	0	0	14.285
429	STS	203768_s_at	1.013	8.17	11.7828	0	0	14.2683
430	NFKBID	230052_s_at	1.302	8.148	11.7789	0	0	14.2623
431	HLA-DQB1	211656_x_at	1.393	9.678	11.7621	0	0	14.2367
432	PCDH9	219737_s_at	-1.761	8.912	-11.7485	0	0	14.2159
433	NACC2	212993_at	-0.931	7.032	-11.7375	0	0	14.1991
434	SLAMF7	234306_s_at	1.25	6.538	11.7344	0	0	14.1944
435	DBNDD2	224668_at	0.926	7.398	11.7166	0	0	14.1673
436	LRRC20	218550_s_at	-0.881	7.608	-11.7089	0	0	14.1554
437	CCNYL1	227280_s_at	1.163	7.948	11.6793	0	0	14.1101
438	CYP51A1	202314_at	1.165	9.627	11.6769	0	0	14.1065
439	HLA-DQB1	212998_x_at	1.634	10.375	11.6703	0	0	14.0962
440	STK38	202951_at	-1.07	9.403	-11.6219	0	0	14.0219
441	BATF	205965_at	0.921	9.419	11.6151	0	0	14.0115
442	SLC7A1	212290_at	0.961	8.252	11.6124	0	0	14.0073
443	ATF4	200779_at	1.063	12.001	11.6	0	0	13.9882
444	HSP90B1	216449_x_at	1.106	9.864	11.5877	0	0	13.9693
445	ID4	209293_x_at	-0.906	7.785	-11.5832	0	0	13.9623
446	ID4	226933_s_at	-0.777	6.592	-11.5689	0	0	13.9401
447	TRA@	209671_x_at	0.911	7.13	11.5671	0	0	13.9375
448	JMJD1C	221763_at	1.298	8.823	11.5583	0	0	13.9238
449	RGS8	244675_at	1.021	6.109	11.5575	0	0	13.9227
450	WDFY1	224800_at	1.156	8.91	11.5538	0	0	13.9168
451	SAMD13	229402_at	-1.314	7.906	-11.535	0	0	13.8878
452	MAPK14	210449_x_at	-0.916	8.18	-11.5257	0	0	13.8735
453	KIAA0040	203143_s_at	-1.244	8.815	-11.5244	0	0	13.8714
454	GALNT2	217788_s_at	1.206	9.041	11.5023	0	0	13.8372
455	NA	231894_at	0.811	7.174	11.4648	0	0	13.7788
456	CXXC5	224516_s_at	-1.501	9.311	-11.4601	0	0	13.7716
457	RBM17	224780_at	0.914	8.574	11.4544	0	0	13.7626
458	ATP2B1	215716_s_at	1.397	8.618	11.4541	0	0	13.7622
459	ZNF238	212774_at	-1.368	8.831	-11.4491	0	0	13.7544
460	RBM17	224781_s_at	0.825	10.973	11.4469	0	0	13.751
461	CYP51A1	216607_s_at	1.054	9.517	11.4337	0	0	13.7304
462	FNDC3A	202304_at	0.957	7.579	11.427	0	0	13.7199
463	C1orf25	220992_s_at	-0.907	8.359	-11.4145	0	0	13.7005
464	LYL1	210044_s_at	0.739	8.284	11.4124	0	0	13.6972
465	CD86	205686_s_at	0.891	7.557	11.4122	0	0	13.6969
466	CTSB	200839_s_at	1.576	8.877	11.4024	0	0	13.6816
467	NFATC1	211105_s_at	0.996	9.386	11.4001	0	0	13.6779
468	GABRB2	242344_at	-0.64	6.459	-11.3996	0	0	13.6772
469	ADO	212502_at	0.938	9.825	11.3607	0	0	13.6163
470	NA	235474_at	-1.091	8.487	-11.3582	0	0	13.6124
471	RAB30	228003_at	1.374	8.999	11.3459	0	0	13.5931
472	MPEG1	226818_at	0.911	6.457	11.3297	0	0	13.5677
473	CLEC2B	209732_at	1.42	7.834	11.3231	0	0	13.5574
474	ALKBH2	225625_at	-1.124	9.064	-11.3185	0	0	13.55
475	HOMER1	226651_at	1.024	7.48	11.3107	0	0	13.5378
476	RRM2B	223342_at	-1.57	9.777	-11.2984	0	0	13.5184
477	SLA	203760_s_at	-0.719	7.449	-11.2954	0	0	13.5138
478	TNFRSF10A	231775_at	1.405	8.161	11.2932	0	0	13.5102
479	M6PR	200900_s_at	1.051	9.167	11.2793	0	0	13.4884
480	LPAR2	206723_s_at	0.806	7.831	11.2675	0	0	13.4697
481	CD58	216942_s_at	1.736	8.519	11.2586	0	0	13.4557
482	TSHZ1	223283_s_at	-0.937	8.214	-11.254	0	0	13.4484
483	RHOQ	212117_at	0.863	9.516	11.2526	0	0	13.4463
484	MMD	203414_at	-1.157	9.799	-11.2493	0	0	13.4411
485	LPIN1	212274_at	1.516	8.821	11.249	0	0	13.4406
486	IL27RA	205926_at	0.682	6.841	11.2488	0	0	13.4402
487	SIX1	228347_at	-0.859	7.573	-11.2462	0	0	13.4362
488	NA	226773_at	-0.882	8.858	-11.2309	0	0	13.412
489	RHOQ	212119_at	0.878	9.813	11.2198	0	0	13.3945
490	ANUBL1	223624_at	-0.824	7.243	-11.2133	0	0	13.3841
491	BPGM	203502_at	-1.239	8.099	-11.202	0	0	13.3663
492	FAM167A	226614_s_at	-1.033	8.67	-11.1925	0	0	13.3511
493	ACSL1	207275_s_at	1.028	8.517	11.1864	0	0	13.3415
494	TACC1	1554690_a_at	1.175	7.695	11.1758	0	0	13.3247
495	SGOL2	235425_at	-0.892	8.267	-11.1751	0	0	13.3235
496	NIACR2	205220_at	1.072	6.289	11.1715	0	0	13.3178
497	SLC23A2	209236_at	1.151	8.536	11.1562	0	0	13.2936
498	ARHGAP30	226219_at	0.699	10.038	11.1215	0	0	13.2383
499	NA	240178_at	-1.055	7.236	-11.0967	0	0	13.1988
500	TARS	201263_at	0.743	10.668	11.0872	0	0	13.1836
501	MTA3	223311_s_at	-0.953	8.897	-11.0813	0	0	13.1741
502	JUND	214326_x_at	0.886	6.584	11.0787	0	0	13.17
503	CD58	211744_s_at	1.757	8.393	11.0774	0	0	13.1681
504	NA	228333_at	0.932	6.499	11.0768	0	0	13.167
505	IKZF1	227344_at	-1.351	9.008	-11.0716	0	0	13.1588
506	HPS4	218402_s_at	-1.257	9.391	-11.0651	0	0	13.1484
507	LOC153364	230298_at	-1.073	7.722	-11.058	0	0	13.137
508	EIF2C2	213310_at	1.084	7.852	11.058	0	0	13.137
509	RAD17	210826_x_at	-0.828	8.716	-11.0548	0	0	13.1318
510	MXI1	202364_at	-1.056	9.395	-11.0473	0	0	13.1199
511	SPNS1	223173_at	0.741	7.756	11.0454	0	0	13.1168
512	KMO	205306_x_at	1.222	8.801	11.0445	0	0	13.1154
513	MCEE	226238_at	-0.737	7.887	-11.0444	0	0	13.1152
514	FAS	215719_x_at	0.89	6.646	11.039	0	0	13.1066
515	PTGER4	204896_s_at	0.801	7.028	11.0378	0	0	13.1046
516	SLC35E3	218988_at	-0.986	8.511	-11.0348	0	0	13.0998
517	NDUFC1	232146_at	-0.668	6.943	-11.0269	0	0	13.0872
518	PHF21A	203278_s_at	-0.688	7.553	-11.0267	0	0	13.0868
519	XPC	209375_at	-0.844	8.783	-11.0219	0	0	13.0791
520	CD86	210895_s_at	1.155	8.521	11.0168	0	0	13.071
521	HLA-DQB1	209823_x_at	1.387	8.749	10.999	0	0	13.0424
522	ST6GAL1	201998_at	0.96	11.512	10.9967	0	0	13.0386
523	ICOSLG	211197_s_at	0.858	7.032	10.9967	0	0	13.0386
524	GLCCI1	1560316_s_at	-0.924	7.785	-10.9956	0	0	13.0369
525	MAP2K3	215499_at	1.437	8.779	10.9898	0	0	13.0275
526	SPRED1	244439_at	0.763	6.33	10.9818	0	0	13.0148
527	ANKZF1	218274_s_at	-0.799	8.14	-10.9751	0	0	13.0039
528	ZMYM3	207559_s_at	-0.942	8.416	-10.9735	0	0	13.0014
529	MGAT4B	224598_at	1.116	9.023	10.9491	0	0	12.962
530	BTN3A3	204821_at	-1.159	7.55	-10.9412	0	0	12.9493
531	AP1GBP1	232981_s_at	-0.749	7.844	-10.9351	0	0	12.9395
532	PCK2	202847_at	0.706	7.931	10.9335	0	0	12.9369
533	PANK1	226649_at	-1	7.746	-10.9298	0	0	12.9309
534	ST3GAL1	225033_at	0.979	6.81	10.9297	0	0	12.9307
535	ZNF275	225383_at	1.215	9.894	10.9183	0	0	12.9124
536	HLA-DQA1	236203_at	1.543	7.302	10.916	0	0	12.9087
537	PHLPP	212719_at	-0.834	7.959	-10.8948	0	0	12.8744
538	NR4A1	202340_x_at	0.876	7.72	10.8907	0	0	12.8677
539	NA	242127_at	-0.837	7.394	-10.8879	0	0	12.8631
540	SQSTM1	213112_s_at	1.396	6.875	10.8772	0	0	12.8459
541	ST8SIA4	230836_at	0.932	7.843	10.8756	0	0	12.8432
542	CD63	200663_at	1.132	9.262	10.8728	0	0	12.8387
543	PACSIN2	201651_s_at	1.065	9.77	10.8654	0	0	12.8267
544	PDIK1L	227255_at	-0.906	8.108	-10.86	0	0	12.8179
545	ADO	212500_at	1.072	8.505	10.858	0	0	12.8148
546	P2RY8	229686_at	-1.141	10.421	-10.8536	0	0	12.8076
547	SPIB	232739_at	0.97	8.395	10.8444	0	0	12.7926
548	FHOD3	218980_at	-0.888	6.606	-10.8331	0	0	12.7743
549	PARP2	214086_s_at	-0.872	8.781	-10.8325	0	0	12.7733
550	JDP2	226267_at	-0.918	8.158	-10.8207	0	0	12.7541
551	PPP1R16B	41577_at	1.068	9.16	10.8141	0	0	12.7434
552	NA	222281_s_at	1.062	8.041	10.8109	0	0	12.7383
553	UGCG	221765_at	1.077	7.279	10.8082	0	0	12.7338
554	TSHZ1	223282_at	-0.905	7.41	-10.7982	0	0	12.7174
555	AP1S3	237159_x_at	1.097	7.4	10.7877	0	0	12.7004
556	LOC643837	1557055_s_at	0.837	8.121	10.7784	0	0	12.6852
557	NA	239082_at	-0.974	8.093	-10.7781	0	0	12.6847
558	C14orf4	223474_at	-1.13	9.195	-10.7535	0	0	12.6446
559	RUNDC2B	1554413_s_at	1.448	7.121	10.7534	0	0	12.6444
560	ECE1	201749_at	0.677	7.576	10.7458	0	0	12.632
561	GCUD2	225834_at	-0.884	11.211	-10.7397	0	0	12.622
562	C5orf13	201310_s_at	-0.884	11.283	-10.7353	0	0	12.6147
563	CD247	210031_at	-0.636	7.471	-10.7241	0	0	12.5964
564	SLC2A14	216236_s_at	0.776	6.586	10.723	0	0	12.5947
565	PSAT1	220892_s_at	1.249	9.279	10.7172	0	0	12.5852
566	HSP90B1	200599_s_at	1.15	11.682	10.6952	0	0	12.5491
567	ZNF318	203520_s_at	0.668	7.345	10.6914	0	0	12.5428
568	NUP62	230966_at	1.04	6.954	10.6757	0	0	12.5171
569	SPC24	235572_at	-0.678	8.306	-10.6735	0	0	12.5135
570	RBM17	225751_at	0.769	10.099	10.6701	0	0	12.5079
571	IRF2BP2	224570_s_at	1.379	8.531	10.6696	0	0	12.507
572	ASAP2	206414_s_at	-0.751	7.343	-10.6615	0	0	12.4937
573	CARS	240983_s_at	0.734	7.992	10.6591	0	0	12.4897
574	NEU1	208926_at	1.178	8.112	10.6583	0	0	12.4885
575	BCR	202315_s_at	-1.123	8.218	-10.6569	0	0	12.4862
576	MPZL1	201875_s_at	-1.021	8.945	-10.6535	0	0	12.4806
577	SLA	203761_at	-0.972	7.766	-10.6426	0	0	12.4625
578	HMGCS1	221750_at	0.95	9.254	10.6312	0	0	12.4438
579	NRG4	242426_at	0.817	6.777	10.6239	0	0	12.4318
580	APAF1	204859_s_at	-0.693	7.089	-10.6233	0	0	12.4307
581	KIAA0922	209760_at	-1.055	9.976	-10.6197	0	0	12.4249
582	RGS2	202388_at	1.28	8.212	10.6174	0	0	12.421
583	PHLDA1	218000_s_at	1.364	6.768	10.6138	0	0	12.4152
584	SLC39A10	225295_at	-1.248	9.002	-10.6121	0	0	12.4123
585	CLEC2D	235522_at	0.995	7.486	10.6063	0	0	12.4027
586	ETS1	214447_at	-0.83	8.274	-10.6053	0	0	12.4011
587	TMEM19	226860_at	-0.872	9.603	-10.604	0	0	12.399
588	NLRC3	236295_s_at	-0.709	7.127	-10.6023	0	0	12.3962
589	KIAA0415	209912_s_at	0.685	7.065	10.6014	0	0	12.3946
590	ADAM17	205745_x_at	0.775	8.235	10.5941	0	0	12.3825
591	ZBTB43	204181_s_at	1.006	7.432	10.5592	0	0	12.3248
592	ATP2C1	209934_s_at	0.832	7.155	10.5262	0	0	12.27
593	BCL7A	203796_s_at	-1.243	8.28	-10.5134	0	0	12.2489
594	ZNF398	226202_at	1.002	8.753	10.5017	0	0	12.2294
595	DUSP16	224832_at	0.598	6.761	10.4902	0	0	12.2102
596	NA	228174_at	-0.799	7.422	-10.4838	0	0	12.1997
597	KBTBD8	239835_at	1.12	10.066	10.4798	0	0	12.1929
598	SEC14L1	202082_s_at	-0.86	7.752	-10.478	0	0	12.19
599	SEMA4D	203528_at	-0.715	7.281	-10.4626	0	0	12.1643
600	BICD2	209203_s_at	-1.332	8.214	-10.4625	0	0	12.164
601	ERP44	208959_s_at	0.87	9.57	10.4565	0	0	12.154
602	PLEKHA8	227247_at	-0.801	7.797	-10.4478	0	0	12.1396
603	PLEKHA2	225136_at	-0.838	11.155	-10.4429	0	0	12.1314
604	HIVEP1	1560485_at	0.737	6.826	10.4412	0	0	12.1286
605	HLA-DQA1	212671_s_at	1.383	11.058	10.4412	0	0	12.1285
606	SLC38A1	218237_s_at	1.008	10.741	10.4395	0	0	12.1256
607	PAQR4	212858_at	-0.739	7.962	-10.4313	0	0	12.1119
608	NA	229715_at	0.662	7.784	10.4303	0	0	12.1103
609	BRD8	202227_s_at	-0.967	8.89	-10.4276	0	0	12.1058
610	C1orf96	225904_at	-0.943	8.567	-10.4231	0	0	12.0983
611	STX7	203457_at	-0.875	8.611	-10.4141	0	0	12.0832
612	NEIL2	226585_at	1.396	8.466	10.3982	0	0	12.0565
613	C2orf67	1554791_a_at	-0.928	6.773	-10.3935	0	0	12.0487
614	ZBTB43	227991_x_at	1.046	7.181	10.3743	0	0	12.0165
615	ZNF791	1553704_x_at	1.202	7.126	10.3618	0	0	11.9956
616	SLC38A2	220924_s_at	0.867	10.35	10.3529	0	0	11.9806
617	C11orf46	226383_at	-1.04	8.997	-10.3499	0	0	11.9756
618	PKIA	204612_at	-0.942	8.499	-10.348	0	0	11.9724
619	ARL5B	242727_at	0.989	7.496	10.3457	0	0	11.9686
620	RAD17	211228_s_at	-0.927	8.718	-10.3411	0	0	11.9607
621	SDCBP	200958_s_at	1.135	9.826	10.3405	0	0	11.9597
622	DCK	203302_at	-1.067	11.429	-10.34	0	0	11.9589
623	FAM57A	218898_at	0.881	7.571	10.3311	0	0	11.9439
624	IGF2R	201393_s_at	1.366	8.032	10.3253	0	0	11.9342
625	FAS	204780_s_at	0.912	7.125	10.3219	0	0	11.9285
626	TES	202720_at	1.027	10.239	10.3014	0	0	11.8939
627	NA	226345_at	1.075	9.777	10.301	0	0	11.8932
628	CBX2	226473_at	-0.864	8.266	-10.3004	0	0	11.8922
629	HIG2	218507_at	-1.505	9.476	-10.2998	0	0	11.8912
630	CD86	205685_at	0.799	7.852	10.2955	0	0	11.8839
631	NA	221937_at	-1.124	8.812	-10.2921	0	0	11.8781
632	TP53INP2	224836_at	0.759	7.405	10.2781	0	0	11.8545
633	RASGEF1B	1554999_at	0.561	6.074	10.2737	0	0	11.8471
634	EGR4	207768_at	0.978	6.074	10.2626	0	0	11.8284
635	NR4A3	207978_s_at	0.882	6.294	10.2514	0	0	11.8094
636	KIF26B	220002_at	1.141	7.473	10.2494	0	0	11.806
637	PRKCQ	210039_s_at	-0.76	7.559	-10.227	0	0	11.768
638	SAMSN1	220330_s_at	1.593	8.139	10.2224	0	0	11.7603
639	MAPK14	211561_x_at	-0.95	8.118	-10.2201	0	0	11.7563
640	TFEC	232383_at	0.713	5.895	10.2098	0	0	11.7389
641	RFC5	213734_at	0.826	7.968	10.208	0	0	11.7358
642	ACP5	204638_at	0.906	7.114	10.2068	0	0	11.7337
643	IL28RA	244261_at	0.884	9.18	10.1946	0	0	11.7131
644	SMAD6	207069_s_at	-0.733	7.03	-10.1887	0	0	11.703
645	STK38	1553117_a_at	-1.022	8.345	-10.1871	0	0	11.7004
646	SAMSN1	1555638_a_at	1.176	7.676	10.1663	0	0	11.665
647	LOC643837	227201_at	0.636	6.557	10.1488	0	0	11.6351
648	JMJD1C	224933_s_at	1.026	8.348	10.148	0	0	11.6337
649	ERP44	208957_at	0.69	7.347	10.1129	0	0	11.5738
650	KIAA0040	203144_s_at	-0.873	8.048	-10.1128	0	0	11.5736
651	GPR65	214467_at	0.802	7.94	10.0954	0	0	11.5438
652	ZADH2	1554239_s_at	-0.673	7.684	-10.0951	0	0	11.5433
653	WNT10A	223709_s_at	-1.347	8.678	-10.0907	0	0	11.5357
654	MRPL34	221692_s_at	-0.911	9.656	-10.0892	0	0	11.5333
655	RP5-1022P6.2	230492_s_at	1.002	7.839	10.0634	0	0	11.489
656	RAB30	206530_at	0.762	7.71	10.0629	0	0	11.4882
657	TNFRSF21	218856_at	-1.12	8.203	-10.0569	0	0	11.478
658	CSGALNACT2	222235_s_at	0.989	8.603	10.0562	0	0	11.4767
659	NA	243931_at	1.363	7.595	10.05	0	0	11.4661
660	TJP2	202085_at	-0.791	9.253	-10.0348	0	0	11.44
661	HLA-DQA1	213831_at	1.408	9.34	10.0284	0	0	11.4289
662	OAS1	205552_s_at	0.879	8.124	10.0254	0	0	11.4238
663	TM7SF3	217974_at	-0.697	7.181	-10.0249	0	0	11.4229
664	SLC16A6	207038_at	0.909	7.257	10.0198	0	0	11.4142
665	LPIN1	212272_at	1.085	7.274	10.0188	0	0	11.4124
666	IL23A	220054_at	0.704	7.101	10.0136	0	0	11.4035
667	NEK6	223159_s_at	1.086	8.976	9.99961	0	0	11.3794
668	ZNF107	205739_x_at	-1.075	8.985	-9.99635	0	0	11.3737
669	IRAK3	213817_at	-0.71	6.335	-9.98405	0	0	11.3525
670	SWAP70	209307_at	0.838	11.585	9.9803	0	0	11.3461
671	TRAF4	211899_s_at	0.882	8.283	9.97688	0	0	11.3402
672	CAB39L	225915_at	-1.057	8.163	-9.97358	0	0	11.3345
673	STS	203769_s_at	0.78	8.341	9.97319	0	0	11.3338
674	PRKACB	202741_at	-1.034	10.599	-9.97137	0	0	11.3307
675	C1orf25	223404_s_at	-0.972	8.342	-9.95763	0	0	11.3069
676	NA	1563357_at	1.265	8.096	9.95704	0	0	11.3059
677	VPS37B	221704_s_at	1.084	6.566	9.93836	0	0	11.2736
678	LOC285628	232504_at	1.651	7.532	9.93566	0	0	11.2689
679	SLC25A12	203340_s_at	-0.98	8.223	-9.92768	0	0	11.2551
680	PLXNC1	206470_at	0.579	6.659	9.92637	0	0	11.2528
681	PARP2	215773_x_at	-0.836	9.426	-9.91422	0	0	11.2318
682	IRF4	216986_s_at	0.794	7.794	9.91348	0	0	11.2305
683	RNF135	223592_s_at	-0.945	8.952	-9.90561	0	0	11.2169
684	TRAF1	205599_at	1.04	6.601	9.89819	0	0	11.204
685	KCNH2	210036_s_at	-0.818	8.136	-9.89656	0	0	11.2012
686	LSR	208190_s_at	1.011	8.135	9.88613	0	0	11.183
687	SLC38A1	224579_at	0.884	11.24	9.88031	0	0	11.1729
688	LOC643837	235497_at	0.646	6.368	9.87838	0	0	11.1696
689	BDH1	211715_s_at	-0.839	8.727	-9.8769	0	0	11.167
690	ZBTB38	219221_at	0.682	8.183	9.87137	0	0	11.1574
691	FAM45A	221804_s_at	-0.878	9.25	-9.86865	0	0	11.1527
692	NA	230391_at	-0.749	8.244	-9.86804	0	0	11.1516
693	IVNS1ABP	206245_s_at	-0.834	10.553	-9.84617	0	0	11.1135
694	SGOL2	230165_at	-1.007	9.184	-9.83923	0	0	11.1015
695	MBNL2	205018_s_at	-0.806	6.841	-9.8338	0	0	11.092
696	HSD17B12	1554122_a_at	0.857	7.28	9.81727	0	0	11.0632
697	MAPK14	202530_at	-0.952	9.038	-9.81723	0	0	11.0631
698	CXCR7	212977_at	-1.079	7.677	-9.81678	0	0	11.0623
699	PSMB9	1555852_at	-1.075	8.308	-9.81603	0	0	11.061
700	RBM38	212430_at	1.176	9.354	9.81052	0	0	11.0514
701	MARCKS	201670_s_at	1.401	8.844	9.80184	0	0	11.0362
702	NA	217542_at	-0.683	7.008	-9.78754	0	0	11.0112
703	AFF1	201924_at	-0.769	8.223	-9.77518	0	0	10.9896
704	TMEM189	223186_at	-0.66	7.765	-9.74996	0	0	10.9454
705	AP1GBP1	222715_s_at	-0.8	8.033	-9.7492	0	0	10.9441
706	USP30	223602_at	-0.853	7.872	-9.74573	0	0	10.938
707	TET1	228906_at	-0.946	7.035	-9.74312	0	0	10.9334
708	IRF2BP2	224571_at	1.24	8.458	9.74124	0	0	10.9301
709	ST8SIA4	206925_at	0.785	7.021	9.73959	0	0	10.9272
710	C12orf23	224759_s_at	-1.23	9.924	-9.73665	0	0	10.922
711	PUS10	229362_at	-0.655	7.659	-9.72845	0	0	10.9076
712	TRIM69	1568592_at	-0.953	7.972	-9.72811	0	0	10.9071
713	VNN2	205922_at	-0.957	7.938	-9.72653	0	0	10.9043
714	UBE2G1	209141_at	-0.777	11.559	-9.7229	0	0	10.8979
715	SELS	223209_s_at	0.864	9.203	9.72023	0	0	10.8932
716	MICALCL	243611_at	-0.659	6.635	-9.71745	0	0	10.8883
717	C16orf75	226456_at	-0.735	8.808	-9.71022	0	0	10.8756
718	GLT8D1	218146_at	-0.88	8.845	-9.70748	0	0	10.8708
719	PARP9	223220_s_at	0.786	7.324	9.70171	0	0	10.8606
720	NA	1559214_at	0.906	6.354	9.70071	0	0	10.8589
721	GALNAC4S-6ST	203066_at	-0.689	6.54	-9.69247	0	0	10.8444
722	IKZF2	231929_at	-1.145	8.051	-9.69121	0	0	10.8422
723	NDE1	227249_at	0.894	9.005	9.69019	0	0	10.8404
724	C4orf49	223734_at	-0.722	7.39	-9.68618	0	0	10.8333
725	SLC15A4	225057_at	0.893	8.471	9.68455	0	0	10.8304
726	ASF1A	203427_at	-1.043	9.26	-9.68221	0	0	10.8263
727	MPZL1	210087_s_at	-0.931	8.071	-9.6761	0	0	10.8155
728	CNR1	207940_x_at	0.665	7.099	9.67251	0	0	10.8092
729	GPSM2	205240_at	-0.667	8.535	-9.65076	1e-08	0	10.7708
730	RABGAP1L	203020_at	-0.76	8.896	-9.64569	1e-08	0	10.7619
731	BMP7	209591_s_at	-1.136	9.788	-9.63784	1e-08	0	10.748
732	PBX4	230536_at	0.585	6.632	9.63538	1e-08	0	10.7436
733	LRRC33	235359_at	0.836	6.452	9.62527	1e-08	0	10.7258
734	MRPL39	218558_s_at	0.753	11.089	9.62243	1e-08	0	10.7207
735	IL4R	203233_at	0.752	8.257	9.62075	1e-08	0	10.7178
736	CNR1	208243_s_at	0.799	7.068	9.62042	1e-08	0	10.7172
737	ABHD10	222697_s_at	-0.879	9.01	-9.61907	1e-08	0	10.7148
738	NA	64418_at	-0.944	8.517	-9.61906	1e-08	0	10.7148
739	FAM59A	219377_at	-0.721	7.196	-9.61902	1e-08	0	10.7147
740	HPS4	54037_at	-0.95	8.95	-9.60751	1e-08	0	10.6943
741	NA	238619_at	0.95	6.533	9.60189	1e-08	0	10.6844
742	NA	229733_s_at	1.088	9.329	9.59427	1e-08	0	10.6709
743	CD48	237759_at	0.696	6.762	9.58279	1e-08	0	10.6505
744	CD1A	210325_at	0.656	6.352	9.57232	1e-08	0	10.6319
745	EGR1	201693_s_at	1.499	6.492	9.56736	1e-08	0	10.6231
746	CD274	223834_at	0.592	6.468	9.56717	1e-08	0	10.6228
747	P2RX5	210448_s_at	-0.825	8.747	-9.56196	1e-08	0	10.6135
748	FLJ40142	226583_at	-0.878	7.633	-9.55988	1e-08	0	10.6098
749	PLOD1	200827_at	-0.718	7.671	-9.55717	1e-08	0	10.605
750	MPZL1	210594_x_at	-0.87	8.694	-9.55556	1e-08	0	10.6021
751	STS	203770_s_at	0.894	7.577	9.5553	1e-08	0	10.6017
752	MEF2D	203003_at	0.77	7.383	9.54965	1e-08	0	10.5916
753	PPAPDC1B	226150_at	0.566	6.188	9.54948	1e-08	0	10.5913
754	CARS	202402_s_at	0.856	8.399	9.54317	1e-08	0	10.5801
755	LOC729082	231808_at	-0.825	9.038	-9.5391	1e-08	0	10.5729
756	ST8SIA4	230261_at	0.983	7.185	9.53708	1e-08	0	10.5693
757	LOC440028	1562606_a_at	0.637	6.795	9.52912	1e-08	0	10.5551
758	ST8SIA4	242943_at	1.047	7.794	9.517	1e-08	0	10.5335
759	NUDT7	228855_at	-0.683	7.836	-9.51606	1e-08	0	10.5318
760	RPE	230561_s_at	-0.659	6.653	-9.51571	1e-08	0	10.5312
761	ATG10	1570523_s_at	-0.563	6.92	-9.51338	1e-08	0	10.527
762	FAM134B	218510_x_at	-0.693	7.787	-9.50753	1e-08	0	10.5166
763	REEP5	208873_s_at	-0.749	8.003	-9.50634	1e-08	0	10.5145
764	FNIP1	228250_at	0.707	6.834	9.50514	1e-08	0	10.5123
765	SAP30BP	222475_at	0.793	8.338	9.50116	1e-08	0	10.5052
766	TCL1A	39318_at	-0.897	11.97	-9.49611	1e-08	0	10.4962
767	NA	226223_at	-0.935	9.785	-9.49468	1e-08	0	10.4937
768	FGD6	219901_at	-0.599	6.763	-9.4936	1e-08	0	10.4917
769	RAB22A	218360_at	0.799	8.255	9.47913	1e-08	0	10.4659
770	HLA-DRB1	215193_x_at	0.853	12.531	9.46897	1e-08	0	10.4477
771	THAP11	212910_at	-0.808	8.987	-9.46582	1e-08	0	10.4421
772	ST6GAL1	214971_s_at	0.773	9.189	9.46328	1e-08	0	10.4375
773	KLRK1	205821_at	0.972	8.302	9.46182	1e-08	0	10.4349
774	CCNYL1	228810_at	0.92	7.683	9.45216	1e-08	0	10.4176
775	TRA@	210972_x_at	0.901	7.248	9.4477	1e-08	0	10.4096
776	ARMET	202655_at	0.848	9.891	9.43453	1e-08	0	10.386
777	CETN3	209662_at	-0.99	9.865	-9.42032	1e-08	0	10.3605
778	DNAJC6	204720_s_at	-0.714	8.168	-9.41146	1e-08	0	10.3446
779	NA	228799_at	-0.773	7.687	-9.40671	1e-08	0	10.3361
780	ARL8B	222442_s_at	0.941	10.432	9.40588	1e-08	0	10.3346
781	GCET2	235310_at	-0.949	9.047	-9.39966	1e-08	0	10.3234
782	WDFY1	233559_s_at	0.604	7.434	9.39715	1e-08	0	10.3189
783	CDCA2	236957_at	-0.764	8.75	-9.39233	1e-08	0	10.3103
784	CD53	203416_at	0.727	10.269	9.39141	1e-08	0	10.3086
785	ABCB1	209994_s_at	0.575	6.447	9.3896	1e-08	0	10.3053
786	SH3GL1	201851_at	0.547	8.101	9.38954	1e-08	0	10.3052
787	IFNGR1	211676_s_at	0.801	7.731	9.38591	1e-08	0	10.2987
788	ASPH	224996_at	-0.739	7.218	-9.38493	1e-08	0	10.2969
789	NA	229569_at	0.578	6.421	9.37775	1e-08	0	10.284
790	NPAL3	225876_at	-0.567	7.236	-9.37443	1e-08	0	10.278
791	C20orf177	225313_at	-0.881	8.816	-9.36347	1e-08	0	10.2583
792	NA	230778_at	-0.837	6.556	-9.35976	1e-08	0	10.2516
793	SYTL2	225496_s_at	-0.702	8.057	-9.35958	1e-08	0	10.2513
794	FAM117B	226431_at	-1.021	8.784	-9.35161	1e-08	0	10.2369
795	RABGAP1	204028_s_at	-0.621	8.775	-9.3424	1e-08	0	10.2203
796	PLEKHA9	220157_x_at	-0.639	7.451	-9.31951	1e-08	0	10.1789
797	GPSM2	221922_at	-0.81	8.42	-9.31482	1e-08	0	10.1705
798	NA	220915_s_at	-0.616	6.609	-9.31106	1e-08	0	10.1637
799	NUPL1	204435_at	0.752	7.849	9.30336	1e-08	0	10.1497
800	SGPP1	223391_at	0.992	9.744	9.30326	1e-08	0	10.1496
801	LEF1	221558_s_at	-0.853	10.725	-9.30179	1e-08	0	10.1469
802	ELK3	221773_at	1.053	7.696	9.29443	1e-08	0	10.1336
803	SERPINB9	209722_s_at	0.95	7.78	9.27984	1e-08	0	10.1071
804	GOLSYN	218692_at	-0.953	7.535	-9.26209	1e-08	0	10.0749
805	CAB39L	221003_s_at	-0.864	7.576	-9.25237	1e-08	0	10.0573
806	NA	243495_s_at	-0.994	7.951	-9.24421	1e-08	0	10.0425
807	FOS	209189_at	0.747	6.319	9.24184	1e-08	0	10.0382
808	NDE1	218414_s_at	0.735	7.892	9.24044	1e-08	0	10.0356
809	WDR51A	226355_at	-0.812	8.422	-9.23495	1e-08	0	10.0256
810	HIVEP3	235122_at	1.706	7.174	9.23181	1e-08	0	10.0199
811	RCSD1	225763_at	-1.207	9.451	-9.22931	1e-08	0	10.0154
812	C7orf60	228149_at	-1.065	7.987	-9.22318	1e-08	0	10.0042
813	HSPA13	202557_at	1.099	9.128	9.21712	1e-08	0	9.99319
814	LAT2	221581_s_at	0.983	8.324	9.21031	1e-08	0	9.98078
815	NA	1555989_at	-1.036	9.262	-9.20965	1e-08	0	9.97957
816	FDFT1	208647_at	0.763	12.216	9.20696	1e-08	0	9.97469
817	SYTL2	232914_s_at	-0.789	8.344	-9.20517	1e-08	0	9.97142
818	HMGCR	202539_s_at	0.973	10.227	9.20343	1e-08	0	9.96825
819	NA	239682_at	-0.594	6.957	-9.20215	1e-08	0	9.9659
820	MPZL1	201874_at	-0.991	9.241	-9.20042	1e-08	0	9.96275
821	FAM45A	225351_at	-0.739	8.211	-9.19948	1e-08	0	9.96105
822	PLEKHF2	222699_s_at	0.773	8.755	9.19698	1e-08	0	9.95649
823	TNFRSF18	224553_s_at	0.715	7.506	9.19503	1e-08	0	9.95292
824	MARCKS	201669_s_at	1.389	10.418	9.18144	1e-08	0	9.92813
825	CREM	230511_at	0.678	6.932	9.1796	1e-08	0	9.92478
826	QRSL1	218949_s_at	-0.892	10.444	-9.17752	1e-08	0	9.92098
827	PARP2	204752_x_at	-0.73	9.323	-9.17706	1e-08	0	9.92015
828	PEA15	200787_s_at	1.093	8.742	9.17472	1e-08	0	9.91587
829	BMPR2	225144_at	-0.76	7.338	-9.17052	1e-08	0	9.9082
830	HLA-DRB5	204670_x_at	0.899	12.341	9.16914	1e-08	0	9.90566
831	PLEKHG1	226122_at	1.05	7.65	9.15787	1e-08	0	9.88506
832	POU2F1	227254_at	-1.354	8.277	-9.14929	1e-08	0	9.86938
833	PTPN18	203555_at	-0.606	8.343	-9.14858	1e-08	0	9.86809
834	ABHD10	218633_x_at	-0.856	9.212	-9.14832	1e-08	0	9.86761
835	PRUNE	209586_s_at	-1.009	9.242	-9.14413	1e-08	0	9.85994
836	CCDC85B	204610_s_at	-0.779	9.147	-9.13283	1e-08	0	9.83925
837	TRIB2	202479_s_at	-0.843	7.793	-9.12688	1e-08	0	9.82835
838	ADIPOR2	201346_at	0.757	9.546	9.12255	1e-08	0	9.82041
839	TMEM187	204340_at	-0.578	6.81	-9.11847	1e-08	0	9.81292
840	RHOT1	222148_s_at	-0.942	9.025	-9.11726	1e-08	0	9.8107
841	MFSD2	225316_at	0.926	7.604	9.11451	1e-08	0	9.80567
842	ICOSLG	213450_s_at	0.72	7.248	9.10072	1e-08	0	9.78037
843	WASF3	204042_at	-0.71	6.819	-9.09374	1e-08	0	9.76754
844	TCL1A	209995_s_at	-0.908	11.989	-9.08865	1e-08	0	9.7582
845	MORC2	216863_s_at	-0.736	8.365	-9.08304	1e-08	0	9.74788
846	PAPOLG	222273_at	-0.62	7.269	-9.0812	1e-08	0	9.7445
847	TIMP2	231579_s_at	-0.751	8.514	-9.07471	1e-08	0	9.73258
848	CLINT1	201768_s_at	-0.683	10.022	-9.07451	1e-08	0	9.73221
849	PRDM2	203057_s_at	0.731	9.353	9.07437	1e-08	0	9.73193
850	LGMN	201212_at	0.929	8.511	9.07388	1e-08	0	9.73105
851	ABI3	223615_at	-0.602	7.715	-9.0733	1e-08	0	9.72997
852	FRZB	203698_s_at	-0.62	6.754	-9.07266	1e-08	0	9.72879
853	MTHFD2	201761_at	0.718	12.178	9.06926	1e-08	0	9.72254
854	SLC2A14	222088_s_at	0.75	6.475	9.06849	1e-08	0	9.72113
855	SPATA2L	214965_at	0.728	7.641	9.06702	1e-08	0	9.71843
856	INPP5A	203006_at	0.839	7.877	9.05777	1e-08	0	9.70139
857	FRAT2	209864_at	-0.964	8.661	-9.04688	1e-08	0	9.68132
858	SAC3D1	205449_at	-1.051	10.075	-9.04397	2e-08	0	9.67596
859	NA	227524_at	-0.644	7.405	-9.03752	2e-08	0	9.66407
860	TMEM63C	225623_at	-1.158	9.086	-9.03716	2e-08	0	9.66341
861	RAB3GAP2	202374_s_at	0.695	9.085	9.02969	2e-08	0	9.64962
862	CCL22	207861_at	1.362	6.667	9.02266	2e-08	0	9.63666
863	BOLA1	219345_at	-0.616	7.267	-9.02148	2e-08	0	9.63448
864	HLA-DRB1	209312_x_at	0.817	12.772	9.02075	2e-08	0	9.63313
865	ZNF521	226677_at	-0.772	7.196	-9.01495	2e-08	0	9.62243
866	ZNF439	236562_at	-0.55	6.557	-9.01382	2e-08	0	9.62034
867	SLC23A2	209237_s_at	0.803	7.208	9.00965	2e-08	0	9.61264
868	ADAM17	205746_s_at	0.717	7.83	9.00807	2e-08	0	9.60972
869	PSRC1	201896_s_at	-0.727	7.287	-9.00067	2e-08	0	9.59604
870	ZNF791	227122_at	0.855	6.594	8.99966	2e-08	0	9.59418
871	CPOX	204172_at	-0.853	8.361	-8.99328	2e-08	0	9.58237
872	CAB39L	225914_s_at	-0.884	8.82	-8.98816	2e-08	0	9.57289
873	ZFP36	201531_at	1.217	8.212	8.98784	2e-08	0	9.57231
874	MSL3	207551_s_at	0.83	9.658	8.98474	2e-08	0	9.56657
875	SLC38A2	218041_x_at	0.794	10.558	8.97269	2e-08	0	9.54425
876	SETDB2	1564970_at	0.71	6.483	8.96939	2e-08	0	9.53813
877	WSB2	201760_s_at	0.743	9.545	8.96795	2e-08	0	9.53547
878	SP110	209761_s_at	-0.809	8.524	-8.95528	2e-08	0	9.51198
879	NAPEPLD	226041_at	-0.825	7.407	-8.94938	2e-08	0	9.50104
880	LRCH1	235012_at	0.695	7.321	8.94496	2e-08	0	9.49284
881	ZNF215	220214_at	-1.012	8.267	-8.94247	2e-08	0	9.4882
882	CCDC51	218722_s_at	-0.663	9.37	-8.94032	2e-08	0	9.48422
883	SLC7A5	201195_s_at	1.048	11.175	8.92496	2e-08	0	9.45569
884	SOX11	204914_s_at	-0.775	8.323	-8.92235	2e-08	0	9.45084
885	METTL3	209265_s_at	-0.745	9.312	-8.92201	2e-08	0	9.45019
886	INHBE	210587_at	0.603	5.969	8.92185	2e-08	0	9.4499
887	NA	226478_at	-0.713	7.399	-8.91943	2e-08	0	9.4454
888	E2F2	228361_at	-0.806	10.187	-8.9178	2e-08	0	9.44237
889	MTMR14	222143_s_at	0.709	9.068	8.91554	2e-08	0	9.43816
890	TET3	235542_at	1.106	8.954	8.91281	2e-08	0	9.43309
891	NA	227724_at	-0.669	8.432	-8.90531	2e-08	0	9.41914
892	IFNGR1	202727_s_at	0.762	8.508	8.88908	2e-08	0	9.3889
893	PLA2G12A	242323_at	-0.693	7.676	-8.88606	2e-08	0	9.38328
894	PLEKHA2	238013_at	-0.875	8.78	-8.8805	2e-08	0	9.37291
895	COQ9	212228_s_at	-0.628	9.327	-8.87353	2e-08	0	9.35992
896	PIK3R3	211580_s_at	-0.719	7.117	-8.87086	2e-08	0	9.35494
897	SFT2D1	225849_s_at	0.912	9.419	8.86671	2e-08	0	9.34719
898	DTX4	212611_at	0.774	6.763	8.86638	2e-08	0	9.34657
899	NFKBIB	214448_x_at	0.612	8.143	8.86215	2e-08	0	9.33868
900	MYC	202431_s_at	-0.719	12.606	-8.85981	2e-08	0	9.33431
901	SKP2	203626_s_at	-0.954	8.658	-8.85898	2e-08	0	9.33276
902	RASAL1	219752_at	-0.665	8.162	-8.85646	2e-08	0	9.32806
903	TMEM57	218562_s_at	0.754	9.137	8.85322	2e-08	0	9.32201
904	SAP30	204899_s_at	-0.618	7.821	-8.8526	2e-08	0	9.32084
905	ARRDC2	226055_at	0.568	7.828	8.85042	2e-08	0	9.31676
906	KIAA1324L	244317_at	-0.583	7.868	-8.84756	2e-08	0	9.31143
907	GGA2	214190_x_at	-0.719	8.714	-8.84394	2e-08	0	9.30466
908	SLITRK5	214930_at	-0.7	6.999	-8.8409	2e-08	0	9.29897
909	MAP2K3	207667_s_at	1.335	8.512	8.83359	2e-08	0	9.28531
910	OSBPL10	219073_s_at	-0.862	9.77	-8.83087	2e-08	0	9.28022
911	LOC254128	235132_at	-0.53	7.004	-8.82975	2e-08	0	9.27812
912	RNASEN	218269_at	-0.706	9.62	-8.82531	2e-08	0	9.26981
913	PARP8	219033_at	0.632	7.917	8.80479	2e-08	0	9.23138
914	TNIP2	48531_at	0.903	8.41	8.80331	2e-08	0	9.22859
915	CASP6	209790_s_at	-0.839	8.597	-8.80058	2e-08	0	9.22348
916	LOC374443	238790_at	0.761	6.834	8.80014	2e-08	0	9.22266
917	SCAMP1	212417_at	-0.892	8.229	-8.79476	2e-08	0	9.21256
918	TOLLIP	222469_s_at	0.507	7.11	8.79016	2e-08	0	9.20393
919	PPP1R16B	212750_at	1.03	9.207	8.78714	2e-08	0	9.19826
920	CYP39A1	1553977_a_at	-0.72	8.043	-8.78185	2e-08	0	9.18834
921	ZNF335	221890_at	0.684	8.282	8.77617	2e-08	0	9.17768
922	ARL2	202564_x_at	-0.538	8.261	-8.7725	2e-08	0	9.17077
923	CCDC77	224521_s_at	-0.752	7.399	-8.772	2e-08	0	9.16983
924	SLC25A11	207088_s_at	-0.803	9.214	-8.77019	2e-08	0	9.16643
925	SPIN4	228654_at	-1.052	8.407	-8.76966	2e-08	0	9.16544
926	TBC1D10C	228258_at	-0.771	8.555	-8.76465	3e-08	0	9.15603
927	CISD3	214239_x_at	-0.639	7.096	-8.76135	3e-08	0	9.14981
928	TNFRSF10B	209294_x_at	0.583	7.426	8.75776	3e-08	0	9.14306
929	SLC7A1	212292_at	0.503	7.431	8.75659	3e-08	0	9.14087
930	PPP1R15B	224692_at	0.763	9.825	8.75141	3e-08	0	9.13112
931	ORC2L	204853_at	-0.732	9.308	-8.75106	3e-08	0	9.13046
932	NA	1560156_at	0.692	7.458	8.75051	3e-08	0	9.12942
933	SOX12	204432_at	-0.686	7.109	-8.74886	3e-08	0	9.12632
934	FGD6	1555137_a_at	-0.566	6.671	-8.74471	3e-08	0	9.11851
935	STARD4	226390_at	0.815	8.224	8.74009	3e-08	0	9.10982
936	FNIP1	228768_at	1.073	8.45	8.73891	3e-08	0	9.1076
937	B3GNT1	203188_at	-1.088	7.381	-8.73233	3e-08	0	9.09521
938	MRPL35	222775_s_at	-0.844	8.568	-8.71969	3e-08	0	9.07138
939	ING3	231863_at	1.08	7.739	8.70789	3e-08	0	9.04912
940	FAM134B	218532_s_at	-0.771	8.051	-8.7068	3e-08	0	9.04706
941	HLA-DRB4	208306_x_at	0.724	11.889	8.69518	3e-08	0	9.02512
942	NA	227615_at	-0.885	8.975	-8.6925	3e-08	0	9.02005
943	SLC12A2	204404_at	0.651	8.152	8.68965	3e-08	0	9.01466
944	PDE4DIP	212392_s_at	-0.837	6.911	-8.68939	3e-08	0	9.01417
945	CDC40	203377_s_at	-0.878	8.324	-8.68787	3e-08	0	9.0113
946	PRKD2	209282_at	0.815	7.901	8.68692	3e-08	0	9.00952
947	POLD3	1554609_at	-0.632	6.484	-8.68467	3e-08	0	9.00525
948	WARS	200628_s_at	0.995	8.974	8.6779	3e-08	0	8.99245
949	C2orf67	215046_at	-0.732	6.519	-8.6664	3e-08	0	8.97069
950	BTN3A1	209770_at	-0.66	7.303	-8.6645	3e-08	0	8.9671
951	ALDH9A1	201612_at	0.919	10.732	8.66403	3e-08	0	8.9662
952	MTMR6	214429_at	0.684	9.627	8.66378	3e-08	0	8.96573
953	NAGK	218231_at	-0.709	9.1	-8.6556	3e-08	0	8.95025
954	NFATC1	210162_s_at	1.199	9.139	8.65356	3e-08	0	8.94638
955	PLXNC1	206471_s_at	0.615	6.179	8.65257	3e-08	0	8.9445
956	MAP2K3	215498_s_at	1.646	8.27	8.65057	3e-08	0	8.94072
957	NA	229844_at	0.675	7.012	8.64704	3e-08	0	8.93403
958	PLEKHG2	233986_s_at	0.536	6.951	8.64578	3e-08	0	8.93165
959	PIP5K3	213111_at	0.908	8.279	8.6415	3e-08	0	8.92352
960	KIAA0232	212441_at	0.597	8.028	8.63895	3e-08	0	8.91869
961	OSGEPL1	230032_at	-0.754	7.431	-8.63734	3e-08	0	8.91564
962	TLR10	223750_s_at	-1.063	8.293	-8.63359	3e-08	0	8.90853
963	RELB	205205_at	0.941	9.047	8.63234	3e-08	0	8.90616
964	GEMIN7	1555751_a_at	-0.727	8.718	-8.6313	3e-08	0	8.90418
965	VASH2	235343_at	-0.644	6.672	-8.62967	3e-08	0	8.90109
966	PDLIM3	209621_s_at	0.742	8.956	8.62767	3e-08	0	8.89728
967	S100PBP	218370_s_at	-0.708	8.928	-8.62682	3e-08	0	8.89568
968	WARS	200629_at	1.016	9.508	8.62581	3e-08	0	8.89375
969	DLEU1	205677_s_at	-0.986	9.573	-8.61906	3e-08	0	8.88094
970	STK10	40420_at	0.642	8.316	8.61874	3e-08	0	8.88033
971	CCNA1	205899_at	0.522	6.627	8.61845	3e-08	0	8.87978
972	ATP2C1	209935_at	1.158	7.336	8.61318	3e-08	0	8.86978
973	GNAZ	204993_at	-0.646	7.745	-8.61192	3e-08	0	8.86739
974	SSBP2	210829_s_at	-0.796	9.879	-8.61084	3e-08	0	8.86534
975	GDE1	202593_s_at	-0.889	9.222	-8.60843	3e-08	0	8.86076
976	NA	236293_at	-0.767	6.78	-8.60615	3e-08	0	8.85642
977	CBLB	209682_at	-1.01	7.839	-8.60358	3e-08	0	8.85154
978	ORMDL3	223259_at	-0.629	8.224	-8.59792	3e-08	0	8.84076
979	RHOQ	212122_at	0.675	7.549	8.59715	3e-08	0	8.83931
980	FANCL	218397_at	-0.717	8.491	-8.59308	3e-08	0	8.83156
981	ZNF589	210061_at	-0.67	7.947	-8.5914	3e-08	0	8.82837
982	ZBTB1	213376_at	0.818	10.001	8.59022	3e-08	0	8.82612
983	PCYOX1	203803_at	-0.722	6.752	-8.58934	3e-08	0	8.82445
984	WSB1	201296_s_at	1.171	9.233	8.57949	4e-08	0	8.80569
985	SYPL1	201259_s_at	-0.83	10.864	-8.57619	4e-08	0	8.79941
986	SLC15A4	225043_at	0.744	8.338	8.57451	4e-08	0	8.79621
987	C5orf33	226946_at	-0.664	8.374	-8.57135	4e-08	0	8.79018
988	TRIB1	202241_at	0.993	7.848	8.56584	4e-08	0	8.77969
989	IRS1	204686_at	-0.723	7.019	-8.56385	4e-08	0	8.7759
990	SEPHS1	208940_at	-0.659	9.849	-8.56039	4e-08	0	8.76931
991	ETS1	224833_at	-0.847	11.206	-8.56025	4e-08	0	8.76902
992	METTL7A	207761_s_at	-0.748	9.6	-8.54946	4e-08	0	8.74845
993	SNX8	223241_at	0.599	8.067	8.54903	4e-08	0	8.74762
994	RHOQ	212120_at	0.911	9.785	8.54646	4e-08	0	8.74271
995	IMP4	212411_at	-0.639	11.115	-8.54024	4e-08	0	8.73085
996	CHD2	225077_at	0.993	7.827	8.53905	4e-08	0	8.72858
997	SGEF	227197_at	-0.816	7.42	-8.53281	4e-08	0	8.71665
998	ETF1	201574_at	0.729	11.357	8.52125	4e-08	0	8.69456
999	HSP90B1	200598_s_at	1.051	10.322	8.51441	4e-08	0	8.68147
1000	DDX21	224654_at	0.591	12.588	8.50878	4e-08	0	8.67072
1001	SKP2	203625_x_at	-0.766	10.588	-8.50863	4e-08	0	8.67042
1002	PLEKHA2	217677_at	-0.821	8.18	-8.50849	4e-08	0	8.67016
1003	PRPSAP1	202529_at	-0.825	8.873	-8.50046	4e-08	0	8.65477
1004	NA	236191_at	-1.023	7.83	-8.49786	4e-08	0	8.6498
1005	GABPB1	204618_s_at	0.907	9.361	8.49721	4e-08	0	8.64856
1006	ARHGEF3	218501_at	-0.841	8.472	-8.48455	4e-08	0	8.6243
1007	TEC	206301_at	0.523	6.755	8.48411	4e-08	0	8.62346
1008	TSC22D3	207001_x_at	0.649	6.672	8.48301	4e-08	0	8.62134
1009	SEPX1	217977_at	-0.679	8.639	-8.48068	4e-08	0	8.61689
1010	FNBP1	212288_at	0.898	9.684	8.47759	4e-08	0	8.61095
1011	C11orf24	52164_at	-0.591	8.891	-8.47704	4e-08	0	8.6099
1012	RAB3GAP2	202373_s_at	0.717	9.603	8.47464	4e-08	0	8.6053
1013	HVCN1	226879_at	0.915	10.073	8.4709	4e-08	0	8.59811
1014	PRKACB	202742_s_at	-1.081	9.735	-8.47037	4e-08	0	8.5971
1015	EFNA4	205107_s_at	-0.623	7.702	-8.46847	4e-08	0	8.59346
1016	AMPD3	207992_s_at	-0.638	7.663	-8.46637	4e-08	0	8.58942
1017	IAH1	230621_at	0.778	9.347	8.46037	4e-08	0	8.5779
1018	PACSIN2	1554691_a_at	0.779	8.059	8.45287	4e-08	0	8.5635
1019	BMP7	211259_s_at	-0.942	8.845	-8.44674	5e-08	0	8.55172
1020	HMMR	207165_at	-0.857	10.766	-8.43548	5e-08	0	8.53007
1021	RP11-345P4.4	217122_s_at	-0.904	9.418	-8.42146	5e-08	0	8.50308
1022	HLA-DMB	203932_at	1.092	10.218	8.41954	5e-08	0	8.4994
1023	YPEL1	213996_at	-0.507	7.95	-8.41841	5e-08	0	8.49722
1024	HDDC3	227008_at	-0.677	8.141	-8.41707	5e-08	0	8.49463
1025	CSTB	201201_at	0.735	11.102	8.41576	5e-08	0	8.49212
1026	SAP30BP	217965_s_at	0.859	9.034	8.41278	5e-08	0	8.48637
1027	LBA1	213261_at	-0.755	8.184	-8.40296	5e-08	0	8.46745
1028	NFE2L2	1567013_at	0.742	6.83	8.39836	5e-08	0	8.45857
1029	RAB11FIP1	219681_s_at	1.016	8.055	8.39656	5e-08	0	8.4551
1030	RSAD1	218307_at	-0.751	8.036	-8.39393	5e-08	0	8.45003
1031	SCAMP1	1552978_a_at	-0.754	8.194	-8.3876	5e-08	0	8.43781
1032	GPR183	205419_at	0.77	6.1	8.38067	5e-08	0	8.42444
1033	SGTB	228745_at	0.735	7.683	8.37908	5e-08	0	8.42137
1034	NUP160	214963_at	0.868	6.985	8.37776	5e-08	0	8.41882
1035	ANLN	1552619_a_at	-0.708	8.18	-8.37112	5e-08	0	8.406
1036	EGR4	207767_s_at	0.603	6.6	8.37032	5e-08	0	8.40445
1037	ZNF165	206683_at	0.924	6.605	8.36533	5e-08	0	8.39482
1038	RIOK1	224450_s_at	0.735	9.681	8.36491	5e-08	0	8.394
1039	VEGFA	210512_s_at	1.009	7.337	8.36474	5e-08	0	8.39368
1040	ETF1	201573_s_at	0.857	10.345	8.36368	5e-08	0	8.39161
1041	SSX2IP	203016_s_at	-0.73	8.739	-8.36317	5e-08	0	8.39064
1042	RAB30	227842_at	0.79	7.764	8.36216	5e-08	0	8.38868
1043	ZMYND19	227477_at	-0.574	10.156	-8.35865	5e-08	0	8.38189
1044	LYSMD2	226748_at	0.768	7.32	8.35529	5e-08	0	8.3754
1045	LPHN2	206953_s_at	-0.656	6.718	-8.34509	5e-08	0	8.35566
1046	DIS3L	235005_at	-0.985	9.87	-8.3426	6e-08	0	8.35084
1047	EID2B	242470_at	-0.502	6.556	-8.34237	6e-08	0	8.3504
1048	GDI2	200009_at	0.658	12.889	8.34029	6e-08	0	8.34637
1049	C12orf52	44065_at	-0.835	9.661	-8.3358	6e-08	0	8.33768
1050	TFDP2	203588_s_at	-0.731	10.866	-8.33347	6e-08	0	8.33316
1051	C21orf91	226109_at	0.785	9.314	8.32717	6e-08	0	8.32095
1052	AMIGO2	222108_at	0.519	6.037	8.32686	6e-08	0	8.32036
1053	PBXIP1	207838_x_at	-0.543	6.825	-8.32251	6e-08	0	8.31192
1054	SIRPA	202896_s_at	0.547	6.596	8.32244	6e-08	0	8.31178
1055	PREB	217861_s_at	-0.748	9.369	-8.32142	6e-08	0	8.3098
1056	ZNF532	220617_s_at	-0.628	8.213	-8.3202	6e-08	0	8.30744
1057	LIMA1	217892_s_at	0.639	8.403	8.31701	6e-08	0	8.30126
1058	TMEM194A	212621_at	0.783	9.38	8.3122	6e-08	0	8.29192
1059	ZEB2	235593_at	0.625	6.339	8.30371	6e-08	0	8.27544
1060	NTF3	206706_at	-0.578	6.856	-8.30148	6e-08	0	8.27112
1061	C3orf63	209285_s_at	-0.592	7.368	-8.29904	6e-08	0	8.26639
1062	TNFRSF10B	210405_x_at	0.526	7.49	8.29374	6e-08	0	8.25609
1063	PATZ1	209431_s_at	-0.8	8.233	-8.29162	6e-08	0	8.25197
1064	ZEB2	203603_s_at	1.195	6.878	8.29019	6e-08	0	8.24919
1065	MTHFR	239035_at	0.71	6.949	8.28961	6e-08	0	8.24806
1066	FASTKD1	219002_at	-0.86	9.787	-8.28817	6e-08	0	8.24526
1067	NUFIP2	224956_at	0.692	9.003	8.28778	6e-08	0	8.2445
1068	CNR1	213436_at	0.848	9.034	8.28568	6e-08	0	8.24042
1069	SCAMP1	206668_s_at	-0.677	7.86	-8.28281	6e-08	0	8.23484
1070	LMCD1	218574_s_at	-0.731	7.367	-8.28194	6e-08	0	8.23316
1071	MAPKBP1	213394_at	-0.539	7.385	-8.28189	6e-08	0	8.23306
1072	KIAA1949	224927_at	0.612	8.479	8.28036	6e-08	0	8.23009
1073	IDI1	208881_x_at	0.838	11.446	8.27781	6e-08	0	8.22512
1074	ZMYND8	209049_s_at	-0.941	8.337	-8.27538	6e-08	0	8.2204
1075	SPTLC2	216202_s_at	0.639	8.139	8.27196	6e-08	0	8.21375
1076	GDI2	200008_s_at	0.66	11.938	8.27008	6e-08	0	8.2101
1077	CHD1	204258_at	0.836	8.507	8.26514	6e-08	0	8.20047
1078	CHD1	235791_x_at	0.73	8.009	8.26478	6e-08	0	8.19978
1079	TNFRSF21	214581_x_at	-1.08	7.321	-8.26258	6e-08	0	8.19549
1080	RUNX3	204197_s_at	0.733	9.109	8.25286	7e-08	0	8.17657
1081	GLA	214430_at	0.616	8.144	8.25072	7e-08	0	8.17241
1082	RNGTT	211849_s_at	0.963	9.789	8.24972	7e-08	0	8.17044
1083	GNA11	564_at	-0.508	7.554	-8.24831	7e-08	0	8.1677
1084	DLG3	212729_at	-0.577	7.404	-8.24804	7e-08	0	8.16718
1085	KCNMB4	222857_s_at	-0.822	7.765	-8.24689	7e-08	0	8.16494
1086	C8orf83	225599_s_at	-0.473	6.594	-8.24606	7e-08	0	8.16331
1087	KLRK1	1555691_a_at	0.757	8.235	8.24533	7e-08	0	8.16189
1088	LEF1	210948_s_at	-0.847	8.098	-8.24475	7e-08	0	8.16077
1089	NUB1	222512_at	-0.71	9.044	-8.2372	7e-08	0	8.14605
1090	TLE3	212769_at	-0.645	7.506	-8.23554	7e-08	0	8.14281
1091	ANKRD16	231423_s_at	0.556	7.31	8.23406	7e-08	0	8.13991
1092	MAFG	224466_s_at	0.551	7.071	8.23387	7e-08	0	8.13956
1093	TMEM222	221512_at	0.6	8.178	8.22936	7e-08	0	8.13075
1094	MAT2B	217993_s_at	-0.708	11.06	-8.2277	7e-08	0	8.12751
1095	PRR7	219742_at	0.576	6.968	8.22225	7e-08	0	8.11688
1096	FAM43A	227410_at	0.668	7.001	8.21937	7e-08	0	8.11125
1097	DDX21	208152_s_at	0.779	11.939	8.21741	7e-08	0	8.10743
1098	SLC16A6	230748_at	1.055	8.32	8.21629	7e-08	0	8.10523
1099	KMO	205307_s_at	0.483	6.827	8.21566	7e-08	0	8.10401
1100	ZNF589	219968_at	-0.62	8.75	-8.21538	7e-08	0	8.10346
1101	LZTS1	219042_at	-0.802	7.421	-8.21257	7e-08	0	8.09798
1102	SH2B2	205367_at	-0.669	10.581	-8.21074	7e-08	0	8.0944
1103	RBM4B	209497_s_at	-0.691	7.977	-8.20405	7e-08	0	8.08132
1104	ZNF521	226676_at	-0.937	7.449	-8.20187	7e-08	0	8.07705
1105	CBX6	202048_s_at	0.789	8.997	8.18985	7e-08	0	8.05355
1106	TRIB2	202478_at	-0.983	8.913	-8.1777	8e-08	0	8.02976
1107	POU2F1	206789_s_at	-1.226	8.757	-8.17464	8e-08	0	8.02379
1108	ISCA2	226007_at	-0.775	9.373	-8.16914	8e-08	0	8.01301
1109	RNGTT	204208_at	0.739	10.766	8.16761	8e-08	0	8.01
1110	MGAT4B	220189_s_at	0.678	8.23	8.16013	8e-08	0	7.99534
1111	RAD17	207405_s_at	-0.861	9.178	-8.15901	8e-08	0	7.99315
1112	GOLPH3L	218361_at	-0.827	8.937	-8.15493	8e-08	0	7.98515
1113	USP33	212513_s_at	-0.695	8.999	-8.15463	8e-08	0	7.98456
1114	KIAA0247	202181_at	-0.725	8.44	-8.15185	8e-08	0	7.97911
1115	PWWP2A	228336_at	-0.604	8.325	-8.15138	8e-08	0	7.97819
1116	PIGR	226147_s_at	0.485	6.352	8.15094	8e-08	0	7.97732
1117	WDR40A	224789_at	0.748	9.419	8.15048	8e-08	0	7.97642
1118	OTUD1	226140_s_at	0.541	7.221	8.14068	8e-08	0	7.95719
1119	SETDB2	1564972_x_at	0.554	6.625	8.1402	8e-08	0	7.95625
1120	PRKD2	38269_at	0.774	8.524	8.13253	8e-08	0	7.94119
1121	LCT	206945_at	-0.663	7.587	-8.13228	8e-08	0	7.9407
1122	UBE2H	221962_s_at	0.565	7.4	8.13056	8e-08	0	7.93732
1123	TCL6	219840_s_at	-0.684	6.798	-8.12893	8e-08	0	7.93412
1124	FZD2	210220_at	-0.559	6.741	-8.12468	8e-08	0	7.92576
1125	RASSF5	223322_at	-0.914	9.642	-8.12061	8e-08	0	7.91776
1126	POLD4	202996_at	-0.5	8.283	-8.11945	8e-08	0	7.91548
1127	MPEG1	226841_at	0.596	6.394	8.11245	9e-08	0	7.90172
1128	TLR10	223751_x_at	-1.09	8.688	-8.1098	9e-08	0	7.89651
1129	FBLN5	203088_at	-0.599	6.946	-8.10457	9e-08	0	7.88621
1130	PRUNE	232490_s_at	-0.646	7.19	-8.10347	9e-08	0	7.88404
1131	SLC38A2	222982_x_at	0.791	10.83	8.09663	9e-08	0	7.87057
1132	C17orf90	50374_at	-0.573	8.41	-8.09623	9e-08	0	7.8698
1133	C10orf47	229801_at	0.56	7.666	8.09255	9e-08	0	7.86255
1134	LPAR5	230252_at	0.617	7.303	8.09088	9e-08	0	7.85926
1135	CD24	216379_x_at	-0.712	12.113	-8.08775	9e-08	0	7.85308
1136	NA	236449_at	0.664	6.543	8.08188	9e-08	0	7.84152
1137	KCNN3	205903_s_at	-0.587	6.848	-8.07421	9e-08	0	7.8264
1138	BTN3A2	212613_at	-0.591	7.597	-8.07255	9e-08	0	7.82313
1139	SRF	202401_s_at	0.642	8.33	8.07048	9e-08	0	7.81904
1140	UBE2G1	209142_s_at	-0.693	11.601	-8.06024	1e-07	0	7.79883
1141	PTCD2	1555910_at	-0.828	8.272	-8.05813	1e-07	0	7.79468
1142	ID3	207826_s_at	0.724	11.038	8.05376	1e-07	0	7.78605
1143	EGLN1	223046_at	-0.939	9.464	-8.04399	1e-07	0	7.76674
1144	HES1	203394_s_at	0.953	6.11	8.04174	1e-07	0	7.7623
1145	PPAT	209433_s_at	-0.672	9.698	-8.03978	1e-07	0	7.75842
1146	DUSP22	226440_at	0.738	9.378	8.02921	1e-07	0	7.73751
1147	RHOQ	214449_s_at	0.729	8.875	8.02847	1e-07	0	7.73607
1148	NA	230048_at	0.685	6.876	8.02584	1e-07	0	7.73085
1149	BCL11A	210347_s_at	-0.628	9.146	-8.02537	1e-07	0	7.72992
1150	ERC1	1552663_a_at	-0.55	7.575	-8.02271	1e-07	0	7.72465
1151	L3MBTL3	229393_at	-0.726	7.041	-8.02155	1e-07	0	7.72237
1152	SPTLC1	1554053_at	0.526	6.604	8.01568	1e-07	0	7.71075
1153	TMEM97	212282_at	-0.631	10.594	-8.01452	1e-07	0	7.70844
1154	UBR2	212760_at	-0.641	7.857	-8.01358	1e-07	0	7.70659
1155	ARPC5L	226914_at	0.785	9.085	8.01312	1e-07	0	7.70568
1156	KIAA0528	212943_at	-0.82	8.915	-8.01125	1e-07	0	7.70198
1157	RHOT1	218323_at	-0.833	8.676	-8.00874	1.1e-07	0	7.69699
1158	PLEKHF2	218640_s_at	0.837	9.424	8.00628	1.1e-07	0	7.69213
1159	KHK	211028_s_at	-0.53	7.689	-8.00488	1.1e-07	0	7.68935
1160	ZFP36L1	211965_at	1.834	7.495	8.00169	1.1e-07	0	7.68303
1161	RPUSD3	225743_at	-0.72	8.7	-8.0005	1.1e-07	0	7.68068
1162	SPTLC2	203127_s_at	0.589	8.064	7.99335	1.1e-07	0	7.66649
1163	SIPA1L1	237032_x_at	0.455	6.822	7.98856	1.1e-07	0	7.65699
1164	HMMR	209709_s_at	-0.76	9.603	-7.98684	1.1e-07	0	7.65358
1165	LOC541471	225799_at	0.93	7.71	7.98513	1.1e-07	0	7.65019
1166	RBM18	225236_at	0.708	9.339	7.9837	1.1e-07	0	7.64736
1167	ATL1	223340_at	-0.576	6.769	-7.9806	1.1e-07	0	7.64119
1168	LOC90826	228536_at	-0.618	7.949	-7.9722	1.1e-07	0	7.62452
1169	BBX	232008_s_at	-0.563	7.637	-7.96455	1.1e-07	0	7.60932
1170	NDC80	204162_at	-0.73	9.366	-7.96442	1.1e-07	0	7.60907
1171	CCNG2	228081_at	-0.677	7.027	-7.96372	1.1e-07	0	7.60768
1172	SLC38A1	224580_at	0.696	7.841	7.95786	1.2e-07	0	7.59603
1173	MIER1	225475_at	0.647	8.857	7.95601	1.2e-07	0	7.59236
1174	LRP4	212850_s_at	-0.5	7.725	-7.95193	1.2e-07	0	7.58424
1175	ZNF362	226820_at	-0.784	8.483	-7.95091	1.2e-07	0	7.58221
1176	C14orf43	225980_at	1.201	7.706	7.94676	1.2e-07	0	7.57395
1177	STK10	203047_at	0.535	8.215	7.94591	1.2e-07	0	7.57227
1178	CCDC112	235208_at	-0.941	7.2	-7.94495	1.2e-07	0	7.57037
1179	SLC30A6	226161_at	-0.669	8.107	-7.94265	1.2e-07	0	7.56578
1180	AURKA	204092_s_at	-0.681	10.005	-7.94172	1.2e-07	0	7.56394
1181	HIVEP3	232581_x_at	0.941	7.596	7.92127	1.2e-07	0	7.52321
1182	SCAMP1	206667_s_at	-0.795	7.687	-7.91884	1.3e-07	0	7.51837
1183	C4orf18	223204_at	-0.532	6.428	-7.91277	1.3e-07	0	7.50626
1184	AKAP2	202759_s_at	-0.757	9.02	-7.91106	1.3e-07	0	7.50286
1185	MARCKS	201668_x_at	0.89	7.772	7.90835	1.3e-07	0	7.49744
1186	FRZB	203697_at	-0.717	6.896	-7.90603	1.3e-07	0	7.49282
1187	PPP3CC	207000_s_at	0.803	8.371	7.89603	1.3e-07	0	7.47286
1188	SLC4A5	234976_x_at	0.639	8.083	7.89438	1.3e-07	0	7.46956
1189	NFKBIB	214062_x_at	0.596	7.867	7.89253	1.3e-07	0	7.46587
1190	GRPEL2	226881_at	0.969	9.42	7.88695	1.3e-07	0	7.45474
1191	NA	228115_at	-0.694	6.447	-7.87759	1.4e-07	0	7.43603
1192	PSME4	212222_at	-0.637	8.265	-7.87314	1.4e-07	0	7.42714
1193	NA	235147_at	-0.651	6.89	-7.86978	1.4e-07	0	7.42041
1194	PIK3C2B	204484_at	-0.705	8.904	-7.86422	1.4e-07	0	7.40929
1195	MARCKS	225897_at	1.083	9.008	7.85658	1.4e-07	0	7.394
1196	PRUNE	210988_s_at	-0.866	8.496	-7.85509	1.4e-07	0	7.39103
1197	LITAF	200704_at	0.719	9.802	7.85505	1.4e-07	0	7.39095
1198	CSGALNACT2	218871_x_at	1.038	8.372	7.84932	1.4e-07	0	7.37947
1199	CD24	209772_s_at	-0.762	10.378	-7.84865	1.4e-07	0	7.37813
1200	SAP30L	225509_at	-0.633	7.935	-7.84356	1.5e-07	0	7.36793
1201	NA	1554007_at	-0.616	6.705	-7.8432	1.5e-07	0	7.36721
1202	BACE2	217867_x_at	-0.531	7.022	-7.84283	1.5e-07	0	7.36648
1203	ASPH	209135_at	-0.569	6.547	-7.83656	1.5e-07	0	7.35391
1204	GLCCI1	225700_at	-0.953	7.74	-7.83279	1.5e-07	0	7.34636
1205	WNT5A	205990_s_at	-0.666	7.764	-7.82805	1.5e-07	0	7.33685
1206	SOX2	213721_at	-0.976	7.962	-7.82487	1.5e-07	0	7.33048
1207	TXNIP	201010_s_at	-1.155	8.401	-7.8144	1.5e-07	0	7.30946
1208	RNGTT	204207_s_at	0.833	10.88	7.81374	1.5e-07	0	7.30814
1209	ARL6IP5	200760_s_at	-0.778	8.751	-7.81254	1.5e-07	0	7.30572
1210	TCL6	239964_at	-0.628	7.039	-7.80952	1.6e-07	0	7.29967
1211	IRAK3	220034_at	-0.693	6.814	-7.80903	1.6e-07	0	7.29869
1212	BCL3	204908_s_at	-0.713	8.057	-7.8086	1.6e-07	0	7.29781
1213	IGLL1	206660_at	-0.537	9.38	-7.80479	1.6e-07	0	7.29016
1214	MEN1	202645_s_at	-0.741	9.271	-7.79823	1.6e-07	0	7.27698
1215	HSD17B7	220081_x_at	0.637	9.653	7.79607	1.6e-07	0	7.27264
1216	ANKMY2	212798_s_at	-0.683	7.729	-7.78896	1.6e-07	0	7.25835
1217	TNFSF4	207426_s_at	0.656	7.286	7.78685	1.6e-07	0	7.25412
1218	RNASEH2B	229210_at	-0.579	7.794	-7.7771	1.7e-07	0	7.2345
1219	PAWR	204004_at	-0.825	9.395	-7.77641	1.7e-07	0	7.23311
1220	MFN1	207098_s_at	0.776	8.528	7.77092	1.7e-07	0	7.22207
1221	NA	239355_at	-0.664	8.993	-7.76839	1.7e-07	0	7.21697
1222	FCRLB	238452_at	-0.497	7.103	-7.76804	1.7e-07	0	7.21625
1223	RHOG	203175_at	0.943	8.827	7.76663	1.7e-07	0	7.21342
1224	MED26	227538_at	-0.636	9.233	-7.76213	1.7e-07	0	7.20435
1225	NA	235152_at	-0.581	6.788	-7.75548	1.7e-07	0	7.19097
1226	C13orf34	219544_at	-0.669	9.25	-7.75068	1.7e-07	0	7.18128
1227	CBFA2T2	207625_s_at	-0.533	7.495	-7.74451	1.8e-07	0	7.16885
1228	UBE2O	218141_at	-0.615	8.043	-7.74402	1.8e-07	0	7.16786
1229	EXOSC6	227696_at	0.77	8.663	7.7423	1.8e-07	0	7.16439
1230	CREB3L2	212345_s_at	-0.642	7.881	-7.73675	1.8e-07	0	7.15318
1231	C16orf53	231878_at	-0.667	7.492	-7.73648	1.8e-07	0	7.15265
1232	C5orf13	201309_x_at	-0.81	9.396	-7.73343	1.8e-07	0	7.1465
1233	HEXB	201944_at	0.762	8.856	7.73328	1.8e-07	0	7.14618
1234	PITPNB	202522_at	0.672	10.614	7.73179	1.8e-07	0	7.14317
1235	ABCB4	207819_s_at	0.514	6.697	7.73059	1.8e-07	0	7.14076
1236	ZNF692	220661_s_at	-0.434	7.476	-7.71753	1.9e-07	0	7.11439
1237	SLC1A5	208916_at	0.941	9.03	7.71732	1.9e-07	0	7.11396
1238	NA	230733_at	0.579	7.361	7.7132	1.9e-07	0	7.10564
1239	NUDT11	219855_at	-0.813	8.532	-7.71242	1.9e-07	0	7.10407
1240	NA	225160_x_at	-0.719	9.838	-7.71158	1.9e-07	0	7.10235
1241	KIAA1324L	235301_at	-0.531	8.119	-7.70964	1.9e-07	0	7.09843
1242	B4GALT6	235333_at	-0.553	8.43	-7.70952	1.9e-07	0	7.0982
1243	GYPC	202947_s_at	0.662	9.046	7.70839	1.9e-07	0	7.09591
1244	PAWR	229515_at	-0.454	6.884	-7.70713	1.9e-07	0	7.09337
1245	BMP2K	37170_at	0.527	6.384	7.70693	1.9e-07	0	7.09295
1246	EEPD1	225630_at	0.647	7.279	7.70461	1.9e-07	0	7.08827
1247	OPTN	202073_at	0.573	7.066	7.69887	1.9e-07	0	7.07666
1248	EXOSC6	1558044_s_at	0.666	8.66	7.69252	2e-07	0	7.0638
1249	DDX58	218943_s_at	-0.454	6.688	-7.68339	2e-07	0	7.04532
1250	HEATR5B	233642_s_at	-0.6	8.743	-7.6831	2e-07	0	7.04474
1251	PDXDC1	212053_at	0.549	9.463	7.68242	2e-07	0	7.04336
1252	LIX1L	235036_at	-0.571	7.746	-7.68006	2e-07	0	7.03858
1253	TET3	214754_at	0.709	7.258	7.6794	2e-07	0	7.03724
1254	MTHFR	226929_at	0.633	7.418	7.6763	2e-07	0	7.03097
1255	ICOSLG	228976_at	0.619	6.946	7.67624	2e-07	0	7.03085
1256	NA	228191_at	0.741	8.521	7.67622	2e-07	0	7.03081
1257	FAM3C	201889_at	0.973	9.682	7.67493	2e-07	0	7.02819
1258	NUDT4	212181_s_at	0.65	9.788	7.67422	2e-07	0	7.02676
1259	BTBD6	225389_at	-0.675	8.5	-7.67259	2e-07	0	7.02345
1260	CDIPT	201253_s_at	-0.564	9.202	-7.67213	2e-07	0	7.02251
1261	PLK1	202240_at	-0.718	9.133	-7.67122	2e-07	0	7.02067
1262	ZNF248	213269_at	-0.547	6.902	-7.66829	2.1e-07	0	7.01474
1263	NA	242264_at	-0.442	7.658	-7.66729	2.1e-07	0	7.0127
1264	STK4	225364_at	0.595	10.404	7.66661	2.1e-07	0	7.01132
1265	E2F2	235582_at	-0.447	7.732	-7.66159	2.1e-07	0	7.00116
1266	USP28	1552678_a_at	-0.665	7.435	-7.66106	2.1e-07	0	7.00008
1267	EEF2K	225546_at	-0.506	7.947	-7.65835	2.1e-07	0	6.99458
1268	TRAF1	235116_at	0.511	5.971	7.65506	2.1e-07	0	6.9879
1269	MARCKS	213002_at	0.906	7.155	7.65402	2.1e-07	0	6.9858
1270	GLT8D1	218147_s_at	-0.794	7.51	-7.65329	2.1e-07	0	6.98432
1271	C17orf96	228066_at	-0.604	7.82	-7.64657	2.1e-07	0	6.97067
1272	SLC9A8	212947_at	0.458	7.119	7.64637	2.1e-07	0	6.97027
1273	BMP2K	214716_at	0.466	6.203	7.64254	2.2e-07	0	6.9625
1274	PNPLA8	223309_x_at	-0.677	8.85	-7.64237	2.2e-07	0	6.96215
1275	APBB2	213419_at	-0.603	8.601	-7.64107	2.2e-07	0	6.9595
1276	LBR	201795_at	-0.522	11.661	-7.63576	2.2e-07	0	6.94873
1277	C6orf62	222309_at	0.59	6.439	7.63515	2.2e-07	0	6.94749
1278	RELL1	226430_at	0.813	9.034	7.63241	2.2e-07	0	6.94192
1279	JMJD3	1556066_at	0.649	6.946	7.6322	2.2e-07	0	6.94149
1280	ZCCHC17	223108_s_at	-0.513	8.883	-7.63189	2.2e-07	0	6.94086
1281	MAP4K3	218311_at	0.811	6.66	7.63117	2.2e-07	0	6.9394
1282	TMEM49	224917_at	0.872	6.433	7.63084	2.2e-07	0	6.93873
1283	EID2	225936_at	-0.72	8.403	-7.62769	2.2e-07	0	6.93233
1284	LOC729678	1556180_at	-0.635	7.218	-7.62317	2.2e-07	0	6.92314
1285	DENND2D	221081_s_at	-0.751	7.903	-7.60039	2.4e-07	0	6.87678
1286	NA	235939_at	0.835	7.328	7.59977	2.4e-07	0	6.87551
1287	C21orf91	220941_s_at	0.709	7.325	7.59335	2.4e-07	0	6.86245
1288	IFIH1	219209_at	0.966	7.967	7.58741	2.4e-07	0	6.85035
1289	C15orf61	229742_at	-0.843	9.571	-7.58556	2.4e-07	0	6.84658
1290	CYP39A1	220432_s_at	-0.702	7.938	-7.5843	2.4e-07	0	6.844
1291	RPL23	214744_s_at	0.612	7.606	7.58151	2.4e-07	0	6.83831
1292	RCCD1	226488_at	-0.64	9.222	-7.58058	2.4e-07	0	6.83642
1293	NA	237464_at	-0.574	7	-7.57777	2.5e-07	0	6.83068
1294	ZNF652	205594_at	-0.857	7.79	-7.57541	2.5e-07	0	6.82588
1295	EIF2C2	225827_at	1.021	9.211	7.57465	2.5e-07	0	6.82432
1296	ERC1	226049_at	-0.619	7.968	-7.57376	2.5e-07	0	6.82251
1297	FBXL10	226215_s_at	0.713	10.784	7.56957	2.5e-07	0	6.81397
1298	RNF135	223591_at	-0.835	8.359	-7.56795	2.5e-07	0	6.81065
1299	NA	243780_at	1.151	9.742	7.56692	2.5e-07	0	6.80856
1300	EGLN1	221497_x_at	-0.729	7.793	-7.56421	2.5e-07	0	6.80302
1301	SWAP70	210369_at	0.749	7.823	7.5642	2.5e-07	0	6.80301
1302	SERTAD1	223394_at	0.809	7.548	7.56384	2.5e-07	0	6.80228
1303	MINA	1554774_at	-0.529	8.119	-7.56326	2.5e-07	0	6.80108
1304	ERMP1	222603_at	-0.792	7.697	-7.55469	2.6e-07	0	6.78358
1305	ERMP1	218342_s_at	-0.707	8.123	-7.55193	2.6e-07	0	6.77794
1306	ATF3	1554980_a_at	0.513	7.064	7.54877	2.6e-07	0	6.77149
1307	MAP1LC3B2	208785_s_at	0.669	9.944	7.54819	2.6e-07	0	6.7703
1308	PER2	205251_at	0.75	8.757	7.54633	2.6e-07	0	6.7665
1309	ARID4A	230141_at	-0.531	6.95	-7.54506	2.6e-07	0	6.7639
1310	ARL6	235320_at	-0.548	6.814	-7.54139	2.7e-07	0	6.75642
1311	CSGALNACT2	239077_at	0.444	7.037	7.54082	2.7e-07	0	6.75525
1312	TMEM49	1569003_at	0.437	6.448	7.53903	2.7e-07	0	6.75159
1313	HSPA13	202558_s_at	0.857	7.95	7.53498	2.7e-07	0	6.7433
1314	GNB5	207124_s_at	-0.582	8.152	-7.53324	2.7e-07	0	6.73975
1315	NFS1	218455_at	-0.615	7.986	-7.52218	2.8e-07	0	6.71711
1316	CREM	209967_s_at	0.672	8.496	7.51874	2.8e-07	0	6.71006
1317	ZNF385B	1555800_at	-0.605	9.012	-7.51782	2.8e-07	0	6.70818
1318	SREBF1	202308_at	0.605	8.069	7.51716	2.8e-07	0	6.70684
1319	NA	217682_at	0.663	7.225	7.51707	2.8e-07	0	6.70665
1320	PPM2C	222572_at	0.882	8.096	7.51634	2.8e-07	0	6.70516
1321	TRIM8	223131_s_at	-0.588	6.732	-7.51081	2.8e-07	0	6.69383
1322	ZNF263	203707_at	0.584	8.602	7.50916	2.8e-07	0	6.69046
1323	FLJ35848	1562484_at	-0.562	7.157	-7.50622	2.8e-07	0	6.68442
1324	APBB2	40148_at	-0.623	8.354	-7.50605	2.8e-07	0	6.68409
1325	CEBPG	225527_at	0.58	9.058	7.5045	2.9e-07	0	6.6809
1326	SARS	200802_at	0.606	10.588	7.50302	2.9e-07	0	6.67787
1327	ZNF296	238607_at	-0.908	8.99	-7.50196	2.9e-07	0	6.67571
1328	FUCA1	202838_at	-0.629	8.593	-7.50133	2.9e-07	0	6.67442
1329	TNFRSF18	223851_s_at	0.616	7.11	7.48378	3e-07	0	6.63842
1330	ZNF652	225266_at	-0.625	7.948	-7.48206	3e-07	0	6.63489
1331	NA	230499_at	0.681	8.456	7.48197	3e-07	0	6.63471
1332	KIF18A	221258_s_at	-0.564	8.069	-7.48115	3e-07	0	6.63303
1333	SFRS5	203380_x_at	0.941	9.987	7.47845	3e-07	0	6.62749
1334	ZNF608	232303_at	0.48	6.408	7.47656	3e-07	0	6.62359
1335	LIAS	214045_at	-0.654	8.228	-7.46922	3.1e-07	0	6.60852
1336	NFYA	204109_s_at	0.669	7.994	7.46756	3.1e-07	0	6.60511
1337	SPRED2	212458_at	0.617	8.275	7.46722	3.1e-07	0	6.60442
1338	PBK	219148_at	-0.659	11.713	-7.45495	3.2e-07	0	6.57921
1339	TM6SF1	219892_at	0.526	6.489	7.4512	3.2e-07	0	6.5715
1340	GABRB2	1557122_s_at	-0.569	6.703	-7.45114	3.2e-07	0	6.57138
1341	YAF2	206238_s_at	0.514	7.909	7.44966	3.2e-07	0	6.56832
1342	JMJD1C	228793_at	0.764	7.017	7.44965	3.2e-07	0	6.56831
1343	TNIP2	232160_s_at	0.856	8.21	7.44719	3.2e-07	0	6.56324
1344	MRPL16	217980_s_at	-0.528	11.925	-7.44415	3.2e-07	0	6.55699
1345	BTG2	201236_s_at	0.935	9.75	7.44299	3.2e-07	0	6.5546
1346	FPGT	205140_at	-0.579	7.617	-7.44095	3.2e-07	0	6.5504
1347	SKP2	210567_s_at	-0.685	9.032	-7.44056	3.2e-07	0	6.5496
1348	TUBE1	226181_at	1.062	8.004	7.43952	3.3e-07	0	6.54745
1349	LOC730631	238529_at	-0.436	6.71	-7.43364	3.3e-07	0	6.53535
1350	FLJ43663	228702_at	0.611	7.214	7.42943	3.3e-07	0	6.5267
1351	FLCN	1552664_at	0.726	6.702	7.42926	3.3e-07	0	6.52635
1352	PRICKLE1	226069_at	-0.634	6.945	-7.42886	3.3e-07	0	6.52551
1353	GNA13	224761_at	0.573	12.169	7.42758	3.3e-07	0	6.52289
1354	NA	1563473_at	0.595	6.696	7.42561	3.3e-07	0	6.51883
1355	EPS8L2	218180_s_at	-0.54	7.455	-7.42353	3.4e-07	0	6.51453
1356	SNN	218032_at	-0.569	8.037	-7.41744	3.4e-07	0	6.502
1357	DOK3	223553_s_at	0.8	9.772	7.40631	3.5e-07	0	6.47904
1358	EXD2	218363_at	-0.517	7.617	-7.40459	3.5e-07	0	6.4755
1359	HBP1	209102_s_at	-0.785	8.149	-7.40199	3.5e-07	0	6.47014
1360	PALM2-AKAP2	202760_s_at	-0.78	8.773	-7.4003	3.5e-07	0	6.46665
1361	KIAA1432	226221_at	0.637	8.727	7.39901	3.5e-07	0	6.46399
1362	TRAF5	204352_at	-0.562	7.221	-7.39896	3.5e-07	0	6.46389
1363	GALNT2	239930_at	0.511	6.416	7.39547	3.6e-07	0	6.45668
1364	SGPP1	221268_s_at	0.967	9.355	7.39448	3.6e-07	0	6.45463
1365	LIMA1	222457_s_at	0.529	7.187	7.38775	3.6e-07	0	6.44074
1366	LOC440288	239792_at	-0.627	7.201	-7.38652	3.6e-07	0	6.43819
1367	PCTK2	221918_at	0.73	9.086	7.38476	3.6e-07	0	6.43456
1368	C12orf52	221777_at	-0.777	9.97	-7.37886	3.7e-07	0	6.42237
1369	C9orf23	225403_at	-0.628	9.057	-7.37556	3.7e-07	0	6.41556
1370	CNOT6L	227119_at	-0.56	7.608	-7.37379	3.7e-07	0	6.4119
1371	DUSP22	218845_at	0.644	10.121	7.37363	3.7e-07	0	6.41158
1372	WSB1	210561_s_at	1.053	9.243	7.37102	3.7e-07	0	6.40618
1373	ATG10	223677_at	-0.553	7.207	-7.36995	3.7e-07	0	6.40397
1374	IDI1	204615_x_at	0.758	11.479	7.3699	3.7e-07	0	6.40387
1375	ZFP91	224636_at	0.631	10.226	7.3649	3.8e-07	0	6.39352
1376	STXBP6	230560_at	-0.721	7.497	-7.35438	3.9e-07	0	6.37176
1377	ICAM1	202638_s_at	0.754	8.058	7.35374	3.9e-07	0	6.37044
1378	STAT2	225636_at	-0.599	8.886	-7.34438	3.9e-07	0	6.35105
1379	SNAPC3	210465_s_at	-0.631	8.308	-7.34227	4e-07	0	6.34669
1380	SWAP70	209306_s_at	0.846	11.534	7.34106	4e-07	0	6.34419
1381	NA	244075_at	0.717	6.807	7.33787	4e-07	0	6.33757
1382	CPEB1	219578_s_at	0.568	6.974	7.33785	4e-07	0	6.33753
1383	SPAST	207724_s_at	-0.835	8.323	-7.33772	4e-07	0	6.33726
1384	HECW2	232080_at	0.534	6.301	7.33692	4e-07	0	6.33561
1385	BCR	226602_s_at	-0.668	7.347	-7.33564	4e-07	0	6.33296
1386	NA	224603_at	0.524	10.615	7.33402	4e-07	0	6.32959
1387	MME	203435_s_at	-0.604	9.827	-7.33111	4.1e-07	0	6.32356
1388	NLRP4	242334_at	0.468	6.173	7.32882	4.1e-07	0	6.31881
1389	VASP	202205_at	0.685	8.71	7.32726	4.1e-07	0	6.31558
1390	CD164	208405_s_at	0.866	10.553	7.31303	4.2e-07	0	6.28608
1391	RSBN1L	228963_at	-0.643	8.65	-7.31149	4.2e-07	0	6.28287
1392	PCYOX1L	218953_s_at	-0.647	8.377	-7.31005	4.2e-07	0	6.27989
1393	HIST1H2BG	210387_at	-0.634	6.379	-7.3096	4.2e-07	0	6.27895
1394	TRIM14	203148_s_at	-0.732	9.012	-7.30903	4.2e-07	0	6.27778
1395	UBAC1	202151_s_at	-0.776	9.555	-7.30591	4.3e-07	0	6.27129
1396	PRICKLE1	226065_at	-0.735	7.463	-7.30431	4.3e-07	0	6.26797
1397	NA	225284_at	0.705	8.314	7.30335	4.3e-07	0	6.26598
1398	TCTN1	218584_at	0.374	7.132	7.30209	4.3e-07	0	6.26336
1399	TMEM97	212279_at	-0.701	10.02	-7.2943	4.4e-07	0	6.24718
1400	DLG3	212728_at	-0.422	7.456	-7.29385	4.4e-07	0	6.24625
1401	NA	239292_at	-0.819	7.472	-7.29223	4.4e-07	0	6.24288
1402	TES	202719_s_at	0.787	8.627	7.28755	4.4e-07	0	6.23315
1403	PPM1A	203966_s_at	0.667	9.907	7.28702	4.4e-07	0	6.23205
1404	OSGEPL1	220631_at	-0.589	8.111	-7.28701	4.4e-07	0	6.23203
1405	NUDT6	220183_s_at	-0.489	6.857	-7.2846	4.5e-07	0	6.22703
1406	DBT	205369_x_at	-0.544	7.728	-7.28337	4.5e-07	0	6.22447
1407	RAG2	215117_at	-0.55	6.31	-7.2802	4.5e-07	0	6.21787
1408	AP1GBP1	232387_at	-0.47	6.766	-7.27726	4.5e-07	0	6.21176
1409	ACSL1	201963_at	1.057	8.909	7.27705	4.5e-07	0	6.21133
1410	KIAA0922	235674_at	-0.58	7.753	-7.2728	4.6e-07	0	6.20249
1411	AGTRAP	225059_at	-0.5	7.959	-7.27257	4.6e-07	0	6.20202
1412	TIGD1	1553099_at	-0.43	7.072	-7.27145	4.6e-07	0	6.19968
1413	BAT4	225472_at	-0.676	9.117	-7.27077	4.6e-07	0	6.19826
1414	KCNMB4	219287_at	-0.476	6.814	-7.2599	4.7e-07	0	6.17564
1415	KANK1	1565833_at	0.44	7.11	7.25818	4.7e-07	0	6.17206
1416	E2F7	228033_at	0.607	7.989	7.25675	4.7e-07	0	6.16909
1417	LOC100131851	222482_at	-0.627	7.918	-7.25635	4.7e-07	0	6.16825
1418	TAPT1	227407_at	-0.537	8.797	-7.25449	4.7e-07	0	6.16437
1419	NA	226806_s_at	-0.639	7.246	-7.25253	4.8e-07	0	6.16029
1420	KBTBD11	204301_at	0.475	7.448	7.25088	4.8e-07	0	6.15685
1421	SNX11	220140_s_at	0.768	9.079	7.24955	4.8e-07	0	6.15409
1422	OPTN	202074_s_at	0.513	8.151	7.24816	4.8e-07	0	6.15118
1423	MPP5	219321_at	-0.487	7.478	-7.2464	4.8e-07	0	6.14751
1424	ESCO2	235588_at	-0.642	8.456	-7.24408	4.8e-07	0	6.14268
1425	FAS	204781_s_at	0.741	6.951	7.24321	4.9e-07	0	6.14087
1426	FAM83G	228587_at	0.616	7.439	7.23908	4.9e-07	0	6.13227
1427	CD48	204118_at	0.808	10.609	7.23548	4.9e-07	0	6.12475
1428	DDIT4	202887_s_at	1.364	9.371	7.23295	5e-07	0	6.11947
1429	CXXC4	229774_at	-0.54	7.121	-7.23209	5e-07	0	6.11768
1430	SLC39A8	216504_s_at	0.677	6.43	7.23208	5e-07	0	6.11766
1431	TRPC6	217287_s_at	-0.402	6.439	-7.23002	5e-07	0	6.11337
1432	ASPM	219918_s_at	-0.513	10.077	-7.22942	5e-07	0	6.11211
1433	AKAP2	226694_at	-0.883	9.644	-7.22743	5e-07	0	6.10796
1434	NA	1556261_a_at	-0.405	6.55	-7.22711	5e-07	0	6.10729
1435	PYROXD1	213878_at	0.627	9.018	7.2233	5.1e-07	0	6.09935
1436	E2F2	207042_at	-0.524	7.387	-7.22177	5.1e-07	0	6.09614
1437	SLC24A1	206081_at	-0.392	6.782	-7.21587	5.1e-07	0	6.08384
1438	FANCM	234733_s_at	-0.441	7.14	-7.2121	5.2e-07	0	6.07596
1439	CCDC117	225644_at	-0.683	10.527	-7.20429	5.3e-07	0	6.05963
1440	CYTSA	212480_at	0.66	8.404	7.198	5.3e-07	0	6.0465
1441	KIF15	219306_at	-0.672	8.996	-7.19271	5.4e-07	0	6.03543
1442	ZNF804A	215767_at	-0.918	9.099	-7.19067	5.4e-07	0	6.03117
1443	ZFP36L2	201368_at	-0.786	9.503	-7.1879	5.4e-07	0	6.02537
1444	MAPK14	211087_x_at	-0.605	7.67	-7.18465	5.5e-07	0	6.01859
1445	FCGR2B	210889_s_at	-0.566	6.981	-7.18149	5.5e-07	0	6.01197
1446	ZYG11B	225350_s_at	-0.705	8.783	-7.17811	5.6e-07	0	6.0049
1447	BRD2	208686_s_at	0.681	9.045	7.17669	5.6e-07	0	6.00191
1448	TXNIP	201009_s_at	-1.034	8.197	-7.17657	5.6e-07	0	6.00168
1449	ST6GALNAC4	221551_x_at	-0.592	7.724	-7.17439	5.6e-07	0	5.9971
1450	FLAD1	205661_s_at	-0.728	9.401	-7.17378	5.6e-07	0	5.99583
1451	ANKRD26	205706_s_at	-0.533	6.997	-7.17037	5.6e-07	0	5.98869
1452	GIT2	225558_at	-0.496	8.264	-7.17006	5.6e-07	0	5.98804
1453	SYS1	238470_at	0.451	6.41	7.16738	5.7e-07	0	5.98243
1454	SEC62	1552790_a_at	-0.586	8.42	-7.16158	5.7e-07	0	5.97029
1455	RASSF7	204927_at	-0.394	8.077	-7.16122	5.7e-07	0	5.96951
1456	TAF5L	1554415_at	0.602	7.5	7.15994	5.8e-07	0	5.96683
1457	PCMTD1	226119_at	-0.659	7.831	-7.15833	5.8e-07	0	5.96346
1458	TIGD2	229983_at	-0.61	7.454	-7.15798	5.8e-07	0	5.96273
1459	MREG	232682_at	0.916	8.036	7.15732	5.8e-07	0	5.96134
1460	RNF126	223332_x_at	0.586	9.818	7.15563	5.8e-07	0	5.9578
1461	NA	227755_at	0.772	7.275	7.15501	5.8e-07	0	5.9565
1462	TXNIP	201008_s_at	-1.154	8.124	-7.15363	5.8e-07	0	5.95362
1463	FAM117B	1553220_at	-0.655	6.849	-7.15135	5.9e-07	0	5.94884
1464	ZSWIM6	226208_at	0.466	6.889	7.15099	5.9e-07	0	5.94809
1465	SYT11	209197_at	-0.647	8.649	-7.14996	5.9e-07	0	5.94592
1466	CYTH2	209158_s_at	0.523	7.933	7.14652	5.9e-07	0	5.9387
1467	ETNK1	224454_at	0.581	6.339	7.14507	5.9e-07	0	5.93567
1468	NDE1	230219_at	0.447	6.695	7.14331	6e-07	0	5.93197
1469	DHRS13	226121_at	-0.662	8.721	-7.14175	6e-07	0	5.92869
1470	FLI1	210786_s_at	-0.604	8.568	-7.14148	6e-07	0	5.92814
1471	CHCHD10	224932_at	-0.49	9.888	-7.1413	6e-07	0	5.92776
1472	PHF1	40446_at	0.435	7.72	7.14102	6e-07	0	5.92717
1473	BZW1	200777_s_at	0.602	11.444	7.13965	6e-07	0	5.9243
1474	CDC42SE2	224709_s_at	-0.596	11.031	-7.13948	6e-07	0	5.92394
1475	SP140	207777_s_at	-0.565	7.612	-7.13877	6e-07	0	5.92245
1476	HPCAL1	205462_s_at	-0.486	7.606	-7.13013	6.1e-07	0	5.90431
1477	ITPKB	235213_at	0.739	6.374	7.12968	6.1e-07	0	5.90338
1478	SFRS5	212266_s_at	0.842	10.764	7.12715	6.2e-07	0	5.89805
1479	C2orf64	225409_at	-0.461	7.48	-7.11651	6.3e-07	0	5.8757
1480	MED20	212872_s_at	-0.672	8.819	-7.11403	6.3e-07	0	5.87049
1481	AICDA	224499_s_at	-0.685	10.688	-7.11167	6.4e-07	0	5.86555
1482	RHBDF2	219202_at	-0.615	8.126	-7.10746	6.4e-07	0	5.85669
1483	CCDC111	227157_at	-0.611	8.05	-7.10723	6.4e-07	0	5.85621
1484	PLK3	204958_at	0.615	6.743	7.10617	6.4e-07	0	5.85396
1485	CHSY1	203044_at	0.669	8.934	7.10595	6.4e-07	0	5.85351
1486	MAGEF1	218176_at	-0.514	8.143	-7.10544	6.4e-07	0	5.85244
1487	CD164	208654_s_at	0.848	10.136	7.10462	6.5e-07	0	5.85071
1488	SNAPC3	204001_at	-0.567	8.211	-7.10462	6.5e-07	0	5.85071
1489	BACE2	222446_s_at	-0.635	6.849	-7.10436	6.5e-07	0	5.85016
1490	GABPB1	206173_x_at	0.604	8.429	7.09807	6.5e-07	0	5.83695
1491	NIPA1	1552696_at	0.469	7.007	7.09505	6.6e-07	0	5.83059
1492	BBX	226331_at	-0.478	7.632	-7.09046	6.7e-07	0	5.82092
1493	LPAR2	206722_s_at	0.571	7.138	7.08574	6.7e-07	0	5.811
1494	IVNS1ABP	201362_at	-0.683	8.093	-7.08411	6.7e-07	0	5.80755
1495	SQSTM1	244804_at	0.528	6.738	7.07933	6.8e-07	0	5.79748
1496	NARFL	218742_at	-0.536	7.826	-7.07702	6.8e-07	0	5.79262
1497	TXLNA	212300_at	0.724	8.297	7.07696	6.8e-07	0	5.79249
1498	ZKSCAN4	213625_at	-0.575	7.988	-7.07102	6.9e-07	0	5.77998
1499	RNF8	203160_s_at	-0.585	8.781	-7.06858	7e-07	0	5.77484
1500	PRKD3	218236_s_at	0.844	10.293	7.06667	7e-07	0	5.77081
1501	ASXL3	233536_at	-0.546	6.574	-7.06545	7e-07	0	5.76824
1502	ECE1	201750_s_at	0.473	6.995	7.06398	7e-07	0	5.76514
1503	CHMP7	212313_at	0.659	8.621	7.05877	7.1e-07	0	5.75417
1504	HEMGN	223669_at	-0.626	6.436	-7.05817	7.1e-07	0	5.75289
1505	NA	225139_at	-0.545	8.657	-7.05696	7.1e-07	0	5.75034
1506	UBAP2	219192_at	0.596	9.848	7.05658	7.1e-07	0	5.74954
1507	KLHL18	212882_at	0.738	8.202	7.05425	7.2e-07	0	5.74463
1508	C1orf133	230121_at	0.616	8.457	7.05188	7.2e-07	0	5.73962
1509	C16orf59	219556_at	-0.491	8.339	-7.0511	7.2e-07	0	5.73798
1510	RBM15	219286_s_at	0.677	9.978	7.05086	7.2e-07	0	5.73747
1511	AMMECR1L	223297_at	0.713	8.405	7.04959	7.2e-07	0	5.7348
1512	NA	202225_at	0.566	8.623	7.04735	7.3e-07	0	5.73006
1513	NUAK2	220987_s_at	0.573	7.779	7.04656	7.3e-07	0	5.7284
1514	NA	229711_s_at	-0.718	10.206	-7.04545	7.3e-07	0	5.72606
1515	NA	228108_at	-0.735	8.305	-7.04309	7.3e-07	0	5.72107
1516	SLC2A1	201250_s_at	-0.525	7.319	-7.04108	7.4e-07	0	5.71683
1517	GM2A	212737_at	0.573	9.342	7.03898	7.4e-07	0	5.71239
1518	B4GALT1	228498_at	1.053	10.264	7.03843	7.4e-07	0	5.71125
1519	MSH6	202911_at	-0.588	11.788	-7.03826	7.4e-07	0	5.71087
1520	DET1	219641_at	-0.639	7.861	-7.0373	7.4e-07	0	5.70886
1521	ARHGEF18	213039_at	-0.593	10.066	-7.03437	7.5e-07	0	5.70267
1522	VPS26A	201807_at	0.515	10.368	7.02568	7.6e-07	0	5.68431
1523	SLC2A3	202498_s_at	0.733	6.214	7.02532	7.6e-07	0	5.68354
1524	TRIM13	229943_at	-0.606	8.177	-7.0208	7.7e-07	0	5.674
1525	ERC1	215606_s_at	-0.697	7.889	-7.02066	7.7e-07	0	5.67369
1526	SSH1	221752_at	-0.562	7.141	-7.01921	7.7e-07	0	5.67062
1527	GIT2	204982_at	-0.56	7.909	-7.01695	7.7e-07	0	5.66585
1528	NA	236004_at	-0.428	7.663	-7.01501	7.8e-07	0	5.66175
1529	AICDA	219841_at	-0.763	10.072	-7.0142	7.8e-07	0	5.66004
1530	BMP2K	226853_at	0.927	7.911	7.01252	7.8e-07	0	5.65648
1531	FNBP1	213940_s_at	0.709	9.193	7.0118	7.8e-07	0	5.65497
1532	CDC25C	205167_s_at	-0.535	7.847	-7.01105	7.8e-07	0	5.65338
1533	BARD1	205345_at	-0.681	9.641	-7.00633	7.9e-07	0	5.6434
1534	ERCC5	202414_at	-0.472	8.396	-7.00568	7.9e-07	0	5.64201
1535	NA	226742_at	-0.671	9.099	-7.0044	8e-07	0	5.63929
1536	CDC42	214230_at	0.439	6.819	6.99967	8e-07	0	5.62929
1537	AURKA	208079_s_at	-0.695	10.631	-6.99761	8.1e-07	0	5.62492
1538	CD84	211192_s_at	-0.541	7.247	-6.99626	8.1e-07	0	5.62207
1539	JMY	226352_at	-0.603	7.226	-6.99429	8.1e-07	0	5.6179
1540	DSCC1	219000_s_at	-0.556	9.938	-6.99393	8.1e-07	0	5.61713
1541	PSEN1	203460_s_at	0.708	7.812	6.99328	8.1e-07	0	5.61577
1542	MOBKL2A	235163_at	0.573	7.701	6.99156	8.2e-07	0	5.61211
1543	AP1S3	1555421_at	0.511	6.372	6.98875	8.2e-07	0	5.60617
1544	RFTN1	212646_at	0.561	11.317	6.98745	8.2e-07	0	5.60341
1545	SATB1	203408_s_at	0.508	7.292	6.9862	8.3e-07	0	5.60077
1546	TGFB1	203085_s_at	0.737	8.305	6.98561	8.3e-07	0	5.59952
1547	ZYG11B	225338_at	-0.65	8.454	-6.98503	8.3e-07	0	5.59829
1548	PPP3CC	32541_at	0.768	8.547	6.97546	8.4e-07	0	5.57801
1549	ITGB1	1561042_at	0.546	6.401	6.97479	8.5e-07	0	5.57659
1550	SIT1	205484_at	-0.534	9.085	-6.974	8.5e-07	0	5.57491
1551	SETX	201965_s_at	0.52	7.914	6.97232	8.5e-07	0	5.57136
1552	NA	227501_at	0.76	6.792	6.97134	8.5e-07	0	5.56927
1553	NPC1	202679_at	0.671	7.872	6.96607	8.6e-07	0	5.5581
1554	KIAA1279	212453_at	-0.634	8.042	-6.96567	8.6e-07	0	5.55724
1555	LMAN2L	221274_s_at	-0.479	7.819	-6.96546	8.6e-07	0	5.5568
1556	DNAJC12	218976_at	-0.663	9.321	-6.96445	8.6e-07	0	5.55465
1557	TAPT1	226735_at	-0.438	7.681	-6.95887	8.7e-07	0	5.54283
1558	SLC36A1	213119_at	0.568	7.264	6.95881	8.7e-07	0	5.54269
1559	CBX6	202047_s_at	0.807	8.924	6.9575	8.8e-07	0	5.53992
1560	CXorf26	223294_at	0.761	8.937	6.9565	8.8e-07	0	5.5378
1561	NR1D1	204760_s_at	0.44	6.806	6.95571	8.8e-07	0	5.53611
1562	TNIP2	218335_x_at	0.825	8.19	6.95026	8.9e-07	0	5.52455
1563	NA	228869_at	-0.591	7.975	-6.94927	8.9e-07	0	5.52244
1564	ZNF107	1560854_s_at	-0.477	6.866	-6.94909	8.9e-07	0	5.52206
1565	RIMKLB	225999_at	-0.72	7.581	-6.94736	9e-07	0	5.51839
1566	RAB21	203885_at	0.605	9.99	6.94693	9e-07	0	5.51748
1567	ARPC5L	220966_x_at	0.507	10.833	6.94559	9e-07	0	5.51462
1568	MAB21L1	206163_at	-0.449	6.665	-6.94431	9e-07	0	5.51192
1569	HSDL1	223248_at	-0.582	8.344	-6.9402	9.1e-07	0	5.50319
1570	EXD2	1555808_a_at	-0.434	6.836	-6.93898	9.1e-07	0	5.5006
1571	GMEB2	222251_s_at	0.557	7.854	6.93747	9.1e-07	0	5.49738
1572	CREM	214508_x_at	0.507	8.049	6.93525	9.2e-07	0	5.49266
1573	LOC100130100	217378_x_at	-0.429	6.964	-6.93091	9.3e-07	0	5.48344
1574	VAV3	218807_at	0.591	7.641	6.93019	9.3e-07	0	5.48191
1575	CLUAP1	204576_s_at	-0.655	7.884	-6.92545	9.4e-07	0	5.47182
1576	FBXO43	236852_at	-0.561	7.415	-6.92336	9.4e-07	0	5.46737
1577	TMEM170B	235798_at	-0.5	7.119	-6.92325	9.4e-07	0	5.46716
1578	PRKD3	242549_at	0.733	6.398	6.92292	9.4e-07	0	5.46644
1579	C8orf55	218500_at	-0.625	7.232	-6.92068	9.5e-07	0	5.46168
1580	ZNF638	213775_x_at	-0.549	9.282	-6.92031	9.5e-07	0	5.46091
1581	DSN1	219512_at	-0.687	8.024	-6.91666	9.6e-07	0	5.45313
1582	SPRED1	235074_at	0.75	6.281	6.91411	9.6e-07	0	5.4477
1583	SNX5	217792_at	0.581	9.85	6.90536	9.8e-07	0	5.42908
1584	RHBDD2	232053_x_at	0.475	7.84	6.90493	9.8e-07	0	5.42817
1585	BMP3	208244_at	-0.51	6.777	-6.90393	9.8e-07	0	5.42604
1586	MKKS	218138_at	-0.678	8.515	-6.90048	9.9e-07	0	5.41868
1587	TNRC18B	226691_at	0.643	7.417	6.8999	9.9e-07	0	5.41746
1588	CAMSAP1L1	212765_at	-0.42	6.713	-6.89513	1e-06	0	5.40729
1589	NA	239066_at	-0.632	7.706	-6.89342	1e-06	0	5.40366
1590	KIAA0586	205631_at	-0.404	7.784	-6.89322	1e-06	0	5.40322
1591	CD97	202910_s_at	0.837	8.052	6.89239	1.01e-06	0	5.40146
1592	CNPY4	227313_at	-0.46	7.651	-6.8893	1.01e-06	0	5.39487
1593	SH2D2A	207351_s_at	0.344	6.713	6.8882	1.01e-06	0	5.39252
1594	SENP7	223444_at	-0.373	6.521	-6.88754	1.02e-06	0	5.39111
1595	RASSF5	1554834_a_at	-0.698	8.146	-6.88266	1.03e-06	0	5.38071
1596	BMP2K	59644_at	0.974	8.161	6.88029	1.03e-06	0	5.37567
1597	CEACAM1	209498_at	-0.688	7.336	-6.87909	1.03e-06	0	5.37311
1598	SP110	209762_x_at	-0.734	8.786	-6.87503	1.04e-06	0	5.36444
1599	SAP30	204900_x_at	-0.722	9.536	-6.87251	1.05e-06	0	5.35907
1600	PNRC1	209034_at	-0.768	8.887	-6.87186	1.05e-06	0	5.35767
1601	ALDH3A2	202054_s_at	-0.539	7.949	-6.87111	1.05e-06	0	5.35609
1602	DBP	209782_s_at	-0.487	7.483	-6.86808	1.06e-06	0	5.34962
1603	CPD	201941_at	0.793	7.881	6.86457	1.07e-06	0	5.34212
1604	NFKBID	1553042_a_at	0.772	7.301	6.86443	1.07e-06	0	5.34182
1605	NA	1555978_s_at	0.525	6.482	6.86114	1.07e-06	0	5.33481
1606	C12orf24	204521_at	-0.595	9.935	-6.85593	1.09e-06	0	5.32367
1607	EFCAB7	226800_at	-0.614	7.524	-6.85581	1.09e-06	0	5.32343
1608	LRRIQ3	235498_at	-0.509	6.889	-6.85577	1.09e-06	0	5.32333
1609	PAIP2B	221868_at	-0.57	6.841	-6.85129	1.1e-06	0	5.31377
1610	CLCC1	230002_at	-0.472	7.466	-6.8498	1.1e-06	0	5.31058
1611	ZNF589	210062_s_at	-0.573	7.823	-6.84909	1.1e-06	0	5.30907
1612	INSIG1	201627_s_at	0.952	11.124	6.84908	1.1e-06	0	5.30906
1613	AGGF1	208042_at	-0.515	8.069	-6.84695	1.11e-06	0	5.3045
1614	DHCR7	201791_s_at	0.457	8.66	6.84668	1.11e-06	0	5.30392
1615	MCAM	211042_x_at	-0.633	9.592	-6.84358	1.11e-06	0	5.29729
1616	SNTB2	226685_at	-0.607	8.037	-6.83588	1.13e-06	0	5.28084
1617	RHBDD2	222995_s_at	0.628	8.165	6.82688	1.15e-06	0	5.26158
1618	C5orf54	220770_s_at	-0.65	6.435	-6.8258	1.16e-06	0	5.25927
1619	NA	230278_at	0.447	6.032	6.82529	1.16e-06	0	5.25819
1620	CDCA7L	225081_s_at	-0.638	10.629	-6.82146	1.17e-06	0	5.24998
1621	MAK16	211686_s_at	0.637	9.896	6.82096	1.17e-06	0	5.24893
1622	THAP2	223588_at	-0.716	6.441	-6.81944	1.17e-06	0	5.24567
1623	WDR67	214061_at	-0.573	7.746	-6.81906	1.17e-06	0	5.24486
1624	ST3GAL6	210942_s_at	0.578	6.505	6.8181	1.18e-06	0	5.24279
1625	NINJ1	203045_at	0.642	7.934	6.81512	1.18e-06	0	5.23642
1626	C9orf75	225891_at	-0.455	7.609	-6.81449	1.18e-06	0	5.23507
1627	PPP2R5A	202187_s_at	-0.604	9.394	-6.81273	1.19e-06	0	5.2313
1628	BRD7	238545_at	0.385	6.489	6.80815	1.2e-06	0	5.22149
1629	NA	1569380_a_at	0.645	6.725	6.80805	1.2e-06	0	5.22128
1630	NA	242525_at	-0.532	6.641	-6.80525	1.21e-06	0	5.21528
1631	GRLF1	229394_s_at	-0.675	8.813	-6.80441	1.21e-06	0	5.21349
1632	MS4A7	223343_at	0.44	6.623	6.8044	1.21e-06	0	5.21347
1633	NA	242655_at	-0.649	7.722	-6.8042	1.21e-06	0	5.21304
1634	SFT2D1	225850_at	0.744	9.549	6.8028	1.21e-06	0	5.21004
1635	RAB3GAP2	202372_at	0.664	9.716	6.80253	1.21e-06	0	5.20947
1636	KIAA0564	212946_at	-0.515	8.654	-6.79977	1.22e-06	0	5.20354
1637	TMEM203	225052_at	-0.735	9.652	-6.79946	1.22e-06	0	5.20288
1638	UBE2H	217799_x_at	0.426	8.074	6.79877	1.22e-06	0	5.2014
1639	JAG2	32137_at	-0.54	8.101	-6.79733	1.23e-06	0	5.19832
1640	CCDC49	222706_at	0.536	7.431	6.79224	1.24e-06	0	5.1874
1641	TARS2	221189_s_at	-0.572	8.821	-6.79118	1.24e-06	0	5.18514
1642	MFHAS1	225478_at	0.71	9.078	6.79072	1.25e-06	0	5.18415
1643	UBL4A	221746_at	-0.554	8.678	-6.77816	1.28e-06	0	5.15722
1644	MEIS2	207480_s_at	-0.498	7.28	-6.77664	1.28e-06	0	5.15396
1645	PRKD3	222565_s_at	0.677	9.171	6.77592	1.28e-06	0	5.1524
1646	NAV1	224771_at	-0.466	6.586	-6.77496	1.29e-06	0	5.15034
1647	ZNF516	203604_at	-0.604	7.056	-6.77343	1.29e-06	0	5.14706
1648	RTN4IP1	1555679_a_at	-0.627	8.951	-6.7719	1.3e-06	0	5.14378
1649	LOC100131017	227170_at	0.373	7.037	6.7713	1.3e-06	0	5.14249
1650	EIF1	228967_at	0.41	7.397	6.76508	1.31e-06	0	5.12914
1651	DKFZP586I1420	213546_at	-0.46	7.611	-6.75665	1.34e-06	0	5.11102
1652	ARHGAP17	218076_s_at	0.606	9.853	6.75549	1.34e-06	0	5.10854
1653	HECA	218603_at	0.757	9.371	6.7542	1.35e-06	0	5.10577
1654	UNC93B1	225869_s_at	-0.454	7.577	-6.74927	1.36e-06	0	5.09516
1655	TM7SF3	222477_s_at	-0.65	9.66	-6.74812	1.36e-06	0	5.09269
1656	HMGCR	202540_s_at	0.75	9.8	6.74573	1.37e-06	0	5.08756
1657	LRRC8A	224624_at	0.47	9.112	6.74554	1.37e-06	0	5.08715
1658	ARID3B	238511_at	-0.474	7.144	-6.7446	1.37e-06	0	5.08513
1659	IL6R	226333_at	0.323	6.242	6.74234	1.38e-06	0	5.08026
1660	TRAK1	202080_s_at	-0.515	8.629	-6.74224	1.38e-06	0	5.08005
1661	AXUD1	225557_at	0.477	7.072	6.74175	1.38e-06	0	5.07899
1662	PKP4	201928_at	-0.497	7.731	-6.74018	1.39e-06	0	5.07563
1663	IGKV1D-13	216207_x_at	-0.401	7.555	-6.73773	1.39e-06	0	5.07035
1664	HIVEP3	220042_x_at	0.595	7.3	6.73609	1.4e-06	0	5.06682
1665	NFYA	204108_at	0.612	8.379	6.73542	1.4e-06	0	5.06539
1666	CENPN	222118_at	0.512	7.937	6.73445	1.4e-06	0	5.06329
1667	XRCC6BP1	227678_at	-0.476	8.927	-6.73196	1.41e-06	0	5.05795
1668	KLHL23	241682_at	-0.56	9.169	-6.73144	1.41e-06	0	5.05682
1669	LATS2	223380_s_at	0.382	6.977	6.73041	1.41e-06	0	5.0546
1670	MED10	223247_at	0.583	9.059	6.72925	1.42e-06	0	5.05212
1671	TUBG1	201714_at	-0.608	10.402	-6.72741	1.42e-06	0	5.04815
1672	NA	242104_at	0.734	7.76	6.72731	1.42e-06	0	5.04794
1673	TSPAN11	227610_at	-0.629	7.608	-6.7267	1.43e-06	0	5.04662
1674	SETX	201964_at	0.632	8.579	6.7257	1.43e-06	0	5.04448
1675	NFAT5	224984_at	0.576	7.588	6.72523	1.43e-06	0	5.04346
1676	SMARCA2	206544_x_at	-0.521	7.897	-6.72479	1.43e-06	0	5.04252
1677	SEC62	1552789_at	-0.516	7.342	-6.7246	1.43e-06	0	5.04209
1678	LOC100132815	227234_at	-0.435	6.961	-6.72401	1.43e-06	0	5.04084
1679	IGHG1	240915_at	-0.446	6.645	-6.7227	1.44e-06	0	5.038
1680	FAM111A	218248_at	-0.528	9.664	-6.72101	1.44e-06	0	5.03439
1681	SYTL2	220613_s_at	-0.411	6.72	-6.72021	1.45e-06	0	5.03264
1682	FAM134C	212697_at	-0.736	8.593	-6.71853	1.45e-06	0	5.02904
1683	MAPKSP1	227562_at	0.565	7.863	6.71438	1.46e-06	0	5.02011
1684	LOC90925	210450_at	-0.723	7.042	-6.71256	1.47e-06	0	5.01619
1685	PBXIP1	212259_s_at	-0.591	7.268	-6.71155	1.47e-06	0	5.014
1686	ZMYM1	220206_at	-0.531	6.868	-6.70987	1.48e-06	0	5.01037
1687	VAV3	218806_s_at	0.477	7.025	6.70705	1.49e-06	0	5.00431
1688	PTPN12	202006_at	-0.562	8.11	-6.70566	1.49e-06	0	5.00132
1689	NA	229333_at	-0.6	8.311	-6.70121	1.51e-06	0	4.99173
1690	C8orf12	1552448_a_at	-0.698	9.27	-6.7006	1.51e-06	0	4.9904
1691	SLC7A11	207528_s_at	0.413	6.467	6.69844	1.51e-06	0	4.98574
1692	SUB1	221727_at	0.681	7.872	6.69755	1.52e-06	0	4.98383
1693	MNS1	219703_at	-0.486	7.854	-6.69602	1.52e-06	0	4.98054
1694	C17orf91	214696_at	0.412	6.311	6.69556	1.52e-06	0	4.97953
1695	NA	220914_at	-0.437	6.527	-6.6955	1.52e-06	0	4.97941
1696	SLC30A1	228181_at	0.597	6.257	6.6948	1.53e-06	0	4.9779
1697	WDR24	223293_at	-0.455	7.472	-6.69448	1.53e-06	0	4.97721
1698	TRAPPC2L	238628_s_at	-0.442	7.371	-6.69335	1.53e-06	0	4.97477
1699	LOC116236	226796_at	-0.557	7.135	-6.69307	1.53e-06	0	4.97418
1700	WDR26	224905_at	0.399	8.419	6.69284	1.53e-06	0	4.97368
1701	RAD54L	204558_at	-0.49	8.72	-6.6922	1.53e-06	0	4.9723
1702	YPEL3	223179_at	-0.459	7.092	-6.68793	1.55e-06	0	4.96308
1703	UBA2	229587_at	0.558	8.029	6.68738	1.55e-06	0	4.9619
1704	BRD2	214911_s_at	0.689	9.771	6.68231	1.57e-06	0	4.95095
1705	CLINT1	201769_at	-0.548	10.94	-6.68001	1.57e-06	0	4.94599
1706	RSL1D1	213750_at	0.556	8.662	6.67889	1.58e-06	0	4.94357
1707	MPHOSPH9	237158_s_at	-0.508	7.735	-6.67601	1.59e-06	0	4.93736
1708	ADAM19	209765_at	-0.434	7.624	-6.6642	1.63e-06	0	4.91186
1709	NA	228390_at	0.846	9.268	6.66318	1.63e-06	0	4.90966
1710	CARD10	210026_s_at	-0.379	6.443	-6.65674	1.65e-06	0	4.89574
1711	GDE1	226214_at	-0.657	8.707	-6.65606	1.66e-06	0	4.89427
1712	PRNP	201300_s_at	1.01	9.145	6.65542	1.66e-06	0	4.89289
1713	C16orf87	226608_at	-0.692	9.225	-6.65525	1.66e-06	0	4.89251
1714	NA	238919_at	-0.76	6.594	-6.65367	1.67e-06	0	4.88911
1715	C3orf23	226688_at	-0.503	7.404	-6.6535	1.67e-06	0	4.88873
1716	LOC284900	244189_at	-0.56	7.334	-6.65316	1.67e-06	0	4.888
1717	LSS	202245_at	0.536	9.798	6.65266	1.67e-06	0	4.88693
1718	CEP68	212677_s_at	-0.556	8.092	-6.64612	1.69e-06	0	4.87278
1719	LOC23117	81737_at	0.887	6.609	6.64592	1.69e-06	0	4.87234
1720	TNRC18	229257_at	0.766	7.483	6.64476	1.7e-06	0	4.86985
1721	CCNT2	204645_at	0.674	7.784	6.64332	1.7e-06	0	4.86674
1722	USP12	215886_x_at	0.524	7.053	6.63906	1.72e-06	0	4.85752
1723	SRRD	213608_s_at	-0.629	10.199	-6.63653	1.73e-06	0	4.85204
1724	SP110	208012_x_at	-0.697	9.005	-6.6358	1.73e-06	0	4.85045
1725	CROT	204573_at	-0.594	7.586	-6.63334	1.74e-06	0	4.84514
1726	SLC2A3P1	221751_at	0.624	10.153	6.63017	1.75e-06	0	4.83827
1727	PODXL	201578_at	-0.513	7.714	-6.62951	1.75e-06	0	4.83684
1728	CCDC59	222792_s_at	0.573	10.011	6.62946	1.75e-06	0	4.83674
1729	PDZRN3	212915_at	0.614	6.025	6.62784	1.76e-06	0	4.83322
1730	TRIM34	224175_s_at	-0.484	7.043	-6.62622	1.77e-06	0	4.82972
1731	CPD	201940_at	0.661	7.504	6.62148	1.78e-06	0	4.81946
1732	LOC285831	228857_at	0.429	6.841	6.62137	1.78e-06	0	4.81922
1733	DFNA5	203695_s_at	0.505	7.267	6.61814	1.8e-06	0	4.81223
1734	C15orf39	215087_at	0.396	6.595	6.61639	1.8e-06	0	4.80844
1735	PPM1E	236302_at	-0.52	8.72	-6.61636	1.8e-06	0	4.80836
1736	CYorf15B	223646_s_at	0.609	6.953	6.61555	1.81e-06	0	4.80662
1737	ABCG1	204567_s_at	-1.163	7.354	-6.61404	1.81e-06	0	4.80335
1738	WNT5A	213425_at	-0.725	7.251	-6.61402	1.81e-06	0	4.8033
1739	SERPINB9	242814_at	1.093	7.388	6.60601	1.84e-06	0	4.78594
1740	BACH2	221234_s_at	-0.78	10.127	-6.60598	1.84e-06	0	4.78588
1741	GALNT7	218313_s_at	-0.756	9.914	-6.60329	1.85e-06	0	4.78004
1742	CROT	231102_at	-0.433	6.421	-6.6032	1.85e-06	0	4.77986
1743	PTBP1	212015_x_at	0.532	11.966	6.60315	1.85e-06	0	4.77974
1744	MTERFD3	225346_at	-0.415	7.238	-6.59986	1.87e-06	0	4.7726
1745	CD24	209771_x_at	-0.599	12.161	-6.59932	1.87e-06	0	4.77144
1746	EIF2AK4	225164_s_at	-0.593	8.725	-6.59866	1.87e-06	0	4.77
1747	RNASEL	229285_at	-0.635	7.957	-6.59263	1.9e-06	0	4.75693
1748	SCAMP1	212416_at	-0.68	9.448	-6.59249	1.9e-06	0	4.75662
1749	LOC727825	220734_s_at	-0.499	7.896	-6.59092	1.9e-06	0	4.75321
1750	RELT	227060_at	0.424	7.375	6.59031	1.91e-06	0	4.7519
1751	GNA11	40562_at	-0.48	7.284	-6.58975	1.91e-06	0	4.75069
1752	BCR	217223_s_at	-0.625	7.876	-6.58821	1.91e-06	0	4.74735
1753	TMEM161B	238783_at	0.382	6.529	6.58624	1.92e-06	0	4.74307
1754	HIVEP2	212641_at	0.414	6.819	6.5819	1.94e-06	0	4.73364
1755	TMEM97	212281_s_at	-0.587	10.124	-6.58118	1.94e-06	0	4.73209
1756	RNF34	219035_s_at	-0.698	10.018	-6.57774	1.96e-06	0	4.72461
1757	NEK2	211080_s_at	-0.569	8.353	-6.57563	1.97e-06	0	4.72003
1758	BRD2	208685_x_at	0.646	9.816	6.57475	1.97e-06	0	4.71812
1759	DLG3	207732_s_at	-0.478	7.295	-6.57367	1.98e-06	0	4.71577
1760	FAM69A	216044_x_at	-0.77	9.155	-6.57228	1.98e-06	0	4.71276
1761	PRC1	218009_s_at	-0.575	9.182	-6.5647	2.01e-06	0	4.6963
1762	GFI1	206589_at	0.549	7.338	6.56133	2.03e-06	0	4.68897
1763	APBB1IP	230925_at	-0.724	11.424	-6.56129	2.03e-06	0	4.68887
1764	BACH1	204194_at	0.647	8.271	6.56092	2.03e-06	0	4.68808
1765	BMP2K	219546_at	0.9	8.178	6.56006	2.03e-06	0	4.68621
1766	FGD6	226799_at	-0.397	6.393	-6.55835	2.04e-06	0	4.68248
1767	NADK	208919_s_at	-0.523	9.671	-6.55563	2.05e-06	0	4.67659
1768	NA	227499_at	-0.621	6.742	-6.55483	2.06e-06	0	4.67484
1769	PCTP	218676_s_at	-0.55	8.35	-6.55313	2.06e-06	0	4.67114
1770	LOC100128809	215707_s_at	0.536	8.18	6.55212	2.07e-06	0	4.66895
1771	ZNF641	226509_at	0.466	7.384	6.55163	2.07e-06	0	4.66789
1772	BUB1	215509_s_at	-0.62	8.703	-6.55067	2.07e-06	0	4.6658
1773	NA	214862_x_at	-0.471	6.168	-6.54885	2.08e-06	0	4.66183
1774	PSPC1	226574_at	0.705	9.688	6.54217	2.11e-06	0	4.64731
1775	KIAA1609	221843_s_at	-0.493	6.966	-6.53729	2.14e-06	0	4.63669
1776	STK3	204068_at	-0.488	7.628	-6.53673	2.14e-06	0	4.63547
1777	TNFRSF12A	218368_s_at	0.588	7.041	6.53528	2.14e-06	0	4.63231
1778	UTY	210322_x_at	0.453	6.978	6.53493	2.15e-06	0	4.63155
1779	AGTRAP	1555736_a_at	-0.507	7.704	-6.5345	2.15e-06	0	4.63061
1780	C5orf28	219029_at	0.759	8.395	6.53374	2.15e-06	0	4.62897
1781	KIAA2013	224706_at	-0.587	9.469	-6.53245	2.16e-06	0	4.62616
1782	C13orf18	44790_s_at	-0.825	12.046	-6.53145	2.16e-06	0	4.62398
1783	PIP4K2B	201080_at	-0.585	7.926	-6.52943	2.17e-06	0	4.61958
1784	NCRNA00084	234989_at	1.031	7.383	6.52626	2.19e-06	0	4.61267
1785	BUB1	209642_at	-0.599	9.476	-6.5257	2.19e-06	0	4.61145
1786	PLCXD1	218951_s_at	-0.712	8.408	-6.52408	2.2e-06	0	4.60794
1787	STX11	235670_at	0.359	6.012	6.52322	2.2e-06	0	4.60607
1788	PGP	222622_at	-0.65	9.077	-6.52283	2.2e-06	0	4.6052
1789	CTDSPL	201906_s_at	-0.444	7.799	-6.5206	2.21e-06	0	4.60035
1790	USP36	224978_s_at	0.548	8.418	6.52043	2.21e-06	0	4.59998
1791	SYNJ2BP	227274_at	-0.377	6.896	-6.51999	2.22e-06	0	4.59903
1792	SENP5	57703_at	0.42	7.139	6.51884	2.22e-06	0	4.59651
1793	APBB1IP	219994_at	-0.748	8.92	-6.51566	2.24e-06	0	4.5896
1794	KIAA2013	224708_at	-0.65	9.007	-6.51514	2.24e-06	0	4.58846
1795	CPNE5	227189_at	0.719	9.657	6.51446	2.24e-06	0	4.58697
1796	NACC1	227651_at	0.611	8.298	6.51234	2.25e-06	0	4.58235
1797	EIF2C2	229841_at	0.64	7.641	6.51192	2.25e-06	0	4.58144
1798	HSD17B12	217869_at	0.481	10.324	6.51188	2.26e-06	0	4.58136
1799	PNPLA8	223982_s_at	-0.579	9.432	-6.51007	2.26e-06	0	4.57741
1800	PVRIG	219812_at	-0.688	9.662	-6.50961	2.27e-06	0	4.57641
1801	DRD1	214652_at	-0.46	6.126	-6.50561	2.29e-06	0	4.56768
1802	LIPE	213855_s_at	-0.443	6.781	-6.50512	2.29e-06	0	4.56662
1803	SFPQ	201585_s_at	0.518	11.631	6.50144	2.31e-06	0	4.5586
1804	MDFIC	1559942_at	0.464	6.47	6.50094	2.31e-06	0	4.55751
1805	ASB2	227915_at	0.453	6.316	6.49834	2.32e-06	0	4.55183
1806	CDCA3	221436_s_at	-0.538	9.062	-6.49407	2.34e-06	0	4.54252
1807	CNR1	1560225_at	0.939	7.952	6.49259	2.35e-06	0	4.53928
1808	PRTG	229073_at	0.721	7.601	6.49183	2.35e-06	0	4.53763
1809	TLE3	228340_at	-0.6	7.792	-6.48919	2.37e-06	0	4.53186
1810	MAPK1IP1L	225643_at	0.657	9.989	6.48854	2.37e-06	0	4.53045
1811	PRICKLE1	230708_at	-0.548	6.693	-6.48784	2.37e-06	0	4.52893
1812	SFPQ	201586_s_at	0.501	12.086	6.48654	2.38e-06	0	4.5261
1813	MALT1	210017_at	0.398	7.851	6.48566	2.39e-06	0	4.52417
1814	PDRG1	225075_at	0.523	9.263	6.48483	2.39e-06	0	4.52235
1815	UAP1L1	214755_at	0.644	7.573	6.48132	2.41e-06	0	4.5147
1816	ARIH2	238068_at	0.679	7.76	6.47695	2.43e-06	0	4.50516
1817	PELI3	235431_s_at	-0.361	7.4	-6.47589	2.44e-06	0	4.50284
1818	HNRNPA1	214280_x_at	0.729	10.38	6.47435	2.44e-06	0	4.49948
1819	YARS	238760_at	0.466	6.906	6.47423	2.45e-06	0	4.49921
1820	GNA11	213766_x_at	-0.564	7.538	-6.47398	2.45e-06	0	4.49867
1821	PHF17	225816_at	-0.648	8.029	-6.4708	2.46e-06	0	4.49172
1822	NA	235423_at	-0.519	7.897	-6.46938	2.47e-06	0	4.48862
1823	C2orf74	1568658_at	-0.564	7.748	-6.46615	2.49e-06	0	4.48157
1824	NA	225239_at	0.785	7.094	6.46498	2.49e-06	0	4.479
1825	TIA1	201446_s_at	-0.598	9.607	-6.46396	2.5e-06	0	4.47677
1826	HMGCL	202772_at	-0.492	8.302	-6.46326	2.5e-06	0	4.47525
1827	MREG	219648_at	1.213	8.984	6.46278	2.51e-06	0	4.47419
1828	CCM2	223164_at	-0.463	9.205	-6.46175	2.51e-06	0	4.47194
1829	NMRAL1	223206_s_at	-0.524	9.368	-6.45789	2.53e-06	0	4.46351
1830	RAB11FIP4	224482_s_at	-0.416	7.021	-6.45598	2.54e-06	0	4.45933
1831	ZNF703	222760_at	0.435	6.504	6.45506	2.55e-06	0	4.45732
1832	TMEM9	222988_s_at	-0.683	7.992	-6.45429	2.55e-06	0	4.45564
1833	ELOVL6	204256_at	-0.652	8.569	-6.45292	2.56e-06	0	4.45265
1834	TMBIM6	200804_at	0.703	10.596	6.4483	2.59e-06	0	4.44254
1835	NA	229178_at	0.69	7.508	6.44304	2.62e-06	0	4.43103
1836	PLAGL2	202924_s_at	0.436	7.605	6.44137	2.62e-06	0	4.42737
1837	PILRB	225321_s_at	1.163	7.279	6.4413	2.63e-06	0	4.42722
1838	FAM111B	1557129_a_at	-0.501	6.444	-6.44102	2.63e-06	0	4.42662
1839	RPL5	213689_x_at	-0.76	8.992	-6.43978	2.63e-06	0	4.4239
1840	DDHD2	212690_at	0.538	7.696	6.4395	2.64e-06	0	4.42328
1841	RPS6KA5	204633_s_at	-0.561	8.093	-6.43656	2.65e-06	0	4.41686
1842	PTPN3	203997_at	-0.447	7.877	-6.43395	2.67e-06	0	4.41115
1843	TNS3	217853_at	-0.744	8.793	-6.42486	2.72e-06	0	4.39124
1844	FDFT1	241954_at	0.638	7.063	6.4209	2.74e-06	0	4.38257
1845	EEPD1	225631_at	0.573	6.809	6.41503	2.78e-06	0	4.36969
1846	DCBLD2	224911_s_at	-0.431	6.907	-6.41314	2.79e-06	0	4.36557
1847	RMND1	1555201_a_at	-0.437	7.356	-6.40959	2.81e-06	0	4.35779
1848	ASPH	210896_s_at	-0.466	6.968	-6.40907	2.81e-06	0	4.35664
1849	GCH1	204224_s_at	0.601	9.721	6.40814	2.82e-06	0	4.35459
1850	LRRC47	212904_at	-0.498	10.723	-6.40663	2.83e-06	0	4.35128
1851	WNT3	229103_at	0.417	6.527	6.40357	2.85e-06	0	4.34459
1852	SYNGR3	205691_at	0.453	6.877	6.40194	2.86e-06	0	4.341
1853	EDEM1	203279_at	0.478	9.899	6.40188	2.86e-06	0	4.34088
1854	TIMM44	203092_at	0.594	8.407	6.3926	2.92e-06	0	4.32052
1855	MBD6	227833_s_at	0.674	7.627	6.39156	2.92e-06	0	4.31824
1856	C11orf24	218299_at	-0.344	7.768	-6.39149	2.92e-06	0	4.31809
1857	PMAIP1	204286_s_at	0.639	10.36	6.39052	2.93e-06	0	4.31596
1858	CHD2	1554015_a_at	0.54	7.399	6.39006	2.93e-06	0	4.31496
1859	CRK	202224_at	0.54	8.301	6.38991	2.93e-06	0	4.31462
1860	ETV6	225764_at	-0.646	7.928	-6.38143	2.99e-06	0	4.29601
1861	SBDS	222669_s_at	0.591	9.884	6.38117	2.99e-06	0	4.29543
1862	KIAA1274	231887_s_at	0.559	8.063	6.37867	3.01e-06	0	4.28994
1863	ZNF202	204327_s_at	0.371	7.092	6.37863	3.01e-06	0	4.28986
1864	MYO1C	214656_x_at	0.749	8.365	6.37727	3.01e-06	0	4.28687
1865	DEDD2	225434_at	-0.618	8.428	-6.37654	3.02e-06	0	4.28526
1866	LIX1L	225793_at	-0.65	9.844	-6.37525	3.03e-06	0	4.28243
1867	ZMIZ1	212124_at	-0.758	7.475	-6.37398	3.04e-06	0	4.27965
1868	SLAMF1	206181_at	0.473	6.263	6.37325	3.04e-06	0	4.27804
1869	MTIF3	223356_s_at	-0.625	8.234	-6.37284	3.04e-06	0	4.27715
1870	ATL2	237968_at	-0.433	7.123	-6.37237	3.05e-06	0	4.2761
1871	NA	243929_at	-0.542	6.558	-6.37217	3.05e-06	0	4.27567
1872	BATF3	220358_at	0.411	6.517	6.37032	3.06e-06	0	4.2716
1873	HSH2D	1552623_at	-0.522	8.198	-6.36863	3.07e-06	0	4.26789
1874	LOC100128868	1555392_at	0.39	6.187	6.36846	3.07e-06	0	4.26753
1875	PRKCE	226101_at	-0.59	7.882	-6.36835	3.07e-06	0	4.26728
1876	MFHAS1	213457_at	0.584	8.552	6.36748	3.08e-06	0	4.26536
1877	CLGN	205830_at	-0.499	8.972	-6.3671	3.08e-06	0	4.26454
1878	FAM81A	227756_at	-0.641	8.237	-6.36224	3.11e-06	0	4.25385
1879	CNOT8	202164_s_at	-0.687	9.869	-6.36092	3.12e-06	0	4.25094
1880	LOC439949	232001_at	-0.527	7.413	-6.35824	3.14e-06	0	4.24506
1881	CCDC6	225010_at	-0.587	10.01	-6.35564	3.16e-06	0	4.23935
1882	ZNF92	1564963_x_at	-0.454	6.888	-6.35518	3.16e-06	0	4.23834
1883	ALG13	219015_s_at	0.67	8.606	6.35317	3.18e-06	0	4.23391
1884	LIPE	208186_s_at	-0.469	7.086	-6.35221	3.18e-06	0	4.23181
1885	NA	236402_at	0.542	6.742	6.34977	3.2e-06	0	4.22645
1886	ZNF643	207219_at	0.729	6.829	6.34971	3.2e-06	0	4.2263
1887	LOC253039	231828_at	-0.384	7.162	-6.34946	3.2e-06	0	4.22576
1888	PIGF	205078_at	-0.619	8.608	-6.34553	3.23e-06	0	4.21711
1889	C9orf140	225777_at	-0.79	9.093	-6.34502	3.23e-06	0	4.21598
1890	NA	238011_at	0.473	6.573	6.34421	3.24e-06	0	4.2142
1891	SLC43A3	213113_s_at	0.717	9.862	6.34386	3.24e-06	0	4.21343
1892	CDC20	202870_s_at	-0.57	10.405	-6.34276	3.25e-06	0	4.21102
1893	NA	225123_at	-0.458	7.099	-6.34262	3.25e-06	0	4.2107
1894	SPAG1	210117_at	-0.682	7.765	-6.3387	3.28e-06	0	4.20209
1895	WRB	202749_at	-0.666	10.169	-6.33713	3.29e-06	0	4.19863
1896	USP28	231837_at	-0.529	7.728	-6.33562	3.3e-06	0	4.19532
1897	SNX5	223666_at	0.489	8.108	6.33288	3.32e-06	0	4.18928
1898	HLA-E	217456_x_at	0.528	9.359	6.33169	3.33e-06	0	4.18665
1899	KLHL23	230434_at	-0.404	7.426	-6.3287	3.35e-06	0	4.18007
1900	JHDM1D	221778_at	-0.393	7.241	-6.32745	3.36e-06	0	4.17731
1901	CCDC102A	232051_at	-0.434	6.828	-6.32668	3.36e-06	0	4.17562
1902	ABCF1	200045_at	0.49	9.967	6.32376	3.39e-06	0	4.16919
1903	ZADH2	227049_at	-0.496	7.098	-6.32127	3.4e-06	0	4.16371
1904	C17orf39	228452_at	-0.456	7.634	-6.31893	3.42e-06	0	4.15856
1905	BCL2	207005_s_at	0.491	6.537	6.31809	3.43e-06	0	4.15671
1906	NA	230139_at	-0.589	7.414	-6.31741	3.43e-06	0	4.15521
1907	ZBTB1	205092_x_at	0.456	6.311	6.31303	3.47e-06	0	4.14555
1908	VPREB3	220068_at	-0.536	7.936	-6.31173	3.48e-06	0	4.14269
1909	LOC339047	1558075_at	0.759	5.894	6.31173	3.48e-06	0	4.14269
1910	LPCAT4	213078_x_at	-0.333	6.591	-6.30783	3.5e-06	0	4.13409
1911	SPIRE1	224995_at	-0.342	7.687	-6.30629	3.52e-06	0	4.1307
1912	KIAA1804	228565_at	-0.504	8.518	-6.30111	3.56e-06	0	4.11929
1913	CIITA	205101_at	0.789	7.251	6.29929	3.57e-06	0	4.11527
1914	CEP192	218827_s_at	-0.553	7.53	-6.29745	3.58e-06	0	4.11121
1915	KIAA1712	228334_x_at	-0.561	8.324	-6.29625	3.59e-06	0	4.10857
1916	USP21	218367_x_at	-0.518	8.16	-6.29519	3.6e-06	0	4.10623
1917	ZC3H7A	218348_s_at	0.517	9.237	6.29502	3.6e-06	0	4.10584
1918	LINS1	220121_at	0.381	6.598	6.29149	3.63e-06	0	4.09807
1919	CXorf40A	228809_at	0.459	7.183	6.29137	3.63e-06	0	4.0978
1920	HSPA5	230031_at	0.581	7.571	6.29125	3.63e-06	0	4.09754
1921	ARPC5L	226915_s_at	0.569	9.964	6.28553	3.68e-06	0	4.08491
1922	INSIG1	201625_s_at	0.953	9.795	6.28551	3.68e-06	0	4.08486
1923	CASP6	211464_x_at	-0.539	8.334	-6.28384	3.69e-06	0	4.08119
1924	NPAL3	214579_at	-0.343	7.147	-6.28268	3.7e-06	0	4.07861
1925	BBX	213016_at	-0.654	8.061	-6.2822	3.71e-06	0	4.07757
1926	ANKLE1	1553138_a_at	-0.771	8.186	-6.28103	3.72e-06	0	4.07498
1927	ADRBK1	201401_s_at	-0.514	8.148	-6.28033	3.72e-06	0	4.07343
1928	LOC221710	1564651_at	0.503	7.245	6.27511	3.76e-06	0	4.06191
1929	C19orf48	224468_s_at	0.543	9.598	6.2737	3.77e-06	0	4.0588
1930	SMARCAL1	218452_at	-0.509	8.397	-6.27241	3.79e-06	0	4.05594
1931	VASH2	219740_at	-0.431	6.53	-6.26391	3.86e-06	0	4.03717
1932	C1orf107	220251_at	0.423	7.438	6.26186	3.87e-06	0	4.03265
1933	ADCY7	203741_s_at	-0.594	7.435	-6.26104	3.88e-06	0	4.03083
1934	PRUNE	209599_s_at	-0.748	7.756	-6.26022	3.89e-06	0	4.02902
1935	ATP6V1E1	208678_at	0.604	10.287	6.25971	3.89e-06	0	4.02789
1936	PSPH	205048_s_at	0.554	8.153	6.25925	3.9e-06	0	4.02686
1937	ZNF341	240449_at	-0.482	6.927	-6.25746	3.91e-06	0	4.02292
1938	IL15RA	207375_s_at	0.476	7.223	6.25594	3.92e-06	0	4.01955
1939	GLRX	209276_s_at	-0.597	9.225	-6.25488	3.93e-06	0	4.01722
1940	PARP15	1553380_at	0.411	6.301	6.25401	3.94e-06	0	4.0153
1941	WHSC1L1	224076_s_at	0.456	8.136	6.25151	3.96e-06	0	4.00975
1942	TNFAIP8L1	227420_at	0.492	7.585	6.24695	4e-06	0	3.99968
1943	SLC48A1	48106_at	-0.407	7.344	-6.24685	4e-06	0	3.99945
1944	PNPLA8	223310_x_at	-0.653	9.383	-6.24667	4e-06	0	3.99906
1945	ARL3	202641_at	-0.525	9.51	-6.24568	4.01e-06	0	3.99687
1946	KBTBD3	228777_at	-0.373	6.343	-6.24532	4.02e-06	0	3.99608
1947	TSEN54	225879_at	-0.535	8.756	-6.24521	4.02e-06	0	3.99584
1948	NAPSB	228055_at	-0.95	9.82	-6.24155	4.05e-06	0	3.98774
1949	C3orf52	219474_at	-0.662	8.225	-6.23409	4.12e-06	0	3.97122
1950	KNTC1	206316_s_at	-0.473	9.301	-6.23263	4.13e-06	0	3.96801
1951	BMPR1A	204832_s_at	-0.497	8.251	-6.22985	4.15e-06	0	3.96184
1952	SMG5	34868_at	0.552	8.59	6.22889	4.16e-06	0	3.95971
1953	TTC7A	224923_at	-0.599	7.824	-6.22834	4.17e-06	0	3.95851
1954	MRPL18	217907_at	-0.627	10.509	-6.22787	4.17e-06	0	3.95746
1955	TTC17	224849_at	0.457	8.173	6.22522	4.2e-06	0	3.9516
1956	NKTR	215338_s_at	-0.539	7.802	-6.2244	4.2e-06	0	3.94978
1957	CLCN3	201735_s_at	-0.499	8.872	-6.22379	4.21e-06	0	3.94844
1958	DUS2L	219486_at	-0.445	8.344	-6.22371	4.21e-06	0	3.94825
1959	MEX3A	227512_at	-0.401	7.367	-6.22213	4.22e-06	0	3.94476
1960	PHF19	227211_at	0.516	8.411	6.22166	4.23e-06	0	3.94371
1961	WDR51A	234749_s_at	-0.456	7.665	-6.21942	4.25e-06	0	3.93876
1962	C21orf57	239208_s_at	-0.635	7.259	-6.20928	4.34e-06	0	3.91629
1963	IRAK2	231779_at	0.49	7.211	6.20745	4.36e-06	0	3.91224
1964	C16orf72	1568954_s_at	0.792	8.338	6.20577	4.38e-06	0	3.90852
1965	PLXNA1	221538_s_at	0.896	7.51	6.20478	4.39e-06	0	3.90631
1966	EIF2C2	225569_at	0.837	8.878	6.20383	4.4e-06	0	3.90421
1967	UBAP2	221839_s_at	0.557	9.759	6.20001	4.43e-06	0	3.89574
1968	SOX11	204915_s_at	-0.54	7.69	-6.19673	4.47e-06	0	3.88848
1969	SPATA7	219583_s_at	-0.382	6.254	-6.19505	4.48e-06	0	3.88474
1970	RTN4IP1	224509_s_at	-0.651	8.98	-6.19335	4.5e-06	0	3.88098
1971	SAT1	210592_s_at	0.611	8.668	6.1928	4.5e-06	0	3.87976
1972	CNOT8	202162_s_at	-0.55	8.863	-6.19263	4.51e-06	0	3.87938
1973	TMEM19	230676_s_at	-0.525	7.744	-6.1912	4.52e-06	0	3.8762
1974	NA	230403_at	-0.365	6.965	-6.19012	4.53e-06	0	3.8738
1975	TMEM65	241342_at	-0.485	7.295	-6.1897	4.53e-06	0	3.87289
1976	PMS1	1554743_x_at	-0.425	6.845	-6.18726	4.56e-06	0	3.86748
1977	WIPF1	231182_at	0.575	7.135	6.18557	4.58e-06	0	3.86373
1978	CDC42SE2	1552612_at	-0.539	8.961	-6.18547	4.58e-06	0	3.8635
1979	PHLDA1	217999_s_at	0.683	6.173	6.18543	4.58e-06	0	3.86341
1980	ICAM1	202637_s_at	0.625	8.395	6.18522	4.58e-06	0	3.86294
1981	GMCL1	218458_at	-0.728	9.284	-6.18474	4.58e-06	0	3.86187
1982	MXD3	221250_s_at	-0.561	7.733	-6.18157	4.62e-06	0	3.85483
1983	PLA2G12A	223373_s_at	-0.483	8.573	-6.18073	4.62e-06	0	3.85299
1984	PIGL	213889_at	-0.434	7.316	-6.17924	4.64e-06	0	3.84967
1985	JMJD3	213146_at	0.72	6.747	6.17888	4.64e-06	0	3.84888
1986	AXIN1	212849_at	0.4	7.768	6.17777	4.65e-06	0	3.84642
1987	NRARP	226499_at	0.415	6.991	6.17701	4.66e-06	0	3.84472
1988	NA	226391_at	0.508	7.787	6.17638	4.67e-06	0	3.84332
1989	LOC257396	236076_at	-0.347	6.373	-6.17459	4.69e-06	0	3.83934
1990	NA	230944_at	0.329	7.177	6.17377	4.7e-06	0	3.83752
1991	NA	227044_at	-0.403	7.179	-6.17346	4.7e-06	0	3.83684
1992	DUSP3	201536_at	-0.35	6.987	-6.17338	4.7e-06	0	3.83666
1993	RFC3	231119_at	-0.533	7.559	-6.17331	4.7e-06	0	3.8365
1994	BAT4	225476_at	-0.498	7.629	-6.17065	4.73e-06	0	3.83061
1995	SERTAD2	202657_s_at	-0.634	8.75	-6.16887	4.75e-06	0	3.82665
1996	SLC35B4	225882_at	-0.477	7.614	-6.16863	4.75e-06	0	3.82611
1997	KBTBD2	223584_s_at	0.473	7.924	6.16855	4.75e-06	0	3.82595
1998	DIMT1L	204405_x_at	0.626	10.607	6.16577	4.78e-06	0	3.81976
1999	NA	235207_at	-0.478	7.63	-6.16291	4.81e-06	0	3.81342
[truncated: 4,636 more rows]
