# Supplementary material for: Global gene expression changes of in vitro stimulated human transformed germinal centre B cells as surrogate for oncogenic pathway activation in individual aggressive B cell lymphomas
Source: Cell Commun Signal. 2012 Dec 20;10:43. doi: 10.1186/1478-811X-10-43 (PMC3566944; doi:10.1186/1478-811X-10-43)
Supplement: Additional file 3 — Table S2. Genes affected by IL21 treatment. [file 1478-811X-10-43-S3.xls]

## Sheet: Tabelle1
	GenSymbols	ID	log2FC	AveExpr	t	P.Value	adj.P.Val	B
1	IRF9	203882_at	3.15	7.456	38.1474	0	0	30.2512
2	BATF	205965_at	2.287	9.419	28.8372	0	0	27.3238
3	ICAM1	202638_s_at	2.907	8.058	28.374	0	0	27.1312
4	CMPK2	226702_at	2.267	6.824	27.1008	0	0	26.5719
5	ICAM1	202637_s_at	2.683	8.395	26.5442	0	0	26.3129
6	IFIT5	203595_s_at	1.932	6.692	25.5559	0	0	25.8294
7	CD83	204440_at	2.682	10.594	24.8812	0	0	25.481
8	CXCL10	204533_at	1.633	6.544	24.5195	0	0	25.2879
9	BCL6	215990_s_at	-1.732	8.874	-22.8875	0	0	24.3558
10	IFIT3	229450_at	1.993	6.872	21.7668	0	0	23.6536
11	IFIT1	203153_at	2.17	6.331	21.5105	0	0	23.4852
12	SOX2	228038_at	-1.856	8.975	-20.3264	0	0	22.6672
13	IRF4	204562_at	2.138	11.003	18.3774	0	0	21.1618
14	SGK1	201739_at	2.818	8.989	17.9306	0	0	20.7857
15	BCL6	203140_at	-1.936	10.601	-17.8376	0	0	20.7058
16	IRF1	202531_at	1.955	7.651	17.7354	0	0	20.6175
17	ID3	207826_s_at	-1.583	11.038	-17.6216	0	0	20.5183
18	IRF4	216986_s_at	1.386	7.794	17.3003	0	0	20.2337
19	NA	230499_at	1.506	8.456	16.5415	0	0	19.5339
20	MX1	202086_at	1.625	8.679	16.4227	0	0	19.4206
21	NFKBIE	203927_at	1.763	8.611	16.1292	0	0	19.1365
22	IL2RA	206341_at	1.198	6.994	15.9179	0	0	18.928
23	ICAM1	215485_s_at	1.64	7.328	15.1082	0	0	18.097
24	PARP9	223220_s_at	1.214	7.324	14.9865	0	0	17.9676
25	DNAJB4	203810_at	-1.612	8.094	-14.9703	0	0	17.9503
26	EGR2	205249_at	1.715	7.405	14.5305	0	0	17.4715
27	USP18	219211_at	1.237	7.163	14.5216	0	0	17.4617
28	IL7	206693_at	0.925	6.117	14.511	0	0	17.4499
29	ID1	208937_s_at	-1.528	7.715	-14.4663	0	0	17.4003
30	DTX3L	225415_at	1.569	7.845	14.1492	0	0	17.0431
31	NCRNA00158	231303_at	1.547	7.617	14.0835	0	0	16.9679
32	BIRC3	210538_s_at	1.646	9.837	14.0099	0	0	16.8833
33	BCL2A1	205681_at	1.928	8.823	13.621	0	0	16.4277
34	IL2RA	211269_s_at	1.072	6.895	13.571	0	0	16.3681
35	CXCR5	206126_at	1.14	8.077	13.5527	0	0	16.3462
36	STAT1	200887_s_at	1.64	8.872	13.5109	0	0	16.2962
37	DUSP10	215501_s_at	0.842	7.316	13.3753	0	0	16.1327
38	STAT1	209969_s_at	1.119	7.113	13.3647	0	0	16.1198
39	CD40	215346_at	0.92	8.803	13.3125	0	0	16.0562
40	DNAJB4	203811_s_at	-1.246	8.168	-13.1833	0	0	15.898
41	SLC30A1	212907_at	1.966	7.686	13.1809	0	0	15.895
42	MAP3K8	205027_s_at	1.367	6.637	13.0104	0	0	15.6836
43	IFIT2	226757_at	1.072	6.281	12.9597	0	0	15.6201
44	PIM2	204269_at	1.042	9.287	12.7894	0	0	15.4051
45	CD40	205153_s_at	0.891	8.807	12.7838	0	0	15.398
46	STAT1	AFFX-HUMISGF3A/M97935_3_at	1.41	8.215	12.7411	0	0	15.3436
47	NUDT4	212181_s_at	1.071	9.788	12.6549	0	0	15.2332
48	ZC3H12A	218810_at	1.356	8.307	12.6023	0	0	15.1654
49	ZEB1	208078_s_at	0.687	7.023	12.4938	0	0	15.0248
50	BCL3	204908_s_at	1.137	8.057	12.4523	0	0	14.9707
51	IFIT3	204747_at	1.284	6.81	12.3026	0	0	14.774
52	TAP1	202307_s_at	1.06	8.325	12.2902	0	0	14.7576
53	GADD45A	203725_at	-1.012	8.528	-12.0979	0	0	14.5011
54	MIRHG2	229437_at	1.51	6.915	11.9331	0	0	14.2781
55	IER2	202081_at	1.042	10.041	11.9286	0	0	14.2719
56	LRRC32	203835_at	1.089	6.746	11.7326	0	0	14.0027
57	CYTIP	209606_at	-0.937	8.05	-11.7172	0	0	13.9813
58	IFIT5	203596_s_at	0.917	6.449	11.6391	0	0	13.8726
59	STAT1	AFFX-HUMISGF3A/M97935_MA_at	1.061	7.881	11.6157	0	0	13.8399
60	NUDT4	212183_at	1.128	8.25	11.5578	0	0	13.7589
61	STAT1	AFFX-HUMISGF3A/M97935_MB_at	1.189	7.252	11.3085	0	0	13.405
62	NA	232375_at	1.04	6.525	11.2858	0	0	13.3724
63	PDZRN4	220595_at	-0.819	7.316	-11.278	0	0	13.3612
64	FAS	215719_x_at	0.904	6.646	11.2237	0	0	13.2831
65	HEY2	222921_s_at	-1.161	8.192	-11.2024	0	0	13.2522
66	PTGER4	204897_at	1.533	9.005	11.2023	0	0	13.2521
67	TLR7	220146_at	1.019	7.177	11.1711	0	0	13.2069
68	NA	226397_s_at	0.982	9.208	11.1693	0	0	13.2044
69	IFITM1	214022_s_at	0.834	8.807	11.0184	0	0	12.9842
70	GADD45B	209304_x_at	1.343	8.738	11.0113	0	0	12.9737
71	SOCS1	210001_s_at	0.96	7.368	10.9996	0	0	12.9565
72	NA	238617_at	1.064	7.779	10.9823	0	0	12.931
73	GADD45B	209305_s_at	1.245	8.258	10.9017	0	0	12.8119
74	STAT1	AFFX-HUMISGF3A/M97935_5_at	0.72	6.873	10.8575	0	0	12.7463
75	RGS18	223809_at	-0.897	7.661	-10.7538	0	0	12.5914
76	NA	243271_at	0.947	6.636	10.7532	0	0	12.5905
77	PRDM2	203057_s_at	0.855	9.353	10.617	0	0	12.3848
78	IFITM1	201601_x_at	0.825	8.873	10.597	0	0	12.3545
79	TNFAIP3	202644_s_at	1.624	9.136	10.418	0	0	12.0805
80	RGS16	209325_s_at	1.392	8.663	10.3161	0	0	11.9226
81	EPSTI1	227609_at	0.829	6.901	10.1795	0	0	11.7089
82	IRF1	238725_at	1.109	6.994	10.1682	0	0	11.6911
83	FAS	204780_s_at	0.894	7.125	10.1212	0	0	11.6169
84	CXCR5	216734_s_at	0.827	7.427	10.1104	0	0	11.5999
85	CD40	35150_at	0.788	9.27	10.0635	0	0	11.5254
86	MCL1	200797_s_at	0.874	11.675	10.0581	0	0	11.5169
87	JUNB	201473_at	1.073	8.421	10.0216	0	0	11.4588
88	TNFAIP3	202643_s_at	1.431	8.42	9.946	0	0	11.3379
89	FAM100B	224783_at	0.866	9.127	9.93521	0	0	11.3206
90	SNX11	220140_s_at	1.052	9.079	9.93231	0	0	11.316
91	BCL2L1	212312_at	0.886	9.389	9.68159	0	0	10.9092
92	BCL2L1	206665_s_at	0.822	7.799	9.6615	1e-08	0	10.8763
93	C13orf15	218723_s_at	-1.273	10.8	-9.62791	1e-08	0	10.8211
94	SOX2	213721_at	-1.193	7.962	-9.56594	1e-08	0	10.7188
95	RASSF6	233463_at	-0.575	6.719	-9.54242	1e-08	0	10.6798
96	VEGFA	210512_s_at	-1.137	7.337	-9.41809	1e-08	0	10.4726
97	MCL1	200798_x_at	1.01	11.183	9.3795	1e-08	0	10.4079
98	NFKBIZ	223218_s_at	1.169	11.06	9.35458	1e-08	0	10.366
99	KIAA0907	202220_at	-0.803	9.164	-9.31131	1e-08	0	10.293
100	RAB11FIP1	225177_at	0.789	7.615	9.25562	1e-08	0	10.1987
101	GADD45B	207574_s_at	1.442	8.846	9.1818	1e-08	0	10.073
102	BCL2L1	215037_s_at	0.905	7.747	9.1433	1e-08	0	10.0072
103	TLR7	222952_s_at	0.77	7.111	9.10787	1e-08	0	9.94638
104	NUAK2	220987_s_at	-0.74	7.779	-9.10739	1e-08	0	9.94557
105	ELF3	210827_s_at	0.57	6.967	9.10024	1e-08	0	9.93328
106	TRIM8	221012_s_at	-0.855	8.028	-9.09595	1e-08	0	9.9259
107	MIER1	225475_at	0.737	8.857	9.06405	1e-08	0	9.87097
108	ZNF280C	235520_at	0.696	7.343	8.97124	2e-08	0	9.71036
109	NFKBIA	201502_s_at	1.395	10.837	8.91623	2e-08	0	9.61458
110	TICAM2	228234_at	0.776	7.519	8.89562	2e-08	0	9.57859
111	NFKBID	230052_s_at	0.971	8.148	8.78017	2e-08	0	9.37586
112	ISG15	205483_s_at	0.646	8.953	8.7232	3e-08	0	9.27511
113	BICD2	212702_s_at	-0.864	8.843	-8.65147	3e-08	0	9.14762
114	TRIM21	204804_at	0.667	7.893	8.64371	3e-08	0	9.13379
115	FGD4	227948_at	-0.659	7.158	-8.61909	3e-08	0	9.08982
116	MYCT1	231947_at	-0.74	7.893	-8.6088	3e-08	0	9.07142
117	IL7R	205798_at	-1.177	9.639	-8.6005	3e-08	0	9.05657
118	CCNG2	202769_at	-0.926	9.101	-8.55842	4e-08	0	8.98111
119	PLSCR1	202446_s_at	0.675	7.991	8.48533	4e-08	0	8.84946
120	IER5	218611_at	1.132	10.319	8.47707	4e-08	0	8.83454
121	MASTL	228468_at	0.998	8.243	8.47664	4e-08	0	8.83375
122	CDC42EP3	209288_s_at	-0.714	7.035	-8.47562	4e-08	0	8.8319
123	STAT3	208992_s_at	0.563	8.234	8.41994	5e-08	0	8.73102
124	HLA-E	200904_at	0.638	7.926	8.41312	5e-08	0	8.71862
125	USP44	224048_at	-0.689	7.75	-8.30022	6e-08	0	8.51256
126	HEY2	219743_at	-0.934	7.253	-8.29306	6e-08	0	8.49944
127	BICD2	213154_s_at	-0.91	9.243	-8.26779	6e-08	0	8.45303
128	ID4	209291_at	-0.778	8.875	-8.2583	6e-08	0	8.43558
129	DDIT4	202887_s_at	-1.557	9.371	-8.25596	7e-08	0	8.43127
130	AICDA	224499_s_at	0.794	10.688	8.24339	7e-08	0	8.40813
131	NA	237753_at	0.651	7.715	8.23151	7e-08	0	8.38624
132	TMEM100	219230_at	-0.807	7.576	-8.22923	7e-08	0	8.38204
133	HIST1H2BG	210387_at	-0.713	6.379	-8.2104	7e-08	0	8.3473
134	PARP9	227807_at	0.597	6.465	8.20627	7e-08	0	8.33966
135	SNX11	53912_at	0.792	9.191	8.20595	7e-08	0	8.33907
136	NA	226560_at	0.884	7.477	8.14517	8e-08	0	8.22653
137	SIT1	205484_at	-0.623	9.085	-8.13063	8e-08	0	8.19953
138	CCNG2	202770_s_at	-0.929	8.626	-8.12645	8e-08	0	8.19175
139	STAT3	208991_at	0.753	8.143	8.12451	8e-08	0	8.18816
140	NUDT4	206302_s_at	0.955	9.916	8.12256	8e-08	0	8.18452
141	KBTBD2	223584_s_at	0.62	7.924	8.089	9e-08	0	8.12204
142	LYSMD2	226748_at	0.741	7.32	8.06083	9e-08	0	8.06947
143	RGS16	209324_s_at	1.405	8.683	8.05571	1e-07	0	8.0599
144	NFKBIZ	223217_s_at	1.134	10.409	8.04899	1e-07	0	8.04733
145	DEDD2	225434_at	-0.779	8.428	-8.04569	1e-07	0	8.04117
146	OAS2	228607_at	0.625	7.123	8.02718	1e-07	0	8.00651
147	SLAMF6	1552497_a_at	-0.651	7.834	-8.00579	1.1e-07	0	7.96642
148	PTGER4	204896_s_at	0.579	7.028	7.9726	1.1e-07	0	7.90405
149	OAS1	202869_at	0.688	8.057	7.95584	1.2e-07	0	7.87249
150	PTAFR	211661_x_at	-0.634	7.554	-7.93591	1.2e-07	0	7.83492
151	IFIH1	1555464_at	0.633	6.386	7.9101	1.3e-07	0	7.78618
152	E2F5	221586_s_at	-0.752	9.555	-7.90206	1.3e-07	0	7.77097
153	ZNFX1	225076_s_at	0.773	7.984	7.89106	1.3e-07	0	7.75016
154	PTP4A3	206574_s_at	0.581	7.734	7.89009	1.3e-07	0	7.74833
155	C10orf47	229801_at	0.545	7.666	7.8789	1.4e-07	0	7.72712
156	LPAR5	230252_at	-0.6	7.303	-7.86812	1.4e-07	0	7.70668
157	CD69	209795_at	0.953	7.121	7.86235	1.4e-07	0	7.69574
158	DUSP2	204794_at	1.092	9.068	7.84381	1.5e-07	0	7.66053
159	FAS	216252_x_at	0.739	6.512	7.82152	1.5e-07	0	7.61813
160	RNF126	223332_x_at	0.64	9.818	7.81438	1.5e-07	0	7.60454
161	ANKRD37	227337_at	-0.882	7.739	-7.7943	1.6e-07	0	7.56628
162	OSR2	213568_at	0.757	6.642	7.78181	1.6e-07	0	7.54245
163	PRDM2	203056_s_at	0.671	7.998	7.78157	1.6e-07	0	7.54197
164	SGPP2	244780_at	0.536	6.968	7.75542	1.7e-07	0	7.49199
165	NA	226498_at	-0.484	6.717	-7.75329	1.7e-07	0	7.48793
166	SGPP2	238567_at	0.564	7.062	7.75057	1.7e-07	0	7.48271
167	LMAN2L	221274_s_at	-0.533	7.819	-7.74921	1.8e-07	0	7.48012
168	C11orf24	218299_at	-0.416	7.768	-7.74829	1.8e-07	0	7.47835
169	DUSP10	221563_at	0.891	7.741	7.7172	1.9e-07	0	7.41876
170	NA	1560739_a_at	0.65	6.584	7.70841	1.9e-07	0	7.40189
171	MMD	203414_at	0.79	9.799	7.67901	2e-07	0	7.34537
172	RUNX3	204197_s_at	0.681	9.109	7.6671	2.1e-07	0	7.32245
173	ABHD6	45288_at	-0.468	7.145	-7.64894	2.1e-07	0	7.28744
174	MARCKS	201670_s_at	1.093	8.844	7.64684	2.1e-07	0	7.28338
175	TRAF2	204413_at	0.56	7.647	7.63917	2.2e-07	0	7.26858
176	SFRS5	203380_x_at	0.959	9.987	7.62186	2.3e-07	0	7.23515
177	MOBKL2A	225530_at	-0.735	9.027	-7.60789	2.3e-07	0	7.20814
178	PLEK	203471_s_at	0.818	9.221	7.60288	2.3e-07	0	7.19844
179	ZFY	207246_at	0.57	6.819	7.57257	2.5e-07	0	7.1397
180	SFRS5	212266_s_at	0.891	10.764	7.54215	2.6e-07	0	7.08061
181	B3GNT2	219326_s_at	0.745	8.783	7.53841	2.7e-07	0	7.07334
182	MARCKS	201668_x_at	0.845	7.772	7.50784	2.8e-07	0	7.01381
183	H3F3B	211998_at	0.739	8.405	7.49543	2.9e-07	0	6.98961
184	TET3	235542_at	0.927	8.954	7.46673	3.1e-07	0	6.93353
185	NEDD9	202149_at	0.758	7.704	7.4333	3.3e-07	0	6.86807
186	ID4	226933_s_at	-0.498	6.592	-7.41017	3.5e-07	0	6.82269
187	NUPL1	204435_at	0.595	7.849	7.35752	3.8e-07	0	6.7191
188	NA	231972_at	0.797	9.699	7.35427	3.9e-07	0	6.71269
189	SAMSN1	220330_s_at	1.145	8.139	7.34917	3.9e-07	0	6.70262
190	BANP	233186_s_at	-0.638	8.138	-7.33915	4e-07	0	6.68284
191	C10orf47	230051_at	0.571	6.991	7.33647	4e-07	0	6.67756
192	IL16	209828_s_at	-0.579	7.001	-7.32165	4.1e-07	0	6.64827
193	TRIM8	223132_s_at	-0.86	8.219	-7.31491	4.2e-07	0	6.63495
194	CYP39A1	244407_at	-0.712	7.141	-7.30141	4.3e-07	0	6.60822
195	TRIM69	1568592_at	0.715	7.972	7.29965	4.3e-07	0	6.60474
196	RIPK2	209545_s_at	0.689	8.986	7.28366	4.5e-07	0	6.57307
197	C15orf37	1556588_at	0.475	6.718	7.28309	4.5e-07	0	6.57194
198	TRAFD1	35254_at	0.569	8.104	7.26575	4.6e-07	0	6.53753
199	MARCKS	225897_at	0.999	9.008	7.24711	4.8e-07	0	6.50051
200	KIF26B	220002_at	0.805	7.473	7.23383	5e-07	0	6.47411
201	SNN	218032_at	-0.553	8.037	-7.21224	5.2e-07	0	6.43112
202	HHEX	215933_s_at	-0.645	7.812	-7.16171	5.7e-07	0	6.33023
203	NA	227184_at	-0.603	8.034	-7.15579	5.8e-07	0	6.31838
204	FAS	204781_s_at	0.731	6.951	7.14729	5.9e-07	0	6.30136
205	TICAM2	239431_at	0.51	6.997	7.13009	6.1e-07	0	6.26691
206	IL21R	221658_s_at	0.533	7.892	7.12164	6.2e-07	0	6.24995
207	SIN3A	238005_s_at	0.813	8.285	7.10265	6.5e-07	0	6.21184
208	ORAI1	226531_at	0.564	8.352	7.09755	6.6e-07	0	6.20159
209	RELB	205205_at	0.77	9.047	7.06911	7e-07	0	6.14439
210	LOC196415	239691_at	0.449	6.815	7.06078	7.1e-07	0	6.12762
211	TANK	207616_s_at	0.646	9.236	7.0575	7.1e-07	0	6.12101
212	VEZF1	202172_at	-0.462	8.673	-7.03558	7.5e-07	0	6.0768
213	ZFP36L1	211962_s_at	1.044	9.153	7.02248	7.7e-07	0	6.05035
214	TMEM49	1569003_at	0.407	6.448	7.01998	7.7e-07	0	6.04529
215	PAPD5	229043_at	0.748	8.511	6.99435	8.1e-07	0	5.99346
216	NA	235157_at	0.426	5.829	6.97534	8.5e-07	0	5.95495
217	RNF126	205748_s_at	0.59	10.566	6.94827	8.9e-07	0	5.90002
218	RAB30	206530_at	0.526	7.71	6.9438	9e-07	0	5.89093
219	NA	239979_at	0.644	6.191	6.94156	9.1e-07	0	5.88639
220	CCNG2	211559_s_at	-0.752	8.534	-6.93656	9.2e-07	0	5.87623
221	BANP	219966_x_at	-0.672	8.888	-6.93192	9.3e-07	0	5.8668
222	B3GNT7	1555963_x_at	0.617	7.246	6.92419	9.4e-07	0	5.85107
223	PTAFR	206278_at	-0.432	6.718	-6.91474	9.6e-07	0	5.83185
224	B3GNT2	222870_s_at	0.772	9.33	6.90547	9.8e-07	0	5.81296
225	SOCS1	209999_x_at	0.633	7.002	6.89361	1e-06	0	5.78879
226	RAB11FIP1	219681_s_at	0.832	8.055	6.87359	1.05e-06	0	5.74794
227	ZNF280D	221213_s_at	-0.49	7.156	-6.87236	1.05e-06	0	5.74544
228	YEATS2	221203_s_at	-0.734	8.159	-6.86581	1.06e-06	0	5.73205
229	PAPD5	226843_s_at	0.636	8.586	6.84235	1.12e-06	0	5.68411
230	NA	235474_at	-0.657	8.487	-6.84096	1.12e-06	0	5.68126
231	BCL3	204907_s_at	0.469	7.079	6.83992	1.12e-06	0	5.67912
232	PLEK	203470_s_at	0.651	9.262	6.83713	1.13e-06	0	5.67342
233	DDX58	218943_s_at	0.403	6.688	6.82203	1.17e-06	0	5.64249
234	NA	231963_at	0.734	8.326	6.82066	1.17e-06	0	5.63968
235	ARL11	1552691_at	-0.607	6.907	-6.78413	1.26e-06	0	5.56475
236	IRF7	208436_s_at	0.459	6.833	6.78301	1.27e-06	0	5.56244
237	TNFAIP2	202510_s_at	0.504	6.382	6.78104	1.27e-06	0	5.5584
238	IL7R	226218_at	-0.984	9.651	-6.77852	1.28e-06	0	5.55322
239	NA	220915_s_at	-0.448	6.609	-6.77097	1.3e-06	0	5.53769
240	ETNK1	224454_at	0.55	6.339	6.76618	1.31e-06	0	5.52785
241	RAB30	228003_at	0.819	8.999	6.76219	1.32e-06	0	5.51964
242	JMJD6	212723_at	-0.451	8.957	-6.75834	1.33e-06	0	5.51171
243	C1orf38	207571_x_at	0.403	6.461	6.74789	1.36e-06	0	5.4902
244	CDGAP	226056_at	0.749	7.635	6.74249	1.38e-06	0	5.47907
245	CYP2U1	226393_at	-0.368	7.384	-6.66716	1.62e-06	0	5.32349
246	NA	228333_at	0.557	6.499	6.62655	1.76e-06	0	5.23928
247	NA	241371_at	-0.465	7.417	-6.59887	1.87e-06	0	5.18176
248	MYLIP	228098_s_at	-0.744	7.396	-6.57788	1.96e-06	0	5.13806
249	TSC22D1	215111_s_at	-0.59	8.063	-6.57739	1.96e-06	0	5.13704
250	PANK1	226649_at	-0.6	7.746	-6.55565	2.05e-06	0	5.09172
251	E2F7	228033_at	0.547	7.989	6.54611	2.1e-06	0	5.07181
252	CCDC126	228087_at	0.545	7.674	6.54458	2.1e-06	0	5.06861
253	MCL1	200796_s_at	0.657	8.66	6.5388	2.13e-06	0	5.05655
254	HIG2	1554452_a_at	-0.754	9.23	-6.49854	2.32e-06	0	4.97236
255	IFIH1	216020_at	0.425	6.12	6.48393	2.39e-06	0.001	4.94175
256	KBTBD2	223585_x_at	0.531	8.155	6.47657	2.43e-06	0.001	4.92633
257	HERPUD1	217168_s_at	0.641	12.008	6.46104	2.52e-06	0.001	4.89375
258	PUS10	1553280_at	-0.406	7.178	-6.45813	2.53e-06	0.001	4.88763
259	NTF3	206706_at	-0.449	6.856	-6.45292	2.56e-06	0.001	4.87669
260	NA	227921_at	-0.543	8.507	-6.4522	2.56e-06	0.001	4.87518
261	AICDA	219841_at	0.699	10.072	6.42894	2.7e-06	0.001	4.8263
262	MARCKS	201669_s_at	0.972	10.418	6.42619	2.71e-06	0.001	4.82052
263	IFNAR1	225669_at	-0.455	7.709	-6.41318	2.79e-06	0.001	4.79313
264	MLF1IP	229304_s_at	0.439	7.862	6.41003	2.81e-06	0.001	4.78649
265	ID4	209293_x_at	-0.501	7.785	-6.4085	2.82e-06	0.001	4.78329
266	TRAF4	202871_at	0.505	9.44	6.40343	2.85e-06	0.001	4.77259
267	KCTD7	213474_at	-0.482	7.867	-6.39901	2.88e-06	0.001	4.76329
268	NAGK	218231_at	-0.524	9.1	-6.39355	2.91e-06	0.001	4.75178
269	KIAA0040	203144_s_at	-0.55	8.048	-6.36847	3.07e-06	0.001	4.69887
270	C14orf4	223474_at	-0.669	9.195	-6.36515	3.09e-06	0.001	4.69186
271	FZD5	221245_s_at	0.46	6.921	6.32816	3.35e-06	0.001	4.61364
272	RSAD2	213797_at	0.531	6.229	6.32034	3.41e-06	0.001	4.59708
273	FLJ40330	1556183_at	0.449	8.046	6.31667	3.44e-06	0.001	4.58931
274	IL6ST	212195_at	0.619	7.728	6.30628	3.52e-06	0.001	4.56729
275	MICALCL	243611_at	-0.427	6.635	-6.2957	3.6e-06	0.001	4.54485
276	SAMSN1	1555638_a_at	0.728	7.676	6.29091	3.64e-06	0.001	4.5347
277	IFIT2	217502_at	0.476	6.801	6.28965	3.65e-06	0.001	4.53202
278	PXK	1552275_s_at	-0.531	8.745	-6.28184	3.71e-06	0.001	4.51545
279	VLDLR	209822_s_at	-0.418	6.632	-6.27428	3.77e-06	0.001	4.49939
280	NA	1560738_at	0.517	6.5	6.27009	3.8e-06	0.001	4.4905
281	EPC1	234969_s_at	0.6	9.193	6.26933	3.81e-06	0.001	4.48888
282	PCDH9	219737_s_at	-0.938	8.912	-6.26038	3.89e-06	0.001	4.46987
283	IVNS1ABP	201362_at	-0.603	8.093	-6.25123	3.96e-06	0.001	4.4504
284	MBD4	209579_s_at	-0.491	9.68	-6.24901	3.98e-06	0.001	4.44567
285	C16orf54	1559584_a_at	-0.585	6.089	-6.24182	4.05e-06	0.001	4.43038
286	PMAIP1	204285_s_at	0.594	10.875	6.23255	4.13e-06	0.001	4.41065
287	RABGAP1	204028_s_at	-0.414	8.775	-6.23142	4.14e-06	0.001	4.40824
288	FUT11	238551_at	-0.49	6.756	-6.22807	4.17e-06	0.001	4.40112
289	HIF1A	200989_at	0.783	10.86	6.22581	4.19e-06	0.001	4.3963
290	TGIF1	203313_s_at	-0.534	7.881	-6.2174	4.27e-06	0.001	4.37837
291	IL15RA	207375_s_at	0.473	7.223	6.21449	4.3e-06	0.001	4.37217
292	BMP3	208244_at	-0.458	6.777	-6.20292	4.41e-06	0.001	4.34749
293	SPATA2	204433_s_at	0.452	7.529	6.19761	4.46e-06	0.001	4.33618
294	C11orf24	52164_at	-0.431	8.891	-6.19009	4.53e-06	0.001	4.32012
295	NA	229670_at	-0.543	8.517	-6.18699	4.56e-06	0.001	4.31349
296	HHEX	204689_at	-0.488	7.117	-6.17251	4.71e-06	0.001	4.28257
297	PRDM1	228964_at	0.471	6.395	6.15567	4.89e-06	0.001	4.24656
298	THAP11	212910_at	-0.524	8.987	-6.13768	5.08e-06	0.001	4.20806
299	IKIP	227295_at	-0.476	6.947	-6.12946	5.18e-06	0.001	4.19044
300	SOX4	201417_at	-0.589	10.887	-6.12805	5.19e-06	0.001	4.18744
301	NA	228390_at	0.778	9.268	6.12753	5.2e-06	0.001	4.18632
302	RSAD2	242625_at	0.419	5.941	6.11518	5.34e-06	0.001	4.15985
303	MAST3	213045_at	-0.514	7.72	-6.10467	5.47e-06	0.001	4.13729
304	PML	211012_s_at	0.376	7.548	6.09534	5.58e-06	0.001	4.11727
305	PDE4DIP	214130_s_at	-0.507	7.866	-6.08421	5.72e-06	0.001	4.09336
306	GIT2	225558_at	-0.42	8.264	-6.07879	5.79e-06	0.001	4.08172
307	MTMR9	213278_at	0.429	7.772	6.07065	5.89e-06	0.001	4.06421
308	NEDD9	202150_s_at	0.554	7.325	6.06393	5.98e-06	0.001	4.04978
309	RIPK2	209544_at	0.373	7.171	6.0525	6.13e-06	0.001	4.02519
310	THAP2	223588_at	-0.632	6.441	-6.01808	6.61e-06	0.001	3.95102
311	TMTC3	226600_at	0.469	6.603	6.01243	6.7e-06	0.001	3.93885
312	RAD54B	219494_at	-0.464	8.074	-5.99808	6.91e-06	0.001	3.90786
313	TRAF4	211899_s_at	0.53	8.283	5.99714	6.93e-06	0.001	3.90583
314	ARAP2	213618_at	0.493	7.484	5.99482	6.96e-06	0.001	3.90084
315	BICD2	209203_s_at	-0.763	8.214	-5.993	6.99e-06	0.001	3.89689
316	MYCT1	220471_s_at	-0.34	6.425	-5.97129	7.34e-06	0.001	3.84998
317	TXNIP	201010_s_at	-0.88	8.401	-5.95386	7.63e-06	0.001	3.81229
318	HIVEP1	204512_at	0.651	7.445	5.94866	7.71e-06	0.001	3.80103
319	B4GALT1	228498_at	0.89	10.264	5.94679	7.75e-06	0.001	3.79697
320	SPIB	232739_at	0.53	8.395	5.92794	8.08e-06	0.001	3.75614
321	ZNF805	238437_at	0.521	6.591	5.92068	8.21e-06	0.001	3.74041
322	NKTR	215338_s_at	-0.511	7.802	-5.91118	8.38e-06	0.001	3.7198
323	NA	228812_at	-0.69	9.91	-5.90035	8.59e-06	0.001	3.69629
324	RAB30	227842_at	0.557	7.764	5.89891	8.61e-06	0.001	3.69317
325	FANCL	218397_at	-0.491	8.491	-5.88979	8.79e-06	0.001	3.67336
326	NA	230778_at	-0.526	6.556	-5.8794	9e-06	0.002	3.6508
327	MAB21L1	206163_at	-0.38	6.665	-5.87812	9.02e-06	0.002	3.648
328	TTC32	226838_at	0.453	7.581	5.83695	9.89e-06	0.002	3.55842
329	PMAIP1	204286_s_at	0.582	10.36	5.8206	1.026e-05	0.002	3.52279
330	NAMPT	243296_at	0.472	7.346	5.80683	1.058e-05	0.002	3.49277
331	GCNT2	230788_at	0.697	7.831	5.79845	1.078e-05	0.002	3.47447
332	IL10	207433_at	0.38	6.339	5.79742	1.08e-05	0.002	3.47224
333	KIAA0753	204711_at	-0.434	7.856	-5.79455	1.087e-05	0.002	3.46596
334	MFSD2	225316_at	0.589	7.604	5.79388	1.089e-05	0.002	3.46451
335	TET3	214754_at	0.534	7.258	5.78146	1.12e-05	0.002	3.43737
336	BMP7	209590_at	-0.635	9.063	-5.77649	1.132e-05	0.002	3.42652
337	FAM100B	224785_at	0.521	7.966	5.77446	1.137e-05	0.002	3.42208
338	NA	229072_at	0.742	8.742	5.77406	1.138e-05	0.002	3.42121
339	TRAF4	235688_s_at	0.536	8.025	5.77159	1.145e-05	0.002	3.41581
340	PRDM10	219515_at	-0.475	8.003	-5.76842	1.153e-05	0.002	3.40887
341	WEE1	215711_s_at	0.696	9.881	5.76707	1.156e-05	0.002	3.40593
342	EIF4A2	200912_s_at	-0.512	12.428	-5.75539	1.187e-05	0.002	3.38039
343	FKBP15	31826_at	-0.345	8.624	-5.74901	1.204e-05	0.002	3.36641
344	NA	231894_at	-0.406	7.174	-5.74526	1.214e-05	0.002	3.35821
345	NUP62	230966_at	0.56	6.954	5.74257	1.221e-05	0.002	3.35234
346	KBTBD2	212447_at	0.462	8.686	5.7418	1.224e-05	0.002	3.35065
347	C10orf137	213410_at	-0.557	9.56	-5.74048	1.227e-05	0.002	3.34775
348	BANP	228928_x_at	-0.641	8.582	-5.73426	1.244e-05	0.002	3.33414
349	SLC2A5	204430_s_at	0.456	10.412	5.73153	1.252e-05	0.002	3.32816
350	TXNIP	201009_s_at	-0.824	8.197	-5.72407	1.273e-05	0.002	3.31181
351	ZNF267	219540_at	0.707	8.371	5.71608	1.296e-05	0.002	3.29431
352	ABHD6	221679_s_at	-0.468	7.167	-5.71377	1.303e-05	0.002	3.28924
353	NEIL3	219502_at	-0.538	9.12	-5.7095	1.316e-05	0.002	3.27988
354	IFI44	214453_s_at	0.338	6.236	5.702	1.338e-05	0.002	3.26342
355	NA	226497_s_at	-0.347	6.673	-5.69093	1.372e-05	0.002	3.23913
356	NA	220914_at	-0.371	6.527	-5.68916	1.377e-05	0.002	3.23525
357	NA	236198_at	0.573	8.538	5.68035	1.405e-05	0.002	3.2159
358	APOL6	219716_at	0.341	7.121	5.67719	1.415e-05	0.002	3.20897
359	RILPL2	227983_at	0.613	9.18	5.6741	1.424e-05	0.002	3.20218
360	RBM47	218035_s_at	0.605	7.911	5.66464	1.455e-05	0.002	3.18139
361	SOCS3	227697_at	0.326	5.817	5.66165	1.465e-05	0.002	3.17483
362	HSH2D	1552623_at	0.464	8.198	5.65863	1.475e-05	0.002	3.16818
363	LOC645431	236835_at	0.404	6.421	5.65775	1.478e-05	0.002	3.16626
364	ALKBH2	225625_at	-0.561	9.064	-5.64967	1.505e-05	0.002	3.1485
365	LRRC8B	212978_at	0.461	7.528	5.64095	1.535e-05	0.002	3.12931
366	SLC1A4	212810_s_at	-0.402	8.194	-5.64	1.538e-05	0.002	3.12722
367	NA	227524_at	-0.402	7.405	-5.63723	1.548e-05	0.002	3.12112
368	LOC440864	1569034_a_at	-0.422	7.871	-5.63156	1.568e-05	0.002	3.10863
369	SOX4	201418_s_at	-0.424	8.923	-5.61718	1.619e-05	0.002	3.07697
370	NA	241916_at	0.359	5.976	5.61548	1.626e-05	0.002	3.07322
371	PDE4DIP	214129_at	-0.495	8.515	-5.60246	1.674e-05	0.002	3.04454
372	ZNF140	204523_at	0.421	7.526	5.59639	1.697e-05	0.002	3.03116
373	LOC729678	1556180_at	-0.466	7.218	-5.5952	1.702e-05	0.002	3.02852
374	NA	230403_at	-0.33	6.965	-5.59353	1.708e-05	0.002	3.02484
375	JAK3	227677_at	0.428	7.475	5.58292	1.75e-05	0.003	3.00144
376	PAFAH2	205232_s_at	-0.44	7.145	-5.58187	1.754e-05	0.003	2.99913
377	PRDM15	230777_s_at	-0.671	9.998	-5.56828	1.808e-05	0.003	2.96912
378	RGS3	203823_at	-0.383	6.766	-5.56303	1.83e-05	0.003	2.95753
379	SLC30A1	228181_at	0.495	6.257	5.5576	1.853e-05	0.003	2.94555
380	PXK	225796_at	-0.487	8.802	-5.55498	1.864e-05	0.003	2.93976
381	TNFAIP8	210260_s_at	-0.529	10.822	-5.55389	1.868e-05	0.003	2.93734
382	IL21R	219971_at	0.533	6.988	5.55175	1.877e-05	0.003	2.93261
383	MLF1IP	229305_at	0.456	8.081	5.53972	1.929e-05	0.003	2.90602
384	FBXL4	209943_at	-0.444	7.684	-5.53925	1.931e-05	0.003	2.90498
385	TMEM49	224917_at	0.632	6.433	5.53595	1.946e-05	0.003	2.89768
386	TXNIP	201008_s_at	-0.893	8.124	-5.53349	1.957e-05	0.003	2.89225
387	CIRBP	200810_s_at	0.652	11.002	5.5274	1.984e-05	0.003	2.87878
388	CBX4	227558_at	-0.565	10.291	-5.52584	1.991e-05	0.003	2.87533
389	TP53INP1	225912_at	0.729	9.51	5.52177	2.009e-05	0.003	2.86633
390	CDC6	203968_s_at	0.412	9.883	5.51442	2.043e-05	0.003	2.85006
391	S100PBP	222610_s_at	-0.515	8.108	-5.51375	2.046e-05	0.003	2.84858
392	NFKBID	1553042_a_at	0.62	7.301	5.51098	2.059e-05	0.003	2.84244
393	NA	243929_at	-0.468	6.558	-5.5046	2.089e-05	0.003	2.82831
394	NA	240013_at	0.532	6.701	5.5028	2.098e-05	0.003	2.82433
395	PWWP2B	227999_at	-0.429	7.615	-5.50267	2.098e-05	0.003	2.82403
396	PSMD11	208776_at	0.385	7.604	5.50201	2.101e-05	0.003	2.82258
397	MLH3	204838_s_at	-0.407	7.107	-5.48963	2.161e-05	0.003	2.79516
398	RICTOR	226312_at	0.444	7.981	5.47958	2.211e-05	0.003	2.77288
399	HSD17B1	228595_at	-0.387	7.771	-5.47064	2.256e-05	0.003	2.75305
400	B3GNT7	1555962_at	0.508	7.042	5.46921	2.264e-05	0.003	2.74989
401	RNF144B	235549_at	-0.605	8.203	-5.46656	2.277e-05	0.003	2.74399
402	EPSTI1	235276_at	0.357	6.274	5.45296	2.349e-05	0.003	2.71382
403	CFLAR	239629_at	0.392	6.4	5.43888	2.425e-05	0.003	2.68256
404	NUDT4	206303_s_at	0.571	8.909	5.43586	2.442e-05	0.003	2.67587
405	GOLSYN	218692_at	-0.558	7.535	-5.42734	2.49e-05	0.003	2.65692
406	CNBP	227731_at	0.468	8.369	5.40915	2.595e-05	0.003	2.61649
407	LOC729082	231808_at	-0.468	9.038	-5.40871	2.598e-05	0.003	2.61552
408	ADO	212502_at	0.447	9.825	5.4082	2.601e-05	0.003	2.61438
409	CYTH1	202880_s_at	0.456	8.576	5.40354	2.628e-05	0.004	2.60401
410	KIAA2013	224708_at	-0.538	9.007	-5.39156	2.701e-05	0.004	2.57736
411	HSPA8	224187_x_at	-0.454	13.656	-5.37587	2.8e-05	0.004	2.54243
412	IL10RA	204912_at	-0.391	6.763	-5.36373	2.878e-05	0.004	2.51538
413	RAB22A	218360_at	0.451	8.255	5.35375	2.945e-05	0.004	2.49315
414	CFLAR	210563_x_at	0.523	8.808	5.35009	2.969e-05	0.004	2.48499
415	SOX2OT	231898_x_at	-0.433	7.169	-5.34948	2.973e-05	0.004	2.48362
416	HSPA8	210338_s_at	-0.421	13.601	-5.32933	3.113e-05	0.004	2.43868
417	BCL2L11	225606_at	0.437	10.842	5.31824	3.193e-05	0.004	2.41394
418	MPZL1	210087_s_at	-0.511	8.071	-5.31586	3.211e-05	0.004	2.40863
419	SFRS6	208804_s_at	0.55	10.859	5.31458	3.22e-05	0.004	2.40576
420	LMO2	204249_s_at	0.531	6.846	5.31176	3.241e-05	0.004	2.39946
421	SOX4	213668_s_at	-0.477	7.91	-5.3053	3.289e-05	0.004	2.38504
422	HIG2	218507_at	-0.774	9.476	-5.29995	3.33e-05	0.004	2.37308
423	GABPB1	204618_s_at	0.566	9.361	5.29872	3.339e-05	0.004	2.37035
424	CCRL1	220351_at	-0.699	8.279	-5.29418	3.374e-05	0.004	2.36021
425	TNFSF8	207216_at	-0.372	8.41	-5.28818	3.421e-05	0.004	2.3468
426	ARID5B	212614_at	0.444	8.105	5.2862	3.436e-05	0.004	2.34237
427	ARSK	239147_at	-0.376	6.923	-5.28531	3.443e-05	0.004	2.34039
428	SLITRK5	214930_at	-0.418	6.999	-5.28202	3.469e-05	0.004	2.33302
429	ANKLE1	1553138_a_at	-0.648	8.186	-5.27988	3.486e-05	0.004	2.32825
430	MYLIP	223129_x_at	-0.44	7.474	-5.26822	3.581e-05	0.005	2.30217
431	ELL2	226982_at	0.486	6.849	5.26629	3.597e-05	0.005	2.29784
432	PXK	1552274_at	-0.389	8.321	-5.26218	3.631e-05	0.005	2.28866
433	ZCCHC10	1559399_s_at	0.447	8.559	5.25944	3.653e-05	0.005	2.28253
434	PIP5K3	213111_at	0.553	8.279	5.25886	3.658e-05	0.005	2.28123
435	NAPEPLD	226041_at	-0.484	7.407	-5.24501	3.776e-05	0.005	2.25023
436	NA	212812_at	-0.426	9.432	-5.24448	3.781e-05	0.005	2.24904
437	ZNF805	238436_s_at	0.448	6.818	5.24313	3.793e-05	0.005	2.24603
438	SLC35A1	203306_s_at	-0.545	8.843	-5.24239	3.799e-05	0.005	2.24436
439	LANCL2	222561_at	0.485	8.252	5.24207	3.802e-05	0.005	2.24366
440	SALL2	213283_s_at	-0.477	7.509	-5.23339	3.878e-05	0.005	2.2242
441	ATL2	237968_at	-0.356	7.123	-5.23127	3.897e-05	0.005	2.21947
442	C5orf54	220770_s_at	-0.497	6.435	-5.21552	4.041e-05	0.005	2.18417
443	EPC1	225417_at	0.509	8.856	5.2143	4.052e-05	0.005	2.18143
444	WEE1	212533_at	0.564	11.136	5.21411	4.054e-05	0.005	2.18101
445	ABHD6	221552_at	-0.39	7.493	-5.21193	4.074e-05	0.005	2.17613
446	NA	236503_at	-0.404	6.504	-5.20704	4.12e-05	0.005	2.16516
447	LOC730631	238529_at	-0.306	6.71	-5.2068	4.122e-05	0.005	2.16463
448	CYP26A1	206424_at	-0.654	10.747	-5.20066	4.181e-05	0.005	2.15086
449	EVI2B	211742_s_at	-0.46	7.639	-5.19966	4.191e-05	0.005	2.14862
450	CCNG2	228081_at	-0.442	7.027	-5.19907	4.196e-05	0.005	2.14731
451	PLA2G15	204458_at	-0.48	7.329	-5.18488	4.335e-05	0.005	2.11547
452	C12orf65	223477_s_at	-0.467	8.263	-5.17812	4.403e-05	0.005	2.10029
453	CARD8	1554479_a_at	-0.365	6.643	-5.17326	4.453e-05	0.005	2.0894
454	RBM9	213901_x_at	-0.437	8.253	-5.1615	4.575e-05	0.006	2.06298
455	NA	226756_at	0.36	7.561	5.15004	4.697e-05	0.006	2.03726
456	CLDN23	228707_at	-0.567	6.945	-5.13434	4.87e-05	0.006	2.00199
457	JUND	203752_s_at	0.73	9.355	5.12605	4.964e-05	0.006	1.98335
458	MYLIP	228097_at	-0.339	6.373	-5.12123	5.019e-05	0.006	1.97251
459	PLSCR1	202430_s_at	0.476	6.792	5.12073	5.025e-05	0.006	1.97138
460	CCDC88C	215343_at	-0.423	7.744	-5.1198	5.036e-05	0.006	1.96928
461	CPEB4	224828_at	0.374	6.608	5.11693	5.069e-05	0.006	1.96283
462	RNF41	201961_s_at	-0.344	7.831	-5.11092	5.14e-05	0.006	1.94932
463	NFKB2	207535_s_at	0.478	8.215	5.10086	5.261e-05	0.006	1.92668
464	DBT	231919_at	-0.278	6.476	-5.09365	5.349e-05	0.006	1.91045
465	IL16	209827_s_at	-0.402	8.753	-5.08957	5.4e-05	0.006	1.90128
466	C10orf18	227777_at	0.546	8.374	5.08615	5.442e-05	0.006	1.89357
467	CAMSAP1L1	212765_at	-0.31	6.713	-5.08461	5.462e-05	0.006	1.89012
468	TMTC3	226604_at	0.396	6.59	5.07652	5.565e-05	0.007	1.87189
469	WNT5A	205990_s_at	-0.431	7.764	-5.07338	5.605e-05	0.007	1.86481
470	S100PBP	218370_s_at	-0.417	8.928	-5.07297	5.61e-05	0.007	1.86389
471	HSPA8	208687_x_at	-0.48	13.442	-5.06985	5.651e-05	0.007	1.85688
472	NA	228115_at	-0.445	6.447	-5.05762	5.813e-05	0.007	1.82933
473	EID2B	242470_at	-0.304	6.556	-5.05549	5.841e-05	0.007	1.82452
474	MGC12966	224452_s_at	-0.48	10.384	-5.05268	5.879e-05	0.007	1.81819
475	ZFC3H1	213065_at	-0.392	8.096	-5.05212	5.887e-05	0.007	1.81693
476	IFI44	214059_at	0.275	5.893	5.04878	5.933e-05	0.007	1.80941
477	ID4	209292_at	-0.396	7.085	-5.04307	6.012e-05	0.007	1.79653
478	CLCN3	201735_s_at	-0.404	8.872	-5.03926	6.065e-05	0.007	1.78794
479	ERP44	208957_at	0.344	7.347	5.03904	6.068e-05	0.007	1.78745
480	MANBA	203778_at	-0.393	7.095	-5.03278	6.156e-05	0.007	1.77332
481	ZNRF1	223382_s_at	0.315	7.463	5.02625	6.25e-05	0.007	1.7586
482	RAB40C	227698_s_at	-0.392	7.164	-5.01266	6.449e-05	0.007	1.72793
483	SLC9A8	212947_at	0.3	7.119	5.01222	6.456e-05	0.007	1.72694
484	RBM9	212104_s_at	-0.477	9.342	-5.01151	6.467e-05	0.007	1.72535
485	HLA-E	200905_x_at	0.539	9.768	5.00395	6.581e-05	0.007	1.70827
486	TGFBR2	208944_at	0.394	8.368	5.00386	6.582e-05	0.007	1.70808
487	NEDD4L	241396_at	0.454	7.631	5.00083	6.628e-05	0.007	1.70124
488	PMEPA1	222449_at	0.366	6.771	5.00011	6.639e-05	0.007	1.69961
489	TMEM222	221512_at	0.364	8.178	4.99865	6.662e-05	0.007	1.69633
490	ARID5A	213138_at	0.391	7.525	4.99429	6.729e-05	0.008	1.68647
491	TGFBR3	226625_at	0.354	6.654	4.98718	6.841e-05	0.008	1.67042
492	ELL2	226099_at	0.67	7.928	4.98454	6.883e-05	0.008	1.66447
493	RNF126	215031_x_at	0.48	9.399	4.98137	6.934e-05	0.008	1.6573
494	CCNE2	211814_s_at	0.424	9.515	4.98007	6.955e-05	0.008	1.65437
495	C1orf25	233750_s_at	-0.363	8.233	-4.97919	6.969e-05	0.008	1.65238
496	ZFY	230760_at	0.609	7.091	4.97031	7.114e-05	0.008	1.63232
497	TLR10	223751_x_at	-0.668	8.688	-4.96834	7.146e-05	0.008	1.62787
498	C14orf132	218820_at	-0.383	9.782	-4.9658	7.188e-05	0.008	1.62213
499	TMEM57	218562_s_at	0.423	9.137	4.96537	7.196e-05	0.008	1.62116
500	SGMS1	212989_at	-0.529	7.131	-4.93755	7.675e-05	0.008	1.55828
501	NA	226478_at	-0.394	7.399	-4.92786	7.849e-05	0.009	1.53636
502	PTPN3	203997_at	0.342	7.877	4.92669	7.871e-05	0.009	1.53371
503	EFNA4	205107_s_at	-0.362	7.702	-4.91707	8.048e-05	0.009	1.51195
504	NA	226347_at	-0.813	7.575	-4.91664	8.056e-05	0.009	1.51098
505	SNTB2	226685_at	-0.436	8.037	-4.91622	8.064e-05	0.009	1.51002
506	FAM167A	226614_s_at	-0.453	8.67	-4.91004	8.181e-05	0.009	1.49605
507	TRAFD1	243196_s_at	0.365	7.151	4.90518	8.273e-05	0.009	1.48504
508	JDP2	226267_at	-0.416	8.158	-4.90337	8.308e-05	0.009	1.48094
509	NKTR	202379_s_at	-0.499	8.186	-4.90078	8.358e-05	0.009	1.47508
510	C13orf18	219471_at	-0.43	12.233	-4.89965	8.38e-05	0.009	1.47253
511	FAM78A	227002_at	-0.441	7.575	-4.89905	8.392e-05	0.009	1.47118
512	CIRBP	200811_at	0.551	9.745	4.89297	8.511e-05	0.009	1.45741
513	SLA	203761_at	0.447	7.766	4.89214	8.528e-05	0.009	1.45552
514	VEGFA	212171_x_at	-0.341	7.461	-4.88854	8.599e-05	0.009	1.44738
515	VAMP2	201557_at	0.427	7.113	4.88581	8.654e-05	0.009	1.44119
516	DBP	209782_s_at	-0.346	7.483	-4.87379	8.899e-05	0.009	1.41396
517	TRAF4	242473_at	0.522	7.992	4.87071	8.963e-05	0.009	1.40699
518	LACTB	1552485_at	0.35	6.66	4.85953	9.199e-05	0.01	1.38167
519	NA	226223_at	-0.478	9.785	-4.85793	9.233e-05	0.01	1.37804
520	MTF1	227150_at	0.376	7.738	4.84729	9.465e-05	0.01	1.35392
521	POLG2	205811_at	-0.348	7.763	-4.84428	9.531e-05	0.01	1.34711
522	RNF144B	239012_at	-0.56	8.919	-4.8386	9.658e-05	0.01	1.33424
523	APAF1	204859_s_at	-0.315	7.089	-4.83814	9.668e-05	0.01	1.33318
524	TRAFD1	202837_at	0.406	7.6	4.83713	9.691e-05	0.01	1.3309
525	CDC6	203967_at	0.401	9.866	4.83364	9.77e-05	0.01	1.32297
526	CLEC2D	235522_at	-0.453	7.486	-4.83158	9.817e-05	0.01	1.31831
527	PAWR	204004_at	-0.512	9.395	-4.83005	9.852e-05	0.01	1.31484
528	RHOH	204951_at	-0.468	9.737	-4.8298	9.857e-05	0.01	1.31429
529	MAGOHB	222776_at	0.414	7.217	4.82493	9.97e-05	0.01	1.30323
530	IL23A	220054_at	-0.339	7.101	-4.81931	0.00010101	0.01	1.29048
531	C1orf38	210785_s_at	0.432	6.321	4.80162	0.00010526	0.011	1.25036
532	RPE	230561_s_at	-0.333	6.653	-4.80012	0.00010562	0.011	1.24697
533	ZFAND2A	226650_at	-0.4	8.495	-4.79489	0.00010692	0.011	1.23509
534	FAM178A	203482_at	-0.377	8.054	-4.78228	0.00011011	0.011	1.20647
535	CCDC94	204335_at	0.377	8.246	4.78139	0.00011033	0.011	1.20445
536	OAS2	204972_at	0.4	7.958	4.78007	0.00011067	0.011	1.20146
537	BTG3	213134_x_at	0.515	9.598	4.7785	0.00011108	0.011	1.1979
538	LDOC1L	223228_at	-0.518	9.106	-4.77534	0.0001119	0.011	1.19071
539	CCDC51	218722_s_at	-0.354	9.37	-4.77448	0.00011212	0.011	1.18877
540	B4GALT1	201883_s_at	0.281	7.532	4.77374	0.00011232	0.011	1.1871
541	NAPEPLD	233539_at	-0.284	6.449	-4.77068	0.00011312	0.011	1.18014
542	EIF2AK3	218696_at	-0.556	8.965	-4.76787	0.00011386	0.011	1.17376
543	EYA3	226170_at	-0.301	9.117	-4.76471	0.00011471	0.012	1.16659
544	ELK3	221773_at	0.54	7.696	4.76421	0.00011484	0.012	1.16546
545	NA	227458_at	0.382	6.456	4.76262	0.00011527	0.012	1.16183
546	NA	224185_at	0.367	7.721	4.76196	0.00011544	0.012	1.16035
547	NA	238559_at	0.692	7.868	4.75867	0.00011633	0.012	1.15287
548	MBD4	209580_s_at	-0.469	9.432	-4.75514	0.00011729	0.012	1.14485
549	IL28RA	244261_at	-0.412	9.18	-4.75305	0.00011787	0.012	1.14011
550	FAM59A	219377_at	-0.356	7.196	-4.75283	0.00011793	0.012	1.1396
551	C14orf104	219166_at	-0.516	9.021	-4.75256	0.000118	0.012	1.139
552	VGLL4	212399_s_at	-0.454	8.86	-4.75096	0.00011844	0.012	1.13537
553	NA	234983_at	-0.423	10.39	-4.74903	0.00011897	0.012	1.13099
554	TLR10	223750_s_at	-0.584	8.293	-4.74576	0.00011989	0.012	1.12354
555	C18orf1	207996_s_at	-0.367	6.255	-4.73655	0.00012249	0.012	1.10263
556	FANCF	218689_at	-0.402	8.525	-4.7287	0.00012475	0.012	1.08481
557	METTL3	209265_s_at	-0.394	9.312	-4.71826	0.00012783	0.013	1.06107
558	HERC4	225989_at	-0.392	7.557	-4.71258	0.00012953	0.013	1.04817
559	ZNF589	219968_at	-0.355	8.75	-4.70589	0.00013157	0.013	1.03295
560	DENND4A	1554352_s_at	0.392	9.349	4.70141	0.00013296	0.013	1.02278
561	ZBTB10	233899_x_at	0.377	7.303	4.70073	0.00013317	0.013	1.02122
562	EPC2	225838_at	0.384	8.21	4.70056	0.00013322	0.013	1.02084
563	RUNX3	204198_s_at	0.746	9.433	4.70016	0.00013334	0.013	1.01993
564	RASGEF1B	1554999_at	0.256	6.074	4.69466	0.00013507	0.013	1.00744
565	ELF3	201510_at	0.348	6.501	4.6945	0.00013512	0.013	1.00706
566	SP3	238035_at	0.485	8.632	4.69406	0.00013526	0.013	1.00607
567	MXI1	202364_at	-0.448	9.395	-4.69368	0.00013538	0.013	1.0052
568	SS18L1	213140_s_at	-0.356	7.286	-4.68665	0.00013762	0.013	0.989207
569	WIPF1	231182_at	0.435	7.135	4.68631	0.00013773	0.013	0.988435
570	UBR5	1555888_at	-0.341	7.117	-4.68566	0.00013794	0.013	0.98696
571	GALNAC4S-6ST	203066_at	-0.333	6.54	-4.68219	0.00013906	0.013	0.979069
572	IRS1	204686_at	-0.395	7.019	-4.68042	0.00013964	0.013	0.975039
573	CCNE2	205034_at	0.516	9.846	4.68011	0.00013974	0.013	0.974336
574	RICTOR	226310_at	0.265	6.872	4.67333	0.00014197	0.014	0.958927
575	NA	242681_at	-0.351	7.037	-4.66991	0.00014311	0.014	0.951134
576	RBM47	222496_s_at	0.453	7.6	4.66958	0.00014321	0.014	0.950405
577	ING3	242293_at	0.381	8.488	4.66869	0.00014351	0.014	0.948376
578	CITED2	209357_at	-0.572	8.067	-4.66756	0.00014389	0.014	0.94579
579	UPF3A	217596_at	0.391	7.291	4.66712	0.00014404	0.014	0.944802
580	SLC39A10	225295_at	-0.548	9.002	-4.66019	0.00014639	0.014	0.929035
581	INO80D	226555_at	0.361	7.282	4.6589	0.00014683	0.014	0.926098
582	NA	1557139_at	-0.48	7.298	-4.65794	0.00014717	0.014	0.923908
583	KLF6	224606_at	-0.568	8.852	-4.65552	0.000148	0.014	0.918409
584	UBE2L6	201649_at	0.344	9.653	4.65537	0.00014805	0.014	0.918071
585	NA	235735_at	-0.408	8.939	-4.65478	0.00014826	0.014	0.916718
586	ROCK2	211504_x_at	-0.366	7.207	-4.65265	0.000149	0.014	0.911878
587	SBNO2	204166_at	0.385	7.513	4.6522	0.00014915	0.014	0.910853
588	SAMD9L	226603_at	0.437	7.228	4.64979	0.00014999	0.014	0.905371
589	RSBN1L	228963_at	-0.409	8.65	-4.64806	0.0001506	0.014	0.901428
590	SIN3A	238006_at	0.43	7.213	4.64796	0.00015064	0.014	0.901206
591	NOTCH2NL	214722_at	0.569	7.949	4.6375	0.00015437	0.014	0.877403
592	SMAD6	207069_s_at	-0.333	7.03	-4.63696	0.00015456	0.014	0.876187
593	MAPK14	202530_at	-0.45	9.038	-4.63691	0.00015458	0.014	0.876076
594	POLK	223260_s_at	-0.367	7.29	-4.6338	0.00015571	0.014	0.868992
595	NBPF1	236273_at	-0.276	6.774	-4.63251	0.00015618	0.014	0.866051
596	RGS19	204336_s_at	-0.397	8.667	-4.62913	0.00015742	0.014	0.858361
597	TMEM63C	225623_at	-0.592	9.086	-4.6238	0.00015939	0.015	0.846237
598	HRK	206864_s_at	-0.282	7.552	-4.61807	0.00016154	0.015	0.833184
599	PTP4A3	209695_at	0.435	7.622	4.61518	0.00016263	0.015	0.82662
600	LEPROTL1	202594_at	-0.467	8.853	-4.61356	0.00016325	0.015	0.822922
601	SLFN5	1553055_a_at	0.292	5.977	4.61029	0.00016451	0.015	0.81547
602	NRF1	204652_s_at	0.379	7.612	4.60919	0.00016493	0.015	0.812969
603	TTC9	213172_at	-0.334	6.521	-4.60843	0.00016522	0.015	0.811254
604	PPTC7	225213_at	0.461	10.7	4.60679	0.00016586	0.015	0.807522
605	LACTB	1552486_s_at	0.301	6.772	4.60433	0.00016682	0.015	0.801916
606	PCTK2	221918_at	0.455	9.086	4.60117	0.00016806	0.015	0.79471
607	TRAPPC2L	238628_s_at	-0.304	7.371	-4.60099	0.00016813	0.015	0.7943
608	ZNF248	213269_at	-0.328	6.902	-4.59675	0.0001698	0.015	0.784656
609	CNR1	1560225_at	0.664	7.952	4.59624	0.00017	0.015	0.783505
610	EIF1	212130_x_at	0.292	12.031	4.59421	0.00017081	0.015	0.778883
611	FAM65B	206707_x_at	0.336	7.908	4.59401	0.00017089	0.015	0.778418
612	PLEKHA8	227247_at	-0.351	7.797	-4.58571	0.00017425	0.016	0.759516
613	RAD23B	223598_at	0.476	9.584	4.58514	0.00017448	0.016	0.758214
614	PRICKLE1	226065_at	-0.46	7.463	-4.57744	0.00017765	0.016	0.740685
615	GLT8D1	218146_at	-0.415	8.845	-4.57659	0.000178	0.016	0.738751
616	PIM1	209193_at	0.599	9.334	4.57157	0.00018011	0.016	0.727319
617	PAQR8	227626_at	-0.38	8.194	-4.57024	0.00018067	0.016	0.724287
618	KIAA0247	202181_at	-0.406	8.44	-4.56963	0.00018093	0.016	0.722894
619	NA	229366_at	-0.353	7.764	-4.56802	0.00018161	0.016	0.719225
620	SLCO4A1	219911_s_at	-0.454	8.247	-4.56349	0.00018355	0.016	0.70891
621	SCO2	205241_at	0.487	9.354	4.56032	0.00018492	0.016	0.701683
622	SNX8	223241_at	0.32	8.067	4.55995	0.00018507	0.016	0.700855
623	E2F1	2028_s_at	0.425	8.393	4.55702	0.00018635	0.016	0.694178
624	NA	215828_at	0.299	5.943	4.55606	0.00018677	0.016	0.691985
625	MOBKL2C	227066_at	0.304	6.634	4.55289	0.00018816	0.016	0.684777
626	ING3	231863_at	0.564	7.739	4.55272	0.00018824	0.016	0.684378
627	NA	239133_at	0.413	7.844	4.55196	0.00018857	0.016	0.682641
628	LOC440944	232052_at	0.33	7.643	4.55178	0.00018865	0.016	0.682238
629	KIAA0040	203143_s_at	-0.491	8.815	-4.55111	0.00018894	0.016	0.680723
630	RAB9A	221808_at	-0.399	8.502	-4.55008	0.0001894	0.016	0.678367
631	NA	217542_at	-0.317	7.008	-4.5427	0.00019271	0.017	0.661546
632	LOC254128	235132_at	-0.273	7.004	-4.54054	0.00019368	0.017	0.656628
633	NA	230795_at	-0.336	6.859	-4.53825	0.00019472	0.017	0.651418
634	TRIM25	224806_at	0.47	9.01	4.53776	0.00019495	0.017	0.650302
635	PSMD9	209334_s_at	0.355	6.892	4.53249	0.00019737	0.017	0.638282
636	NUP160	214963_at	0.469	6.985	4.53099	0.00019806	0.017	0.634873
637	FKBP15	212663_at	-0.29	8.707	-4.52989	0.00019857	0.017	0.63237
638	INPP5F	203607_at	-0.38	7.383	-4.52845	0.00019924	0.017	0.629096
639	TRIM8	223131_s_at	-0.355	6.732	-4.52827	0.00019933	0.017	0.628675
640	ADO	212500_at	0.447	8.505	4.52615	0.00020032	0.017	0.623846
641	KCTD1	226245_at	-0.267	6.574	-4.52333	0.00020165	0.017	0.617421
642	ANKZF1	218274_s_at	-0.329	8.14	-4.51419	0.00020601	0.018	0.596602
643	LOC100132181	225046_at	-0.333	9.203	-4.51322	0.00020649	0.018	0.594371
644	ARRDC3	224797_at	-0.628	6.707	-4.51236	0.0002069	0.018	0.59243
645	ING3	205070_at	0.429	9.453	4.50797	0.00020904	0.018	0.582419
646	XKRX	230349_at	-0.281	6.239	-4.50744	0.0002093	0.018	0.581211
647	DUSP5	209457_at	0.736	7.179	4.50734	0.00020935	0.018	0.580985
648	SEC62	225352_at	-0.412	9.152	-4.50672	0.00020965	0.018	0.579577
649	LOC727825	220734_s_at	-0.341	7.896	-4.50258	0.0002117	0.018	0.570124
650	VPS8	236937_at	0.373	6.284	4.49938	0.00021329	0.018	0.562839
651	RBM17	224780_at	0.359	8.574	4.49881	0.00021358	0.018	0.56154
652	ABI3	223615_at	-0.298	7.715	-4.49827	0.00021385	0.018	0.560313
653	STX7	212632_at	-0.388	9.417	-4.49767	0.00021415	0.018	0.558949
654	SPRED2	212458_at	0.372	8.275	4.49633	0.00021483	0.018	0.555884
655	GNL3	228395_at	0.401	7.24	4.49134	0.00021735	0.018	0.54451
656	PIGL	213889_at	-0.315	7.316	-4.48817	0.00021897	0.018	0.537285
657	STAMBPL1	227607_at	-0.616	9.777	-4.48809	0.00021902	0.018	0.537104
658	EPC1	238633_at	0.366	7.13	4.48642	0.00021987	0.018	0.533295
659	NA	213848_at	-0.348	7.675	-4.48547	0.00022036	0.018	0.531142
660	PCYOX1	203803_at	-0.377	6.752	-4.48272	0.00022179	0.018	0.524866
661	MBD4	214047_s_at	-0.454	9.462	-4.48019	0.00022311	0.018	0.519106
662	ZBTB40	203958_s_at	-0.262	7.04	-4.47501	0.00022583	0.019	0.507302
663	ZCCHC8	218478_s_at	-0.44	9.174	-4.47009	0.00022845	0.019	0.496085
664	SNAPC3	210465_s_at	-0.384	8.308	-4.46649	0.00023039	0.019	0.487879
665	tcag7.1196	230517_at	-0.317	6.378	-4.46206	0.0002328	0.019	0.477779
666	AP1GBP1	232387_at	-0.288	6.766	-4.45485	0.00023677	0.019	0.461345
667	TNFAIP8	208296_x_at	-0.442	10.545	-4.45014	0.0002394	0.02	0.450592
668	NRF1	204651_at	0.35	7.745	4.44881	0.00024015	0.02	0.447558
669	CFLAR	209939_x_at	0.542	8.794	4.44818	0.0002405	0.02	0.446138
670	C3orf38	226524_at	0.417	9.121	4.44565	0.00024193	0.02	0.440369
671	OAS1	205552_s_at	0.389	8.124	4.44065	0.00024479	0.02	0.428974
672	DRD1	214652_at	-0.314	6.126	-4.44007	0.00024513	0.02	0.427635
673	SLC35F5	225872_at	-0.417	7.817	-4.43909	0.00024569	0.02	0.425417
674	LOC728190	1558794_at	-0.318	6.603	-4.43872	0.0002459	0.02	0.42456
675	MARCH9	226454_at	-0.387	8.129	-4.43479	0.00024818	0.02	0.415608
676	SEPHS2	200961_at	-0.38	10.09	-4.43226	0.00024966	0.02	0.40984
677	ATP2B1	209281_s_at	0.429	8.679	4.42945	0.00025131	0.02	0.403427
678	AGPAT3	223183_at	-0.325	7.55	-4.42761	0.00025239	0.02	0.399237
679	SETDB2	235338_s_at	-0.319	8.107	-4.42678	0.00025289	0.02	0.39735
680	KLF6	1555832_s_at	-0.519	8.608	-4.42605	0.00025332	0.02	0.395684
681	EIF1	212227_x_at	0.265	12.064	4.42156	0.00025601	0.021	0.385436
682	C17orf39	228452_at	-0.319	7.634	-4.41878	0.00025768	0.021	0.379108
683	MLLT3	1569652_at	-0.389	6.408	-4.41726	0.0002586	0.021	0.375622
684	SIX1	228347_at	-0.337	7.573	-4.41608	0.00025932	0.021	0.372934
685	DYRK3	210151_s_at	-0.316	7.354	-4.41581	0.00025949	0.021	0.372319
686	ICAM2	204683_at	-0.336	8.695	-4.41434	0.00026038	0.021	0.368974
687	MYLIP	220319_s_at	-0.38	7.347	-4.41151	0.00026212	0.021	0.362521
688	MOBKL2A	235163_at	-0.361	7.701	-4.40608	0.00026548	0.021	0.35015
689	RAB3GAP2	243851_at	0.302	6.294	4.40168	0.00026823	0.021	0.34011
690	ATF7IP2	228381_at	0.45	9.261	4.39779	0.00027069	0.021	0.331247
691	NA	229844_at	0.343	7.012	4.39379	0.00027325	0.022	0.322116
692	WNT5A	213425_at	-0.481	7.251	-4.3928	0.00027388	0.022	0.31986
693	SOCS4	226178_at	0.539	9.556	4.39206	0.00027436	0.022	0.318179
694	EML2	204398_s_at	-0.274	7.632	-4.39028	0.00027551	0.022	0.314108
695	CCR7	206337_at	0.567	8.228	4.38789	0.00027706	0.022	0.308668
696	CAB39L	221003_s_at	-0.41	7.576	-4.38525	0.00027878	0.022	0.302641
697	EIF4G3	1554309_at	0.295	6.051	4.38512	0.00027887	0.022	0.30234
698	SAMD9L	230036_at	0.317	6.275	4.38192	0.00028097	0.022	0.29505
699	EIF1	202021_x_at	0.264	12.029	4.3803	0.00028204	0.022	0.29135
700	EVI2A	204774_at	-0.455	8.265	-4.37574	0.00028508	0.022	0.280947
701	RECK	205407_at	-0.25	6.743	-4.37543	0.00028528	0.022	0.280253
702	SOS1	227426_at	-0.33	8.078	-4.37374	0.00028642	0.022	0.276386
703	YOD1	227309_at	0.426	8.667	4.37166	0.00028782	0.022	0.271665
704	NA	235242_at	-0.518	10.409	-4.36953	0.00028927	0.022	0.266785
705	IFI44L	204439_at	0.252	5.897	4.36875	0.0002898	0.022	0.26502
706	TAF5L	1554415_at	0.367	7.5	4.36863	0.00028988	0.022	0.26475
707	RASGRP1	205590_at	0.406	9.231	4.36779	0.00029045	0.022	0.262824
708	PCMTD1	226119_at	-0.401	7.831	-4.36091	0.00029518	0.023	0.24715
709	TOR3A	233851_s_at	0.443	8.962	4.36055	0.00029543	0.023	0.246319
710	PCMTD1	232382_s_at	-0.343	6.772	-4.36004	0.00029578	0.023	0.245159
711	STX7	212631_at	-0.449	9.452	-4.35678	0.00029806	0.023	0.237727
712	IVNS1ABP	201363_s_at	-0.556	8.342	-4.35643	0.0002983	0.023	0.236928
713	FBXL4	236994_at	-0.388	6.852	-4.35601	0.0002986	0.023	0.235971
714	IKIP	235202_x_at	-0.279	6.851	-4.35444	0.0002997	0.023	0.232386
715	SERTAD2	202657_s_at	0.448	8.75	4.35426	0.00029983	0.023	0.231977
716	NA	227437_at	-0.341	7.088	-4.3485	0.00030391	0.023	0.218845
717	ATF7IP2	219870_at	-0.316	7.622	-4.34538	0.00030615	0.023	0.211723
718	CAB39L	225915_at	-0.46	8.163	-4.3435	0.0003075	0.023	0.207431
719	ENPP5	227803_at	-0.241	6.131	-4.3427	0.00030808	0.023	0.205622
720	NA	1560792_at	0.294	6.461	4.33159	0.00031623	0.024	0.180271
721	GPER	210640_s_at	-0.623	7.076	-4.33082	0.0003168	0.024	0.178533
722	SIN3A	225135_at	0.392	8.683	4.32716	0.00031953	0.024	0.170181
723	ADNP2	203322_at	0.454	8.718	4.3262	0.00032026	0.024	0.167991
724	S1PR2	227684_at	-0.328	8.043	-4.32465	0.00032142	0.024	0.164461
725	SMPDL3B	1554050_at	-0.261	6.694	-4.32236	0.00032316	0.024	0.159223
726	PIK3C2A	1553694_a_at	-0.323	7.622	-4.3122	0.00033097	0.025	0.136067
727	MARCKS	213002_at	0.509	7.155	4.30475	0.00033681	0.025	0.11907
728	ARL2	202564_x_at	-0.264	8.261	-4.30341	0.00033787	0.025	0.116027
729	TACC1	200911_s_at	0.291	9.87	4.30003	0.00034057	0.026	0.108306
730	ZFYVE21	224445_s_at	-0.359	8.221	-4.29665	0.00034328	0.026	0.100607
731	H3F3A	211999_at	0.268	12.216	4.29496	0.00034465	0.026	0.0967443
732	BCL11A	210347_s_at	-0.336	9.146	-4.29478	0.00034479	0.026	0.0963535
733	FZD6	203987_at	0.296	7.164	4.29469	0.00034487	0.026	0.0961479
734	NA	243798_at	0.365	7.121	4.29219	0.0003469	0.026	0.0904366
735	CENPN	222118_at	0.326	7.937	4.28789	0.00035043	0.026	0.0806297
736	C18orf1	209574_s_at	-0.743	8.624	-4.28697	0.00035118	0.026	0.0785336
737	C9orf95	1562761_at	0.231	5.96	4.28538	0.0003525	0.026	0.0749099
738	PCGF5	227935_s_at	0.316	8.854	4.28095	0.00035619	0.026	0.0648074
739	GABARAPL3	211458_s_at	-0.264	6.409	-4.27987	0.0003571	0.026	0.06234
740	RAB39B	230075_at	-0.261	7.334	-4.27931	0.00035756	0.026	0.0610742
741	ADAR	201786_s_at	0.314	11.396	4.27737	0.00035919	0.026	0.0566584
742	NA	228717_at	0.387	7.224	4.27719	0.00035935	0.026	0.0562396
743	ICAM2	213620_s_at	-0.38	10.089	-4.2752	0.00036103	0.027	0.0517033
744	CREB1	225572_at	0.523	8.84	4.26947	0.00036593	0.027	0.0386257
745	BCAR3	204032_at	0.3	6.626	4.26494	0.00036985	0.027	0.0283015
746	STIM2	225246_at	0.363	8.721	4.2622	0.00037224	0.027	0.0220617
747	C12orf65	223476_s_at	-0.328	7.841	-4.25274	0.00038061	0.028	0.000495914
748	LACTB	226354_at	0.256	7.606	4.24986	0.0003832	0.028	-0.0060778
749	TAF5	210053_at	-0.314	8.872	-4.24933	0.00038367	0.028	-0.00726689
750	NA	229814_at	-0.286	6.78	-4.24896	0.000384	0.028	-0.00811887
751	RICTOR	228248_at	0.349	7.565	4.24548	0.00038716	0.028	-0.0160444
752	SERTAD2	202656_s_at	0.437	8.743	4.24454	0.00038802	0.028	-0.0182051
753	HMGXB4	212597_s_at	0.413	9.203	4.24357	0.0003889	0.028	-0.0204075
754	UHRF2	225610_at	-0.425	9.581	-4.24345	0.00038902	0.028	-0.0206913
755	UGCG	224967_at	0.471	9.103	4.24236	0.00039001	0.028	-0.0231769
756	ZEB2	203603_s_at	0.611	6.878	4.2406	0.00039163	0.028	-0.0271849
757	TANK	210458_s_at	0.387	7.429	4.23526	0.00039657	0.029	-0.0393439
758	PRICKLE1	226069_at	-0.361	6.945	-4.2333	0.00039841	0.029	-0.0438215
759	LOC283454	229552_at	-0.377	8.211	-4.23143	0.00040016	0.029	-0.0480779
760	KLF15	231015_at	-0.319	7.335	-4.23044	0.0004011	0.029	-0.0503463
761	FAM111A	218248_at	-0.332	9.664	-4.23011	0.0004014	0.029	-0.0510817
762	CHST10	204065_at	0.283	8.334	4.22981	0.00040169	0.029	-0.0517823
763	INF2	224469_s_at	-0.304	6.956	-4.22752	0.00040386	0.029	-0.056992
764	LRIG2	238653_at	0.37	6.841	4.22514	0.00040613	0.029	-0.0624251
765	NA	226348_at	-0.427	7.088	-4.21789	0.00041311	0.03	-0.0789501
766	RMND1	1555201_a_at	-0.288	7.356	-4.21661	0.00041435	0.03	-0.0818614
767	DYRK2	202971_s_at	-0.403	7.956	-4.21147	0.00041939	0.03	-0.0935783
768	LOC401504	225640_at	-0.357	9.752	-4.20408	0.00042674	0.03	-0.110414
769	KLHL23	230434_at	-0.268	7.426	-4.20181	0.00042902	0.031	-0.115577
770	HRK	206865_at	-0.348	7.072	-4.20005	0.0004308	0.031	-0.119588
771	LOC284926	1556064_at	-0.294	6.408	-4.19591	0.00043502	0.031	-0.129027
772	CAB39L	225914_s_at	-0.413	8.82	-4.19226	0.00043876	0.031	-0.137342
773	CYP2R1	227109_at	-0.409	7.805	-4.19182	0.00043922	0.031	-0.138358
774	ZC3HAV1	225634_at	0.368	9.564	4.18578	0.0004455	0.031	-0.152112
775	PRICKLE1	230708_at	-0.354	6.693	-4.18571	0.00044558	0.031	-0.152282
776	NA	1557192_at	-0.239	6.895	-4.18475	0.00044658	0.031	-0.154458
777	MLLT3	204917_s_at	-0.384	8.179	-4.17966	0.00045196	0.032	-0.166049
778	PRDM15	231931_at	-0.578	9.379	-4.17795	0.00045378	0.032	-0.169952
779	PARP14	224701_at	0.252	6.77	4.17637	0.00045547	0.032	-0.173552
780	TIPARP	212665_at	0.354	8.053	4.17615	0.00045571	0.032	-0.174062
781	PWWP2A	228336_at	-0.309	8.325	-4.17029	0.00046203	0.032	-0.187408
782	FBXO30	226541_at	-0.313	7.901	-4.16578	0.00046696	0.033	-0.197678
783	SAP30	204900_x_at	-0.437	9.536	-4.16522	0.00046758	0.033	-0.198964
784	RNF113A	209565_at	-0.359	9.065	-4.16404	0.00046887	0.033	-0.201633
785	SH3BP4	222258_s_at	-0.294	6.418	-4.16122	0.00047199	0.033	-0.208061
786	PDIK1L	227255_at	-0.347	8.108	-4.16066	0.00047261	0.033	-0.209338
787	ZFP36L1	211965_at	0.954	7.495	4.16012	0.00047322	0.033	-0.210577
788	STK38	202951_at	-0.383	9.403	-4.15995	0.00047341	0.033	-0.210971
789	SC4MOL	209146_at	0.445	10.36	4.15761	0.00047601	0.033	-0.216278
790	BTN3A3	204820_s_at	-0.365	8.609	-4.15618	0.00047762	0.033	-0.21955
791	NA	242688_at	0.265	6.364	4.15296	0.00048125	0.033	-0.226887
792	DPP8	227018_at	0.319	7.985	4.14648	0.00048864	0.034	-0.241645
793	MBNL2	205018_s_at	-0.339	6.841	-4.14255	0.00049318	0.034	-0.250591
794	NA	229470_at	0.44	6.957	4.14189	0.00049395	0.034	-0.2521
795	E2F1	204947_at	0.378	8.832	4.14174	0.00049411	0.034	-0.252422
796	OGT	229787_s_at	-0.372	6.612	-4.13948	0.00049675	0.034	-0.257575
797	PCYOX1	225274_at	-0.381	7.444	-4.13827	0.00049817	0.034	-0.260335
798	PRDM1	235668_at	0.27	6.575	4.13822	0.00049823	0.034	-0.260452
799	GATC	214711_at	-0.462	8.302	-4.13639	0.00050038	0.034	-0.264616
800	MLLT3	204918_s_at	-0.401	7.7	-4.13146	0.00050621	0.035	-0.275832
801	LBP	214461_at	-0.23	6.068	-4.12966	0.00050836	0.035	-0.279936
802	PHF15	212660_at	0.383	9.622	4.12811	0.00051021	0.035	-0.283466
803	PHF11	242060_x_at	0.274	6.036	4.12809	0.00051023	0.035	-0.283506
804	ZNRF1	225962_at	0.329	6.2	4.12696	0.00051159	0.035	-0.286085
805	SLC25A44	212683_at	0.295	8.053	4.12595	0.00051281	0.035	-0.288379
806	NA	239082_at	-0.373	8.093	-4.12506	0.00051389	0.035	-0.290413
807	C20orf72	225890_at	-0.331	9.571	-4.12485	0.00051414	0.035	-0.290893
808	LPAR5	231788_at	-0.303	6.686	-4.11981	0.00052028	0.035	-0.302378
809	NDE1	218414_s_at	0.327	7.892	4.11695	0.00052379	0.035	-0.30889
810	CCDC74B	227966_s_at	-0.267	7.313	-4.11691	0.00052383	0.035	-0.308971
811	SCAMP1	1552978_a_at	-0.37	8.194	-4.11421	0.00052717	0.035	-0.315116
812	NFKB2	209636_at	0.309	7.398	4.11403	0.00052739	0.035	-0.315523
813	C17orf59	219417_s_at	-0.223	7.076	-4.11387	0.00052759	0.035	-0.31589
814	PHF14	204525_at	0.332	6.513	4.1078	0.00053517	0.036	-0.329697
815	HLA-C	216526_x_at	0.277	12.759	4.10363	0.00054046	0.036	-0.339209
816	MTERFD1	219363_s_at	-0.491	9.805	-4.10242	0.000542	0.036	-0.341961
817	BTG3	205548_s_at	0.438	8.73	4.10201	0.00054251	0.036	-0.342885
818	GNA15	205349_at	0.279	6.571	4.10113	0.00054364	0.036	-0.344901
819	KLHL21	203068_at	-0.582	7.83	-4.09663	0.00054942	0.037	-0.355123
820	FBXO21	212231_at	0.329	9.128	4.09371	0.0005532	0.037	-0.36177
821	SUSD3	227182_at	-0.302	8.744	-4.09247	0.00055482	0.037	-0.364589
822	LOC729082	225225_at	-0.399	10.213	-4.08856	0.00055994	0.037	-0.373485
823	C1orf83	238737_at	-0.246	7.557	-4.08784	0.0005609	0.037	-0.375133
824	C14orf133	233140_s_at	-0.279	7.706	-4.0834	0.00056678	0.038	-0.385228
825	RABEP1	225064_at	-0.305	8.794	-4.08302	0.00056729	0.038	-0.386099
826	SAMD13	229402_at	-0.464	7.906	-4.07528	0.00057771	0.038	-0.403711
827	ZFX	207920_x_at	0.258	7.487	4.07435	0.00057898	0.038	-0.405825
828	IFITM3	212203_x_at	0.266	7.618	4.0723	0.00058178	0.038	-0.410494
829	IVNS1ABP	244235_at	0.278	6.153	4.07104	0.00058351	0.038	-0.413366
830	NA	243495_s_at	-0.438	7.951	-4.0709	0.0005837	0.038	-0.413685
831	PSRC1	201896_s_at	-0.328	7.287	-4.06681	0.00058934	0.039	-0.422987
832	PSTK	230129_at	0.334	7.312	4.06611	0.0005903	0.039	-0.42457
833	TAF1A	206613_s_at	-0.399	7.839	-4.06422	0.00059294	0.039	-0.428876
834	NA	216565_x_at	0.307	7.944	4.06279	0.00059493	0.039	-0.43212
835	C1orf149	228517_at	-0.245	6.844	-4.05898	0.00060028	0.039	-0.440783
836	SNTB2	205315_s_at	-0.35	7.804	-4.04766	0.00061648	0.04	-0.466524
837	WTAP	229630_s_at	0.316	9.541	4.04464	0.00062088	0.041	-0.473411
838	NPAL3	225876_at	-0.244	7.236	-4.04211	0.00062458	0.041	-0.479161
839	DAPP1	222858_s_at	0.419	8.95	4.03827	0.00063024	0.041	-0.487872
840	DNMBP	212838_at	-0.364	8.883	-4.03644	0.00063296	0.041	-0.492039
841	SOX4	201416_at	-0.431	9.195	-4.03631	0.00063316	0.041	-0.492341
842	JMJD1C	228793_at	-0.414	7.017	-4.03517	0.00063485	0.041	-0.494928
843	ZNF212	203985_at	0.306	8.486	4.03302	0.00063808	0.041	-0.499828
844	SLC25A36	201919_at	-0.383	9.304	-4.03236	0.00063906	0.041	-0.50131
845	NA	233116_at	-0.235	7.614	-4.03122	0.00064079	0.041	-0.50392
846	BID	227143_s_at	0.375	9.076	4.03108	0.00064099	0.041	-0.50423
847	YIPF5	224953_at	-0.344	7.184	-4.02942	0.0006435	0.042	-0.508011
848	H1FX	204805_s_at	0.434	8.974	4.02901	0.00064411	0.042	-0.508924
849	ELL2	214446_at	0.342	7.133	4.02838	0.00064507	0.042	-0.510366
850	VPS13C	235023_at	-0.266	6.232	-4.02144	0.00065569	0.042	-0.526148
851	SNX25	227408_s_at	-0.347	8.672	-4.01906	0.00065936	0.042	-0.531538
852	TOB1	228834_at	-0.378	8.408	-4.01327	0.00066841	0.043	-0.544714
853	DRAM	218627_at	0.334	6.405	4.01104	0.00067192	0.043	-0.549776
854	ADORA2A	205013_s_at	-0.342	8.651	-4.00816	0.00067648	0.043	-0.556323
855	POLH	233852_at	-0.347	7.853	-4.00655	0.00067905	0.043	-0.559982
856	C8orf83	225599_s_at	-0.23	6.594	-4.00649	0.00067914	0.043	-0.560108
857	ARL6	223735_at	-0.291	6.781	-4.0029	0.0006849	0.044	-0.56827
858	MAPK1IP1L	225643_at	0.405	9.989	4.00201	0.00068634	0.044	-0.570294
859	HEXIM2	238547_at	-0.317	7.162	-4.00109	0.00068783	0.044	-0.57239
860	SOS2	212870_at	-0.297	7.525	-3.99948	0.00069042	0.044	-0.576031
861	TLR9	223903_at	-0.298	7.205	-3.99932	0.00069068	0.044	-0.576391
862	NA	228664_at	0.258	8.101	3.99836	0.00069224	0.044	-0.578577
863	LRIG2	205953_at	0.319	6.867	3.99759	0.0006935	0.044	-0.580326
864	CXXC4	220277_at	-0.285	7.604	-3.99471	0.00069821	0.044	-0.586869
865	HLA-B	211911_x_at	0.264	12.269	3.99462	0.00069836	0.044	-0.587082
866	SAP30L	219129_s_at	-0.326	7.747	-3.99407	0.00069927	0.044	-0.588328
867	FKRP	227882_at	0.314	7.525	3.99275	0.00070144	0.044	-0.591322
868	ZNF529	231940_at	0.344	7.822	3.99188	0.00070287	0.044	-0.593295
869	PNMAL1	218824_at	-0.373	7.504	-3.99135	0.00070375	0.044	-0.594507
870	ATM	208442_s_at	-0.256	7.215	-3.98901	0.00070763	0.044	-0.599817
871	ZNF574	218762_at	0.335	7.662	3.9852	0.00071399	0.045	-0.608462
872	ZNF589	210061_at	-0.311	7.947	-3.98461	0.00071498	0.045	-0.609803
873	NDUFC1	232146_at	-0.241	6.943	-3.97608	0.00072947	0.046	-0.629178
874	AGPAT3	223182_s_at	-0.257	7.866	-3.97366	0.00073363	0.046	-0.634676
875	ERCC4	210158_at	-0.252	6.94	-3.97183	0.0007368	0.046	-0.638835
876	CEPT1	219375_at	-0.406	8.939	-3.97116	0.00073796	0.046	-0.640351
877	NPAL3	214579_at	-0.217	7.147	-3.96823	0.00074305	0.046	-0.646999
878	HERC4	232026_at	-0.241	6.034	-3.9659	0.00074714	0.047	-0.652293
879	C14orf101	219757_s_at	-0.29	7.234	-3.96372	0.00075098	0.047	-0.657247
880	FAM43A	227410_at	-0.322	7.001	-3.96224	0.00075359	0.047	-0.660599
881	LOC730200	233249_at	-0.227	6.156	-3.96186	0.00075427	0.047	-0.661463
882	RBM8A	217856_at	0.418	8.003	3.96103	0.00075573	0.047	-0.66334
883	FGD4	242445_at	-0.321	6.167	-3.95844	0.00076036	0.047	-0.66923
884	PAWR	204005_s_at	-0.442	8.202	-3.95743	0.00076215	0.047	-0.671501
885	PDE4DIP	212392_s_at	-0.381	6.911	-3.95743	0.00076216	0.047	-0.671517
886	hCG_2008140	227593_at	0.286	7.08	3.95277	0.00077055	0.048	-0.68209
887	SBNO2	215760_s_at	0.348	7.287	3.95054	0.0007746	0.048	-0.687154
888	PARP12	218543_s_at	0.386	8.788	3.94766	0.00077985	0.048	-0.693675
889	PAFAH2	205233_s_at	-0.331	6.936	-3.94651	0.00078197	0.048	-0.696292
890	NANP	228073_at	0.393	8.967	3.94459	0.0007855	0.048	-0.70064
891	GEMIN6	219539_at	-0.411	9.891	-3.94438	0.00078589	0.048	-0.70112
892	IP6K2	218192_at	0.34	8.696	3.94411	0.0007864	0.048	-0.701745
893	ZFYVE21	219929_s_at	-0.3	7.005	-3.94275	0.0007889	0.048	-0.704808
894	C2orf64	225409_at	-0.256	7.48	-3.94115	0.00079188	0.048	-0.708454
895	NA	242691_at	0.358	6.893	3.94007	0.00079389	0.048	-0.710896
896	NA	243366_s_at	-0.273	7.371	-3.93731	0.00079906	0.049	-0.717165
897	LMCD1	218574_s_at	-0.347	7.367	-3.9328	0.00080757	0.049	-0.727387
898	C1orf56	221222_s_at	-0.344	7.343	-3.93168	0.00080969	0.049	-0.729919
899	UGCG	204881_s_at	0.324	9.529	3.93037	0.0008122	0.049	-0.732907
900	MED21	209363_s_at	-0.326	8.061	-3.92906	0.00081469	0.049	-0.735862
901	SETDB2	235339_at	-0.377	8.14	-3.92903	0.00081475	0.049	-0.735937
902	SOCS3	206359_at	0.231	6.416	3.92433	0.00082379	0.05	-0.746587
