# Supplementary material for: Global gene expression changes of in vitro stimulated human transformed germinal centre B cells as surrogate for oncogenic pathway activation in individual aggressive B cell lymphomas
Source: Cell Commun Signal. 2012 Dec 20;10:43. doi: 10.1186/1478-811X-10-43 (PMC3566944; doi:10.1186/1478-811X-10-43)
Supplement: Additional file 4 — Table S3. Genes affected by CD40L treatment. [file 1478-811X-10-43-S4.xls]

## Sheet: Tabelle1
	GenSymbols	ID	log2FC	AveExpr	t	P.Value	adj.P.Val	B
1	ID1	208937_s_at	-2.036	7.715	-19.2755	0	0	21.3596
2	BTN2A2	205298_s_at	1.263	7.573	17.1044	0	0	19.6395
3	NCRNA00158	231303_at	1.824	7.617	16.6072	0	0	19.2026
4	CLIP2	211031_s_at	0.746	6.495	14.5423	0	0	17.1889
5	DEPDC6	218858_at	-1.171	9.528	-13.9229	0	0	16.5155
6	BATF	205965_at	1.067	9.419	13.4565	0	0	15.985
7	DOCK10	219279_at	1.215	7.772	12.971	0	0	15.4102
8	HLA-B	211911_x_at	0.831	12.269	12.5623	0	0	14.9077
9	NFKB2	209636_at	0.928	7.398	12.3493	0	0	14.6389
10	CCDC28B	221912_s_at	1.089	9.28	11.9331	0	0	14.0994
11	ELL2	226982_at	1.101	6.849	11.9233	0	0	14.0864
12	FLJ40330	1556183_at	-0.844	8.046	-11.8719	0	0	14.0184
13	COL1A1	1556499_s_at	1.036	6.063	11.8246	0	0	13.9556
14	PLEKHO1	218223_s_at	0.955	7.888	11.8174	0	0	13.946
15	METTL7A	207761_s_at	-1.014	9.6	-11.5858	0	0	13.6342
16	CUX2	213920_at	1.119	7.805	11.5215	0	0	13.5465
17	PDZRN4	220595_at	-0.833	7.316	-11.467	0	0	13.4719
18	DENND4A	1554352_s_at	0.941	9.349	11.2833	0	0	13.2176
19	IGLL1	206660_at	0.773	9.38	11.2291	0	0	13.1417
20	C3orf37	201678_s_at	-1.434	9.533	-11.2172	0	0	13.1251
21	RGS18	223809_at	-0.932	7.661	-11.1751	0	0	13.066
22	ID3	207826_s_at	-1.001	11.038	-11.1421	0	0	13.0194
23	CAB39L	225914_s_at	-1.096	8.82	-11.1336	0	0	13.0074
24	FDXR	207813_s_at	0.821	7.754	11.0783	0	0	12.9291
25	NFKB2	207535_s_at	1.034	8.215	11.0324	0	0	12.8638
26	ELL2	226099_at	1.475	7.928	10.9804	0	0	12.7894
27	TCTN1	218584_at	0.562	7.132	10.9545	0	0	12.7523
28	WNT5A	205990_s_at	0.93	7.764	10.94	0	0	12.7315
29	IKBKE	214398_s_at	0.793	8.06	10.6927	0	0	12.3724
30	PIK3CD	203879_at	0.87	9.982	10.6803	0	0	12.3541
31	OLFML2A	213075_at	1.007	8.805	10.6282	0	0	12.2773
32	DUSP22	226440_at	0.975	9.378	10.6142	0	0	12.2567
33	HLA-B	208729_x_at	0.793	12.061	10.6118	0	0	12.2532
34	FLJ40330	1569040_s_at	-0.967	7.898	-10.6054	0	0	12.2436
35	C3orf37	201677_at	-0.641	7.163	-10.5921	0	0	12.224
36	SMAD1	210993_s_at	-1.14	9.312	-10.5681	0	0	12.1884
37	SMAD1	227798_at	-1.176	9.224	-10.5631	0	0	12.1811
38	CD58	205173_x_at	1.631	9.22	10.5399	0	0	12.1465
39	RILPL2	227983_at	1.131	9.18	10.4673	0	0	12.0382
40	HLA-F	221875_x_at	0.748	10.237	10.3856	0	0	11.9155
41	LRP4	212850_s_at	-0.652	7.725	-10.3575	0	0	11.873
42	FAS	215719_x_at	0.833	6.646	10.3329	0	0	11.8359
43	NA	1568848_at	-0.563	7.162	-10.2152	0	0	11.6568
44	SATB1	203408_s_at	-0.742	7.292	-10.2026	0	0	11.6376
45	LOC100133484	221491_x_at	1.275	9.311	10.1731	0	0	11.5923
46	ALCAM	201952_at	0.786	8.317	10.161	0	0	11.5738
47	ENPP3	222938_x_at	-0.948	8.03	-10.1355	0	0	11.5345
48	FNBP1	212288_at	1.072	9.684	10.1169	0	0	11.5058
49	FAM167A	226614_s_at	-0.927	8.67	-10.0434	0	0	11.3921
50	ICAM1	202637_s_at	1.01	8.395	9.98777	0	0	11.3055
51	SEC14L1	202084_s_at	-0.721	9.413	-9.98613	0	0	11.303
52	HLA-C	216526_x_at	0.673	12.759	9.96029	0	0	11.2626
53	LOXL2	202998_s_at	0.818	9.282	9.92768	0	0	11.2116
54	CTSH	202295_s_at	0.95	8.659	9.92281	0	0	11.2039
55	ELL2	214446_at	0.842	7.133	9.91594	0	0	11.1931
56	NA	237464_at	-0.75	7	-9.88866	0	0	11.1503
57	ICAM1	202638_s_at	1.01	8.058	9.85236	0	0	11.0931
58	CD58	216942_s_at	1.515	8.519	9.82096	0	0	11.0435
59	RUNX3	204197_s_at	0.87	9.109	9.79069	0	0	10.9955
60	HLA-G	211528_x_at	0.66	11.414	9.75928	0	0	10.9456
61	IRF8	204057_at	-0.913	10.841	-9.7214	0	0	10.8853
62	BMP2K	37170_at	0.652	6.384	9.52731	1e-08	0	10.5729
63	CD58	211744_s_at	1.51	8.393	9.51886	1e-08	0	10.5592
64	DENND4A	214787_at	1.105	8.464	9.48312	1e-08	0	10.5011
65	HLA-F	204806_x_at	0.632	10.226	9.47684	1e-08	0	10.4909
66	CAB39L	225915_at	-1.004	8.163	-9.47348	1e-08	0	10.4854
67	CD83	204440_at	-1	10.594	-9.27925	1e-08	0	10.1662
68	TAP1	202307_s_at	0.795	8.325	9.21536	1e-08	0	10.06
69	FAS	204780_s_at	0.806	7.125	9.12208	1e-08	0	9.90394
70	HLA-DQA1	203290_at	1.005	10.451	9.08703	1e-08	0	9.84497
71	WASF3	204042_at	-0.709	6.819	-9.08325	1e-08	0	9.8386
72	IKBKE	204549_at	0.723	8.372	9.07323	1e-08	0	9.82172
73	TESC	218872_at	0.766	9.83	9.04684	1e-08	0	9.77716
74	SUSD3	227182_at	-0.666	8.744	-9.03656	2e-08	0	9.75976
75	SERTAD4	233907_s_at	0.633	6.777	9.02275	2e-08	0	9.73639
76	FNBP1	213940_s_at	0.912	9.193	9.00901	2e-08	0	9.7131
77	UNC119	203271_s_at	0.469	8.093	8.99979	2e-08	0	9.69747
78	NA	228869_at	0.762	7.975	8.96793	2e-08	0	9.64331
79	NA	243931_at	1.208	7.595	8.90542	2e-08	0	9.53666
80	STAT2	225636_at	-0.726	8.886	-8.89731	2e-08	0	9.52278
81	HCP5	206082_at	0.902	7.08	8.88081	2e-08	0	9.49451
82	NOTCH2NL	227067_x_at	0.803	7.681	8.87073	2e-08	0	9.47723
83	ID4	209291_at	-0.835	8.875	-8.8631	2e-08	0	9.46413
84	HLA-C	214459_x_at	0.708	11.966	8.84861	2e-08	0	9.43925
85	HLA-B	209140_x_at	0.602	13.134	8.84691	2e-08	0	9.43632
86	ALCAM	201951_at	0.921	7.579	8.84085	2e-08	0	9.42589
87	PNOC	205901_at	-0.708	11.828	-8.82457	2e-08	0	9.39788
88	KCNN3	205903_s_at	-0.64	6.848	-8.80542	2e-08	0	9.36486
89	TNFSF4	207426_s_at	0.733	7.286	8.69534	3e-08	0	9.17407
90	ZNF385B	1555800_at	-0.698	9.012	-8.68349	3e-08	0	9.15343
91	HLA-C	211799_x_at	0.708	10.021	8.67682	3e-08	0	9.14181
92	MTMR10	225810_at	0.753	8.631	8.66451	3e-08	0	9.12031
93	HLA-C	208812_x_at	0.691	12.28	8.63518	3e-08	0	9.06906
94	EPB41L4B	223427_s_at	0.873	8.02	8.62259	3e-08	0	9.04701
95	RFX5	202963_at	0.818	11.309	8.60904	3e-08	0	9.02325
96	WNT5A	213425_at	0.941	7.251	8.58633	3e-08	0	8.98339
97	SNX8	223241_at	0.599	8.067	8.55135	4e-08	0	8.92183
98	HLA-G	211529_x_at	0.716	10.793	8.49134	4e-08	0	8.8158
99	FDFT1	210950_s_at	0.59	11.967	8.48049	4e-08	0	8.79658
100	ATM	208442_s_at	-0.544	7.215	-8.47268	4e-08	0	8.78273
101	LSS	202245_at	0.682	9.798	8.46406	4e-08	0	8.76744
102	TNFRSF18	223851_s_at	0.694	7.11	8.43416	5e-08	0	8.71429
103	FYTTD1	224642_at	0.736	8.816	8.41416	5e-08	0	8.67866
104	KIAA0746	212314_at	-0.629	10.919	-8.39279	5e-08	0	8.64054
105	DUSP22	218845_at	0.732	10.121	8.37451	5e-08	0	8.60786
106	TNFRSF18	224553_s_at	0.65	7.506	8.36034	5e-08	0	8.5825
107	NA	229147_at	-0.768	10.337	-8.3294	6e-08	0	8.52703
108	AICDA	224499_s_at	-0.798	10.688	-8.287	6e-08	0	8.45078
109	HLA-A	217436_x_at	0.543	9.676	8.26859	6e-08	0	8.41759
110	ARHGAP17	218076_s_at	0.735	9.853	8.19345	7e-08	0	8.28161
111	TICAM2	228234_at	0.714	7.519	8.18069	8e-08	0	8.25843
112	LAT2	221581_s_at	0.867	8.324	8.12639	8e-08	0	8.15952
113	PECAM1	208982_at	-0.558	7.323	-8.08823	9e-08	0	8.08977
114	HLA-DOA	226878_at	0.904	8.164	8.07299	9e-08	0	8.06184
115	FBLN5	203088_at	-0.596	6.946	-8.06396	9e-08	0	8.04527
116	ZNF385C	241383_at	0.834	6.956	8.04356	1e-07	0	8.00781
117	HLA-E	200905_x_at	0.866	9.768	8.03551	1e-07	0	7.99301
118	HLA-DQA1	236203_at	1.133	7.302	8.0154	1e-07	0	7.95601
119	ID4	209292_at	-0.63	7.085	-8.00817	1.1e-07	0	7.94268
120	RASSF6	233463_at	-0.483	6.719	-8.00754	1.1e-07	0	7.94151
121	HVCN1	226879_at	0.864	10.073	7.9977	1.1e-07	0	7.92337
122	NA	239066_at	-0.733	7.706	-7.99043	1.1e-07	0	7.90995
123	NA	231963_at	0.857	8.326	7.96335	1.1e-07	0	7.85992
124	JAK3	227677_at	0.608	7.475	7.9255	1.2e-07	0	7.7898
125	AICDA	219841_at	-0.862	10.072	-7.92545	1.2e-07	0	7.78971
126	PTPRC	207238_s_at	-0.72	9.477	-7.90032	1.3e-07	0	7.74303
127	BMP2K	214716_at	0.48	6.203	7.87493	1.4e-07	0	7.69578
128	CAB39L	221003_s_at	-0.735	7.576	-7.86746	1.4e-07	0	7.68184
129	IFIH1	219209_at	0.994	7.967	7.813	1.5e-07	0	7.5801
130	NA	1557139_at	-0.803	7.298	-7.79829	1.6e-07	0	7.55254
131	C4orf49	223734_at	-0.58	7.39	-7.78332	1.6e-07	0	7.52447
132	HLA-DQB1	209823_x_at	0.979	8.749	7.7652	1.7e-07	0	7.49044
133	STAP1	220059_at	-0.678	10.356	-7.76508	1.7e-07	0	7.4902
134	KLRC2	206785_s_at	-0.507	6.331	-7.73363	1.8e-07	0	7.43101
135	ASXL1	242439_s_at	0.564	7.201	7.73204	1.8e-07	0	7.42802
136	NUDT4	212181_s_at	0.653	9.788	7.71392	1.9e-07	0	7.39385
137	VAV2	226063_at	0.879	7.599	7.69733	1.9e-07	0	7.36252
138	NEIL2	226585_at	1.032	8.466	7.68886	2e-07	0	7.34651
139	ARHGAP25	38149_at	0.584	8.986	7.67788	2e-07	0	7.32574
140	RPS6KA1	203379_at	0.963	9.107	7.66029	2.1e-07	0	7.29241
141	NFKBIE	203927_at	0.836	8.611	7.64874	2.1e-07	0	7.27052
142	TBC1D1	1569566_at	-0.589	6.534	-7.64241	2.2e-07	0	7.25851
143	HLA-DQA1	213831_at	1.069	9.34	7.60977	2.3e-07	0	7.19647
144	SYNGR2	201079_at	0.901	9.779	7.5942	2.4e-07	0	7.16683
145	KIAA0564	212946_at	-0.574	8.654	-7.57906	2.5e-07	0	7.13798
146	NUDT4	206302_s_at	0.891	9.916	7.5761	2.5e-07	0	7.13232
147	POLD4	202996_at	-0.466	8.283	-7.5685	2.5e-07	0	7.11782
148	EPB41L4B	220161_s_at	0.698	9.375	7.56664	2.5e-07	0	7.11427
149	HLA-DQB1	211656_x_at	0.885	9.678	7.4742	3e-07	0	6.93713
150	ANXA7	201366_at	0.829	9.858	7.47147	3.1e-07	0	6.93186
151	HLA-DQA1	212671_s_at	0.987	11.058	7.45191	3.2e-07	0	6.89421
152	TOP1MT	225802_at	0.588	8.657	7.44269	3.2e-07	0	6.87645
153	STRBP	223245_at	-0.58	10.822	-7.41228	3.4e-07	0	6.81774
154	FYTTD1	224641_at	0.751	9.98	7.39378	3.6e-07	0	6.78196
155	PTPRC	212587_s_at	-0.8	9.735	-7.37765	3.7e-07	0	6.75073
156	PDIA5	203857_s_at	0.487	7.796	7.36714	3.8e-07	0	6.73035
157	BIRC3	210538_s_at	0.862	9.837	7.33756	4e-07	0	6.67292
158	HLA-DQB1	211654_x_at	0.851	10.214	7.30333	4.3e-07	0	6.6063
159	ADAM17	205746_s_at	-0.581	7.83	-7.3009	4.3e-07	0	6.60157
160	KIAA1949	224927_at	-0.539	8.479	-7.29019	4.4e-07	0	6.58068
161	WNT5B	221029_s_at	0.498	6.902	7.289	4.4e-07	0	6.57836
162	DGAT2	226064_s_at	0.462	6.898	7.27193	4.6e-07	0	6.54504
163	TCF7	205255_x_at	0.443	8.476	7.25358	4.8e-07	0	6.50916
164	ANXA7	209860_s_at	0.667	10.381	7.22264	5.1e-07	0	6.44857
165	CECR1	219505_at	-0.556	8.067	-7.22216	5.1e-07	0	6.44763
166	MAP3K14	205192_at	0.666	6.624	7.22051	5.1e-07	0	6.44438
167	HLA-G	210514_x_at	0.626	8.188	7.21582	5.1e-07	0	6.4352
168	PTPN3	203997_at	0.501	7.877	7.21179	5.2e-07	0	6.42728
169	ADD3	201752_s_at	-0.523	10.407	-7.18971	5.4e-07	0	6.38391
170	HLA-DPA1	213537_at	1.115	8.817	7.18482	5.5e-07	0	6.3743
171	HLA-DQB1	212998_x_at	1.004	10.375	7.17094	5.6e-07	0	6.34699
172	MRPL39	218558_s_at	0.561	11.089	7.16852	5.7e-07	0	6.34223
173	RASA4	212706_at	0.659	7.256	7.16664	5.7e-07	0	6.33852
174	SYTL2	225496_s_at	-0.538	8.057	-7.16646	5.7e-07	0	6.33816
175	C4orf18	223204_at	-0.481	6.428	-7.1635	5.7e-07	0	6.33233
176	YPEL3	223179_at	-0.49	7.092	-7.14985	5.9e-07	0	6.30543
177	PIK3C2B	204484_at	-0.641	8.904	-7.14803	5.9e-07	0	6.30186
178	PLEK	203471_s_at	0.765	9.221	7.11559	6.3e-07	0	6.23779
179	HLA-E	200904_at	0.539	7.926	7.11207	6.4e-07	0	6.23083
180	ZNF385B	1555801_s_at	-0.714	8.841	-7.10167	6.5e-07	0	6.21028
181	ASXL1	242438_at	0.708	7.862	7.09315	6.6e-07	0	6.1934
182	UBE2H	222420_s_at	-0.667	8.293	-7.07894	6.8e-07	0	6.16526
183	RASSF2	203185_at	0.854	9.605	7.0394	7.4e-07	0	6.08676
184	BMP2K	226853_at	0.93	7.911	7.03377	7.5e-07	0	6.07558
185	FHOD3	218980_at	-0.576	6.606	-7.03122	7.5e-07	0	6.07049
186	UBR5	1555888_at	-0.511	7.117	-7.01746	7.7e-07	0	6.04312
187	HLA-E	217456_x_at	0.585	9.359	7.01421	7.8e-07	0	6.03663
188	FCGR2B	210889_s_at	-0.551	6.981	-7.0031	8e-07	0	6.01451
189	KIAA0040	203144_s_at	0.604	8.048	6.99916	8e-07	0	6.00665
190	FBXO15	231472_at	-0.46	7.222	-6.98818	8.2e-07	0	5.98474
191	PRKACB	202741_at	-0.723	10.599	-6.97459	8.5e-07	0	5.95762
192	SLC39A11	227046_at	0.557	7.566	6.94403	9e-07	0	5.89649
193	JAK2	205842_s_at	0.461	7.079	6.9428	9e-07	0	5.89404
194	CCNG2	211559_s_at	-0.753	8.534	-6.94232	9.1e-07	0	5.89307
195	FAS	216252_x_at	0.656	6.512	6.93881	9.1e-07	0	5.88605
196	MAN1A1	221760_at	1.051	10.164	6.93388	9.2e-07	0	5.87617
197	HLA-DRB1	215193_x_at	0.624	12.531	6.92964	9.3e-07	0	5.86766
198	VPREB3	220068_at	-0.588	7.936	-6.91755	9.5e-07	0	5.84343
199	CFLAR	210563_x_at	0.676	8.808	6.91647	9.6e-07	0	5.84126
200	CCNG2	202769_at	-0.745	9.101	-6.88366	1.02e-06	0	5.77536
201	ZNF385B	229019_at	-0.627	9.185	-6.87385	1.05e-06	0	5.75563
202	GLIPR1	204222_s_at	-0.528	7.165	-6.83256	1.14e-06	0	5.67242
203	ADD3	205882_x_at	-0.556	10.45	-6.77318	1.29e-06	0	5.55231
204	CCNG2	202770_s_at	-0.774	8.626	-6.76972	1.3e-06	0	5.5453
205	HSPA4L	205543_at	0.538	7.695	6.76919	1.3e-06	0	5.54423
206	CFLAR	210564_x_at	0.522	7.088	6.7628	1.32e-06	0	5.53127
207	BMP2K	59644_at	0.954	8.161	6.74097	1.38e-06	0	5.48694
208	PTP4A3	206574_s_at	0.496	7.734	6.73837	1.39e-06	0	5.48167
209	HLA-A	215313_x_at	0.614	11.74	6.72119	1.44e-06	0	5.44674
210	CD86	205686_s_at	-0.524	7.557	-6.71113	1.47e-06	0	5.42626
211	DENND5B	228551_at	-0.536	7.492	-6.69938	1.51e-06	0	5.40232
212	MAN1A1	208116_s_at	1.089	8.588	6.69343	1.53e-06	0	5.3902
213	MGC24125	1554732_at	0.513	7.395	6.66542	1.62e-06	0	5.33305
214	NA	227921_at	-0.561	8.507	-6.66072	1.64e-06	0	5.32345
215	SPINK2	206310_at	0.467	8.019	6.65155	1.67e-06	0	5.30472
216	TLR1	210176_at	-0.755	7.271	-6.64747	1.69e-06	0	5.29638
217	MIRHG2	229437_at	0.841	6.915	6.64744	1.69e-06	0	5.29631
218	HLA-DRB4	208306_x_at	0.553	11.889	6.64173	1.71e-06	0	5.28463
219	ADAM17	213532_at	-0.434	8.891	-6.58724	1.92e-06	0	5.17295
220	CHL1	234583_at	-0.398	6.206	-6.57237	1.98e-06	0	5.1424
221	CSRNP2	221260_s_at	0.508	7.222	6.56429	2.02e-06	0	5.12578
222	KLRC3	207723_s_at	-0.645	8.263	-6.56176	2.03e-06	0	5.12056
223	PIK3CD	211230_s_at	0.652	7.234	6.55729	2.05e-06	0.001	5.11139
224	MME	203435_s_at	-0.54	9.827	-6.546	2.1e-06	0.001	5.08814
225	HLA-A	213932_x_at	0.464	11.732	6.54104	2.12e-06	0.001	5.07793
226	CAV1	212097_at	0.372	6.128	6.52609	2.19e-06	0.001	5.04711
227	CYTIP	209606_at	-0.521	8.05	-6.51556	2.24e-06	0.001	5.02539
228	RALB	202100_at	-0.452	7.903	-6.51351	2.25e-06	0.001	5.02116
229	IL2RG	204116_at	0.496	8.769	6.5124	2.25e-06	0.001	5.01887
230	DEXI	203733_at	-0.539	7.457	-6.51105	2.26e-06	0.001	5.01607
231	PNMA6A	235758_at	-0.464	8.057	-6.50909	2.27e-06	0.001	5.01203
232	FAM100B	224783_at	-0.567	9.127	-6.50154	2.31e-06	0.001	4.99644
233	STX4	203530_s_at	0.439	8.319	6.49995	2.31e-06	0.001	4.99316
234	HSP90B1	216449_x_at	0.618	9.864	6.47541	2.44e-06	0.001	4.94242
235	CIITA	205101_at	0.811	7.251	6.47246	2.45e-06	0.001	4.9363
236	SYTL2	232914_s_at	-0.555	8.344	-6.46849	2.48e-06	0.001	4.92809
237	ACSL1	207275_s_at	0.594	8.517	6.4635	2.5e-06	0.001	4.91777
238	C1orf133	230121_at	0.564	8.457	6.46036	2.52e-06	0.001	4.91126
239	NUDT4	206303_s_at	0.678	8.909	6.45151	2.57e-06	0.001	4.89293
240	GLCCI1	225706_at	-0.708	8.693	-6.44115	2.63e-06	0.001	4.87143
241	VEGFA	210512_s_at	-0.777	7.337	-6.43587	2.66e-06	0.001	4.8605
242	TICAM2	239431_at	0.459	6.997	6.42494	2.72e-06	0.001	4.8378
243	COL1A1	202310_s_at	0.381	6.229	6.41464	2.78e-06	0.001	4.81641
244	CD22	217422_s_at	-0.577	8.336	-6.40542	2.84e-06	0.001	4.79726
245	RHBDD2	232053_x_at	0.439	7.84	6.38004	3e-06	0.001	4.74444
246	PLEK	203470_s_at	0.606	9.262	6.36635	3.09e-06	0.001	4.71592
247	UBE2H	222421_at	-0.507	8.084	-6.35812	3.14e-06	0.001	4.69877
248	STAP1	1554343_a_at	-0.602	9.797	-6.35553	3.16e-06	0.001	4.69335
249	CD22	204581_at	-0.549	8.64	-6.35462	3.17e-06	0.001	4.69146
250	RASSF5	1554834_a_at	0.644	8.146	6.34924	3.2e-06	0.001	4.68024
251	RFX5	202964_s_at	0.755	10.058	6.3483	3.21e-06	0.001	4.67827
252	CABLES1	225532_at	0.623	10.032	6.34527	3.23e-06	0.001	4.67195
253	HLA-DRB1	209312_x_at	0.572	12.772	6.31667	3.44e-06	0.001	4.6122
254	SEC14L1	202082_s_at	-0.517	7.752	-6.3004	3.56e-06	0.001	4.57815
255	HHEX	215933_s_at	-0.567	7.812	-6.29679	3.59e-06	0.001	4.57061
256	ZNF254	1559449_a_at	-0.399	6.505	-6.29313	3.62e-06	0.001	4.56295
257	KANK1	1565834_a_at	-0.461	6.561	-6.29201	3.63e-06	0.001	4.5606
258	ID4	226933_s_at	-0.422	6.592	-6.27538	3.76e-06	0.001	4.52575
259	BMP7	209591_s_at	-0.738	9.788	-6.26339	3.86e-06	0.001	4.5006
260	CD86	205685_at	-0.485	7.852	-6.25956	3.89e-06	0.001	4.49257
261	ICAM2	204683_at	-0.475	8.695	-6.25275	3.95e-06	0.001	4.47825
262	CD86	210895_s_at	-0.656	8.521	-6.25162	3.96e-06	0.001	4.4759
263	KIAA1324L	235301_at	-0.43	8.119	-6.24567	4.01e-06	0.001	4.46339
264	ZC3H7A	226897_s_at	0.539	9.008	6.23377	4.12e-06	0.001	4.43839
265	SLC44A1	224596_at	-0.552	10.582	-6.2312	4.14e-06	0.001	4.43298
266	KIAA0586	205631_at	-0.365	7.784	-6.22854	4.17e-06	0.001	4.42739
267	IFITM1	214022_s_at	-0.47	8.807	-6.19967	4.44e-06	0.001	4.36662
268	YPEL1	213996_at	-0.373	7.95	-6.19721	4.46e-06	0.001	4.36144
269	ELL3	219517_at	-0.402	10.804	-6.19095	4.52e-06	0.001	4.34825
270	FMNL3	238823_at	0.366	6.164	6.18461	4.59e-06	0.001	4.33489
271	RBM9	212104_s_at	-0.589	9.342	-6.18298	4.6e-06	0.001	4.33143
272	HHEX	204689_at	-0.488	7.117	-6.18174	4.61e-06	0.001	4.32882
273	KCNA3	207237_at	0.576	6.616	6.17572	4.68e-06	0.001	4.31613
274	H1FX	204805_s_at	-0.664	8.974	-6.1745	4.69e-06	0.001	4.31355
275	PDLIM3	209621_s_at	0.529	8.956	6.15681	4.87e-06	0.001	4.2762
276	NA	230300_at	0.483	6.911	6.14694	4.98e-06	0.001	4.25534
277	GABARAPL3	211458_s_at	-0.378	6.409	-6.13637	5.1e-06	0.001	4.23299
278	CCBL1	206037_at	-0.494	8.064	-6.12586	5.22e-06	0.001	4.21075
279	TLE3	212769_at	-0.48	7.506	-6.12126	5.27e-06	0.001	4.20103
280	MLLT3	204917_s_at	-0.561	8.179	-6.11183	5.38e-06	0.001	4.18106
281	KLHDC5	225961_at	0.676	7.811	6.1052	5.46e-06	0.001	4.167
282	HLA-DQB1	209480_at	0.998	9.235	6.10148	5.5e-06	0.001	4.15912
283	PECAM1	208983_s_at	-0.393	7.098	-6.09839	5.54e-06	0.001	4.15256
284	CSF2RB	205159_at	0.718	8.758	6.09492	5.58e-06	0.001	4.14521
285	CFLAR	209939_x_at	0.741	8.794	6.08534	5.7e-06	0.001	4.1249
286	SHQ1	63009_at	0.542	8.663	6.06642	5.95e-06	0.001	4.08472
287	PNPLA8	223309_x_at	-0.537	8.85	-6.06596	5.95e-06	0.001	4.08376
288	NLRC3	236295_s_at	-0.405	7.127	-6.05405	6.11e-06	0.001	4.05843
289	KLHDC5	225732_at	0.591	8.425	6.05244	6.13e-06	0.001	4.05501
290	PSPC1	226574_at	0.652	9.688	6.05047	6.16e-06	0.001	4.05082
291	CYLD	39582_at	0.452	7.421	6.04648	6.21e-06	0.001	4.04233
292	ZC3H7A	218348_s_at	0.495	9.237	6.02859	6.46e-06	0.001	4.00427
293	FAM119A	1553743_at	0.462	7.554	6.028	6.47e-06	0.001	4.00301
294	HLA-DRB5	204670_x_at	0.591	12.341	6.0269	6.49e-06	0.001	4.00068
295	PEA15	200787_s_at	0.718	8.742	6.02504	6.51e-06	0.001	3.99671
296	CXCL10	204533_at	0.401	6.544	6.01832	6.61e-06	0.001	3.98241
297	FAS	204781_s_at	0.614	6.951	6.00367	6.83e-06	0.001	3.95118
298	NOTCH2	202443_x_at	0.587	7.209	5.99367	6.98e-06	0.001	3.92984
299	CD38	205692_s_at	-0.651	9.55	-5.9846	7.12e-06	0.001	3.9105
300	GCHFR	204867_at	-0.508	8.842	-5.97033	7.35e-06	0.001	3.88003
301	NA	228442_at	0.623	8.368	5.96961	7.36e-06	0.001	3.87849
302	TPD52	236655_at	-0.439	7.58	-5.96009	7.52e-06	0.001	3.85814
303	CREB5	229228_at	-0.61	7.236	-5.9574	7.57e-06	0.001	3.85239
304	FAM134B	218510_x_at	0.434	7.787	5.95353	7.63e-06	0.001	3.84411
305	TP53INP1	225912_at	-0.786	9.51	-5.9486	7.71e-06	0.001	3.83357
306	SLAMF6	1552497_a_at	-0.483	7.834	-5.9392	7.88e-06	0.001	3.81345
307	RASA4	212707_s_at	0.345	7.413	5.93836	7.89e-06	0.001	3.81165
308	IL6ST	212195_at	0.583	7.728	5.93518	7.95e-06	0.001	3.80484
309	BMP2K	219546_at	0.814	8.178	5.93376	7.97e-06	0.001	3.8018
310	RASSF6	235638_at	-0.644	8.135	-5.92786	8.08e-06	0.001	3.78918
311	DNAJC12	218976_at	-0.564	9.321	-5.92433	8.14e-06	0.001	3.7816
312	GPER	210640_s_at	-0.851	7.076	-5.91812	8.25e-06	0.001	3.7683
313	HLA-DRA	210982_s_at	0.496	12.605	5.91678	8.28e-06	0.001	3.76543
314	CLEC2B	209732_at	-0.742	7.834	-5.91552	8.3e-06	0.001	3.76273
315	INPP5D	203331_s_at	0.488	7.321	5.91453	8.32e-06	0.001	3.76062
316	CCNG2	228081_at	-0.502	7.027	-5.90763	8.45e-06	0.001	3.74582
317	CISD3	214239_x_at	-0.43	7.096	-5.89861	8.62e-06	0.001	3.72647
318	RND1	210056_at	0.478	7.173	5.89724	8.65e-06	0.001	3.72352
319	ARHGAP25	204882_at	0.582	8.597	5.89708	8.65e-06	0.001	3.7232
320	RUNX3	204198_s_at	0.933	9.433	5.8817	8.95e-06	0.002	3.69017
321	ICAM2	213620_s_at	-0.523	10.089	-5.88013	8.98e-06	0.002	3.68681
322	PDE9A	205593_s_at	0.302	6.41	5.87979	8.99e-06	0.002	3.68608
323	PTPRC	212588_at	-0.643	9.854	-5.8758	9.07e-06	0.002	3.67751
324	KIAA0040	203143_s_at	0.632	8.815	5.85669	9.46e-06	0.002	3.63643
325	ADD3	201753_s_at	-0.595	10.44	-5.85412	9.52e-06	0.002	3.6309
326	BMP7	211259_s_at	-0.652	8.845	-5.84722	9.67e-06	0.002	3.61607
327	IL16	209827_s_at	0.461	8.753	5.84646	9.68e-06	0.002	3.61442
328	RBM9	213901_x_at	-0.495	8.253	-5.84348	9.75e-06	0.002	3.60802
329	BTN2A2	205299_s_at	0.421	6.35	5.84235	9.77e-06	0.002	3.60558
330	TRIB2	202479_s_at	-0.539	7.793	-5.83874	9.85e-06	0.002	3.59781
331	MCOLN2	230110_at	0.508	8.278	5.83819	9.86e-06	0.002	3.59664
332	HLA-DMB	203932_at	0.754	10.218	5.81884	1.03e-05	0.002	3.55495
333	ID4	209293_x_at	-0.455	7.785	-5.81345	1.042e-05	0.002	3.54333
334	LOC100133484	212999_x_at	0.828	7.996	5.7986	1.077e-05	0.002	3.51131
335	BTG2	201236_s_at	-0.727	9.75	-5.7827	1.116e-05	0.002	3.477
336	ABCA1	203504_s_at	-0.717	7.419	-5.776	1.133e-05	0.002	3.46252
337	HIG2	1554452_a_at	-0.669	9.23	-5.76989	1.149e-05	0.002	3.44933
338	MYBL1	213906_at	-0.625	8.061	-5.76988	1.149e-05	0.002	3.4493
339	ABLIM1	200965_s_at	-0.578	9.571	-5.76363	1.165e-05	0.002	3.4358
340	PASK	213534_s_at	0.349	7.426	5.75757	1.181e-05	0.002	3.42269
341	TRIB2	202478_at	-0.69	8.913	-5.74201	1.223e-05	0.002	3.38903
342	PBX4	230536_at	0.348	6.632	5.73348	1.247e-05	0.002	3.37057
343	PARP14	224701_at	0.346	6.77	5.72679	1.265e-05	0.002	3.35609
344	ABCA1	203505_at	-0.6	7.658	-5.72625	1.267e-05	0.002	3.35491
345	NA	227533_at	-0.542	9.137	-5.7191	1.287e-05	0.002	3.33942
346	NA	1556194_a_at	0.484	6.705	5.71819	1.29e-05	0.002	3.33745
347	LOC254128	235132_at	-0.343	7.004	-5.71679	1.294e-05	0.002	3.33442
348	CNN2	201605_x_at	0.472	9.993	5.71019	1.313e-05	0.002	3.32011
349	MAFIP	226558_at	0.399	7.717	5.70947	1.316e-05	0.002	3.31856
350	SAMD13	229402_at	-0.65	7.906	-5.70779	1.321e-05	0.002	3.31492
351	MT1X	204326_x_at	0.638	7.849	5.70772	1.321e-05	0.002	3.31476
352	FAM135A	223497_at	0.491	7.375	5.70498	1.329e-05	0.002	3.30883
353	NARF	219862_s_at	-0.528	9.374	-5.70004	1.344e-05	0.002	3.29811
354	BID	211725_s_at	0.517	9.512	5.697	1.353e-05	0.002	3.29153
355	NEBL	203962_s_at	-0.333	6.621	-5.6853	1.389e-05	0.002	3.26613
356	BNIP3L	221478_at	-0.658	9.538	-5.68527	1.389e-05	0.002	3.26606
357	KLRK1	1555691_a_at	-0.521	8.235	-5.67882	1.409e-05	0.002	3.25207
358	JMJD1A	212689_s_at	-0.683	8.662	-5.67469	1.423e-05	0.002	3.24308
359	BEST3	224520_s_at	-0.477	8.39	-5.67153	1.433e-05	0.002	3.23622
360	TIAM1	213135_at	0.552	9.535	5.66914	1.44e-05	0.002	3.23105
361	PDCD4	202730_s_at	-0.583	9.907	-5.66716	1.447e-05	0.002	3.22674
362	CD79A	1555779_a_at	-0.457	10.563	-5.66074	1.468e-05	0.002	3.21278
363	ISG20	33304_at	-0.442	9.032	-5.65748	1.479e-05	0.002	3.20571
364	HLTF	202983_at	-0.482	10.403	-5.65671	1.481e-05	0.002	3.20403
365	CD27	206150_at	-0.604	8.945	-5.65463	1.488e-05	0.002	3.19951
366	LSS	211019_s_at	0.473	7.221	5.65399	1.49e-05	0.002	3.19812
367	SP140	207777_s_at	-0.448	7.612	-5.65388	1.491e-05	0.002	3.19788
368	BNIP3	201849_at	-0.779	9.75	-5.64598	1.518e-05	0.002	3.1807
369	C16orf54	1559584_a_at	-0.528	6.089	-5.63823	1.544e-05	0.002	3.16385
370	CREM	228092_at	0.784	8.708	5.62968	1.574e-05	0.002	3.14523
371	ASF1A	203428_s_at	-0.556	10.022	-5.61823	1.616e-05	0.002	3.12029
372	HLA-DPB1	201137_s_at	0.621	10.724	5.61584	1.624e-05	0.002	3.11509
373	FAM134B	218532_s_at	0.497	8.051	5.61532	1.626e-05	0.002	3.11396
374	LRRC16A	219573_at	-0.37	7.656	-5.60761	1.655e-05	0.002	3.09715
375	CYBB	203923_s_at	-0.509	8.51	-5.60146	1.678e-05	0.002	3.08376
376	LOXL2	202997_s_at	0.405	7.258	5.58846	1.728e-05	0.003	3.0554
377	MAPRE2	202501_at	-0.479	9.76	-5.58093	1.757e-05	0.003	3.03898
378	KLRK1	205821_at	-0.573	8.302	-5.58025	1.76e-05	0.003	3.0375
379	FLJ35776	238432_at	-0.315	7.037	-5.57879	1.766e-05	0.003	3.0343
380	STXBP6	220994_s_at	-0.416	7.613	-5.56685	1.814e-05	0.003	3.00824
381	SLC35E3	218988_at	-0.498	8.511	-5.56677	1.815e-05	0.003	3.00807
382	IAH1	230621_at	-0.512	9.347	-5.56307	1.83e-05	0.003	2.99998
383	GTPBP3	1555062_s_at	0.407	7.101	5.56103	1.838e-05	0.003	2.99553
384	NA	230778_at	-0.497	6.556	-5.55591	1.86e-05	0.003	2.98435
385	KLHDC5	225963_at	0.514	7.441	5.55434	1.866e-05	0.003	2.98091
386	SPG11	203513_at	-0.537	8.787	-5.54933	1.888e-05	0.003	2.96997
387	PEA15	200788_s_at	0.608	8.907	5.544	1.911e-05	0.003	2.95832
388	CHL1	204591_at	-0.452	7.052	-5.53929	1.931e-05	0.003	2.94802
389	EVI2A	204774_at	-0.575	8.265	-5.53306	1.958e-05	0.003	2.9344
390	C8orf59	1555241_at	0.373	6.637	5.5273	1.984e-05	0.003	2.92179
391	AGPAT3	223182_s_at	0.357	7.866	5.52583	1.991e-05	0.003	2.91859
392	IGHG1	240915_at	-0.367	6.645	-5.52333	2.002e-05	0.003	2.9131
393	CXXC4	229774_at	-0.412	7.121	-5.52183	2.009e-05	0.003	2.90983
394	PDCD4	202731_at	-0.482	10.785	-5.52151	2.01e-05	0.003	2.90913
395	PPP3CA	202457_s_at	0.463	9.968	5.51917	2.021e-05	0.003	2.904
396	FAM92A1	228011_at	0.476	7.706	5.51839	2.025e-05	0.003	2.90229
397	NA	242681_at	-0.414	7.037	-5.50381	2.093e-05	0.003	2.87038
398	CHST2	203921_at	0.416	7.152	5.49063	2.156e-05	0.003	2.8415
399	NA	1556121_at	0.532	8.417	5.48564	2.181e-05	0.003	2.83056
400	PTPRE	221840_at	0.404	7.015	5.48103	2.204e-05	0.003	2.82045
401	TMEM170B	235798_at	0.396	7.119	5.47897	2.214e-05	0.003	2.81593
402	TYK2	205546_s_at	0.442	8.326	5.47736	2.222e-05	0.003	2.8124
403	UBE2H	217799_x_at	-0.343	8.074	-5.4759	2.23e-05	0.003	2.8092
404	PCMTD1	226119_at	-0.503	7.831	-5.46947	2.262e-05	0.003	2.79509
405	NA	229968_at	-0.438	7.565	-5.46499	2.286e-05	0.003	2.78525
406	HLA-DRA	208894_at	0.414	13.153	5.45887	2.317e-05	0.003	2.77184
407	C14orf139	219563_at	0.611	7.674	5.45871	2.318e-05	0.003	2.77147
408	TRIO	209013_x_at	0.446	6.912	5.45226	2.353e-05	0.003	2.75731
409	GPATCH2	219078_at	0.337	6.496	5.4515	2.357e-05	0.003	2.75564
410	CYLD	213295_at	0.442	7.659	5.44072	2.415e-05	0.003	2.73198
411	HSP90B1	200599_s_at	0.584	11.682	5.42855	2.483e-05	0.003	2.70523
412	ASXL3	233536_at	-0.418	6.574	-5.41877	2.539e-05	0.003	2.68373
413	CXXC4	220277_at	-0.387	7.604	-5.41746	2.546e-05	0.003	2.68084
414	FDFT1	208647_at	0.448	12.216	5.4051	2.619e-05	0.003	2.65365
415	IKZF1	1565818_s_at	0.407	7.404	5.40051	2.647e-05	0.003	2.64356
416	MRPS26	225196_s_at	0.449	9.902	5.39946	2.653e-05	0.003	2.64123
417	NOTCH2	212377_s_at	0.388	6.891	5.39133	2.703e-05	0.004	2.62334
418	SH3PXD2A	224817_at	0.4	7.232	5.3901	2.71e-05	0.004	2.62065
419	ADAM17	205745_x_at	-0.394	8.235	-5.38953	2.714e-05	0.004	2.61939
420	BCAS4	220588_at	-0.452	8.654	-5.38741	2.727e-05	0.004	2.61471
421	TAPBP	208829_at	0.621	10.163	5.38351	2.751e-05	0.004	2.60612
422	ZNF672	218068_s_at	0.424	8.529	5.38276	2.756e-05	0.004	2.60447
423	RGS3	203823_at	-0.37	6.766	-5.38273	2.756e-05	0.004	2.60441
424	TRIM22	213293_s_at	-0.635	9.586	-5.37116	2.83e-05	0.004	2.57892
425	BNIP3L	221479_s_at	-0.423	9.052	-5.37114	2.83e-05	0.004	2.57887
426	NA	238617_at	0.52	7.779	5.37094	2.831e-05	0.004	2.57843
427	TFDP1	242939_at	0.54	8.844	5.36732	2.855e-05	0.004	2.57046
428	PBXIP1	207838_x_at	-0.35	6.825	-5.36419	2.875e-05	0.004	2.56355
429	CD22	38521_at	-0.468	9.129	-5.3617	2.892e-05	0.004	2.55807
430	ASPM	219918_s_at	-0.381	10.077	-5.36151	2.893e-05	0.004	2.55764
431	ISG20	204698_at	-0.442	9.052	-5.35573	2.931e-05	0.004	2.5449
432	PAIP2B	221868_at	-0.445	6.841	-5.3489	2.977e-05	0.004	2.52984
433	LOC100131067	242585_at	-0.293	6.554	-5.34614	2.996e-05	0.004	2.52376
434	RALGPS2	227224_at	-0.562	9.918	-5.34434	3.008e-05	0.004	2.51977
435	GRINA	212090_at	0.71	8.282	5.34397	3.011e-05	0.004	2.51895
436	SPIB	205861_at	0.574	11.08	5.3376	3.055e-05	0.004	2.5049
437	ENPP3	232737_s_at	-0.326	6.125	-5.33572	3.068e-05	0.004	2.50076
438	FCGR2C	211395_x_at	-0.384	7.203	-5.33106	3.101e-05	0.004	2.49048
439	RHBDD2	222995_s_at	0.49	8.165	5.33017	3.107e-05	0.004	2.48851
440	NA	1555989_at	-0.599	9.262	-5.3274	3.127e-05	0.004	2.48239
441	NA	228603_at	0.712	8.398	5.32643	3.134e-05	0.004	2.48024
442	SRRT	201680_x_at	0.378	10.84	5.32634	3.135e-05	0.004	2.48005
443	LOC149478	1557049_at	0.429	6.319	5.32611	3.136e-05	0.004	2.47953
444	RABGAP1	204028_s_at	-0.354	8.775	-5.31592	3.21e-05	0.004	2.45704
445	CCDC85C	222809_x_at	0.57	7.857	5.30967	3.257e-05	0.004	2.44322
446	PLEKHA2	225136_at	-0.426	11.155	-5.30578	3.286e-05	0.004	2.43464
447	RALB	202101_s_at	-0.348	6.974	-5.30068	3.324e-05	0.004	2.42336
448	LOC284244	214162_at	-0.441	6.872	-5.30008	3.329e-05	0.004	2.42202
449	CD82	203904_x_at	0.415	8.599	5.29938	3.334e-05	0.004	2.42048
450	KIAA0802	213358_at	0.648	8.563	5.2984	3.342e-05	0.004	2.41831
451	NPL	223405_at	0.475	7.658	5.2983	3.342e-05	0.004	2.41809
452	PTP4A3	209695_at	0.499	7.622	5.29345	3.38e-05	0.004	2.40738
453	TBC1D10C	228258_at	-0.465	8.555	-5.28469	3.448e-05	0.004	2.38801
454	SFRS2	200753_x_at	0.387	11.768	5.28026	3.483e-05	0.004	2.37819
455	HSP90B1	200598_s_at	0.651	10.322	5.27609	3.517e-05	0.004	2.36898
456	TMEM71	238429_at	-0.396	6.487	-5.27401	3.534e-05	0.004	2.36437
457	CD79A	205049_s_at	-0.403	10.456	-5.26966	3.569e-05	0.004	2.35474
458	SQLE	213562_s_at	0.541	8.632	5.26943	3.571e-05	0.004	2.35425
459	CLN3	210859_x_at	0.326	7.728	5.26358	3.619e-05	0.004	2.34128
460	NFATC2	226991_at	0.713	8.21	5.26248	3.628e-05	0.004	2.33886
461	BMP7	209590_at	-0.578	9.063	-5.25968	3.652e-05	0.004	2.33264
462	LCP1	208885_at	0.414	12.349	5.25838	3.662e-05	0.004	2.32978
463	NA	230787_at	0.387	8.062	5.25155	3.72e-05	0.004	2.31465
464	CREB3L4	226455_at	-0.421	7.076	-5.24956	3.737e-05	0.004	2.31024
465	MALT1	210017_at	0.321	7.851	5.23404	3.873e-05	0.005	2.27586
466	RRAS2	212590_at	0.471	10.84	5.23171	3.893e-05	0.005	2.27069
467	TFCP2	207627_s_at	0.429	7.629	5.22972	3.911e-05	0.005	2.26627
468	LY9	210370_s_at	-0.363	7.363	-5.22701	3.936e-05	0.005	2.26027
469	SALL2	213283_s_at	-0.476	7.509	-5.22388	3.964e-05	0.005	2.25333
470	ADD3	201034_at	-0.5	11.026	-5.21886	4.01e-05	0.005	2.24219
471	IRAK2	231779_at	-0.412	7.211	-5.21812	4.017e-05	0.005	2.24055
472	LOC440864	1569034_a_at	-0.391	7.871	-5.21666	4.03e-05	0.005	2.23732
473	MAN2B1	209166_s_at	0.361	8.486	5.21168	4.077e-05	0.005	2.22627
474	LOC728875	227384_s_at	-0.517	7.561	-5.21151	4.078e-05	0.005	2.22588
475	IFITM1	201601_x_at	-0.406	8.873	-5.21143	4.079e-05	0.005	2.22572
476	BTNL9	228434_at	-0.346	7.638	-5.20885	4.103e-05	0.005	2.22
477	HLA-DOA	206313_at	0.447	7.363	5.20494	4.14e-05	0.005	2.21131
478	KIAA0746	212311_at	-0.511	9.745	-5.20374	4.152e-05	0.005	2.20864
479	MLLT3	204918_s_at	-0.504	7.7	-5.19279	4.257e-05	0.005	2.18436
480	RASA4	208534_s_at	0.436	7.181	5.19094	4.276e-05	0.005	2.18023
481	HIVEP1	1560485_at	0.366	6.826	5.19015	4.283e-05	0.005	2.17849
482	GPM6A	209469_at	-0.727	8.317	-5.1829	4.355e-05	0.005	2.16238
483	ANUBL1	223624_at	-0.381	7.243	-5.18126	4.372e-05	0.005	2.15875
484	DENND1B	219696_at	0.509	8.257	5.17228	4.463e-05	0.005	2.1388
485	NUCKS1	224582_s_at	0.437	10.179	5.17224	4.463e-05	0.005	2.1387
486	TTC7A	224912_at	0.346	7.843	5.17147	4.471e-05	0.005	2.13699
487	DNAJB1	200666_s_at	0.663	10.003	5.17137	4.472e-05	0.005	2.13678
488	CIITA	211884_s_at	0.384	6.631	5.16407	4.548e-05	0.005	2.12055
489	MT1X	208581_x_at	0.502	7.931	5.16195	4.57e-05	0.005	2.11584
490	FOXP1	224837_at	-0.435	9.16	-5.16025	4.588e-05	0.005	2.11207
491	RPL37	224763_at	-0.331	8.278	-5.1593	4.598e-05	0.005	2.10994
492	DAAM1	216060_s_at	-0.486	9.695	-5.15924	4.599e-05	0.005	2.10982
493	GNA15	205349_at	0.35	6.571	5.15922	4.599e-05	0.005	2.10978
494	UBE2A	201898_s_at	0.498	10.313	5.15842	4.607e-05	0.005	2.10801
495	PTGER4	204897_at	0.705	9.005	5.15535	4.64e-05	0.005	2.10117
496	PHF19	227211_at	0.428	8.411	5.15164	4.68e-05	0.005	2.09292
497	HLA-DPA1	211991_s_at	0.481	11.302	5.15134	4.683e-05	0.005	2.09226
498	UNKL	229908_s_at	0.382	6.992	5.1502	4.695e-05	0.005	2.08972
499	MOBKL2A	225530_at	-0.498	9.027	-5.14846	4.714e-05	0.005	2.08586
500	NA	230499_at	0.469	8.456	5.1479	4.72e-05	0.005	2.0846
501	HRK	206864_s_at	-0.314	7.552	-5.14331	4.771e-05	0.005	2.0744
502	IKZF1	205039_s_at	0.586	9.936	5.14134	4.792e-05	0.005	2.07002
503	PBXIP1	214177_s_at	-0.376	7.361	-5.14029	4.804e-05	0.005	2.06768
504	IFI16	208965_s_at	-0.497	11.355	-5.1351	4.862e-05	0.005	2.05614
505	NA	243405_at	0.445	7.653	5.13192	4.897e-05	0.005	2.04905
506	DNAJB1	200664_s_at	0.627	9.386	5.13004	4.919e-05	0.005	2.04487
507	NCRNA00153	228291_s_at	-0.476	7.635	-5.12547	4.971e-05	0.005	2.03471
508	SIPA1L2	233587_s_at	-0.38	7.564	-5.12504	4.976e-05	0.005	2.03376
509	STRBP	223246_s_at	-0.487	10.175	-5.11946	5.04e-05	0.005	2.02134
510	PASK	216945_x_at	0.408	7.345	5.11566	5.084e-05	0.005	2.01287
511	BCL6	215990_s_at	-0.387	8.874	-5.11269	5.119e-05	0.005	2.00626
512	DMXL1	203791_at	-0.465	8.532	-5.10891	5.164e-05	0.006	1.99783
513	SLC7A11	217678_at	-0.33	6.848	-5.10326	5.232e-05	0.006	1.98525
514	PLEKHA8	227247_at	-0.391	7.797	-5.10067	5.263e-05	0.006	1.97948
515	DNAJA2	209157_at	0.543	10.802	5.09856	5.289e-05	0.006	1.97479
516	STAT2	205170_at	-0.413	7.031	-5.09502	5.332e-05	0.006	1.96689
517	C11orf41	214772_at	-0.34	7.01	-5.08628	5.441e-05	0.006	1.94742
518	DBNDD2	224669_at	0.438	7.469	5.08371	5.473e-05	0.006	1.9417
519	APAF1	204859_s_at	-0.331	7.089	-5.0802	5.518e-05	0.006	1.93387
520	MED13L	212209_at	0.595	8.506	5.07832	5.542e-05	0.006	1.92968
521	OAS2	228607_at	-0.395	7.123	-5.07826	5.542e-05	0.006	1.92955
522	NA	239069_s_at	-0.398	7.802	-5.07648	5.565e-05	0.006	1.92558
523	ANKRD12	212286_at	0.522	7.413	5.07274	5.613e-05	0.006	1.91724
524	VGLL4	212399_s_at	-0.484	8.86	-5.06726	5.685e-05	0.006	1.90502
525	DGKA	203385_at	-0.45	8.902	-5.06703	5.688e-05	0.006	1.9045
526	FAM58A	226466_s_at	0.463	8.796	5.06673	5.692e-05	0.006	1.90384
527	ATF5	204998_s_at	0.556	10.839	5.05674	5.825e-05	0.006	1.88155
528	TOMM40	202264_s_at	0.536	10.124	5.05561	5.84e-05	0.006	1.87904
529	PPP2R5A	202187_s_at	-0.448	9.394	-5.05561	5.84e-05	0.006	1.87903
530	LOC440944	232052_at	0.367	7.643	5.05406	5.861e-05	0.006	1.87557
531	ELMO1	204513_s_at	-0.462	8.659	-5.04843	5.938e-05	0.006	1.86301
532	SIPA1L2	225056_at	-0.374	7.816	-5.04836	5.938e-05	0.006	1.86287
533	SLC25A46	212833_at	0.444	10.957	5.04785	5.945e-05	0.006	1.86172
534	SOX11	204914_s_at	-0.438	8.323	-5.04282	6.015e-05	0.006	1.8505
535	LRRC32	203835_at	-0.467	6.746	-5.03356	6.145e-05	0.006	1.82981
536	MBNL2	203640_at	-0.505	7.451	-5.03135	6.177e-05	0.006	1.82489
537	LBA1	213261_at	-0.452	8.184	-5.03053	6.188e-05	0.006	1.82305
538	UBE2A	201899_s_at	0.517	9.99	5.02857	6.216e-05	0.006	1.81867
539	BNIP3	201848_s_at	-0.655	8.395	-5.02564	6.259e-05	0.006	1.81214
540	EIF2AK4	225164_s_at	-0.451	8.725	-5.01376	6.433e-05	0.007	1.7856
541	NUP88	225092_at	0.483	8.686	5.01134	6.469e-05	0.007	1.78019
542	NA	230233_at	-0.512	8.437	-5.00959	6.495e-05	0.007	1.77627
543	ABAT	209459_s_at	0.467	8.075	5.00517	6.562e-05	0.007	1.7664
544	KANK1	238789_at	-0.429	8.004	-5.00515	6.562e-05	0.007	1.76636
545	SFT2D1	225849_s_at	0.515	9.419	5.00319	6.592e-05	0.007	1.76198
546	FAM111A	218248_at	-0.393	9.664	-4.99626	6.699e-05	0.007	1.74649
547	GNAZ	204993_at	0.374	7.745	4.99269	6.754e-05	0.007	1.73852
548	PNPLA8	223310_x_at	-0.522	9.383	-4.99181	6.768e-05	0.007	1.73655
549	IQGAP2	203474_at	-0.438	8.56	-4.9914	6.775e-05	0.007	1.73562
550	NLRP11	1552531_a_at	0.475	8.91	4.9907	6.786e-05	0.007	1.73407
551	KPNA1	202059_s_at	0.482	8.619	4.98992	6.798e-05	0.007	1.73232
552	SQLE	209218_at	0.425	10.465	4.98824	6.824e-05	0.007	1.72857
553	RELB	205205_at	0.543	9.047	4.98486	6.878e-05	0.007	1.721
554	NFKBIB	214448_x_at	0.344	8.143	4.98233	6.918e-05	0.007	1.71534
555	ATF5	204999_s_at	0.707	9.747	4.98204	6.923e-05	0.007	1.71469
556	RNF115	212742_at	0.478	9.223	4.98088	6.942e-05	0.007	1.7121
557	C11orf49	203257_s_at	-0.362	8.002	-4.97728	7e-05	0.007	1.70406
558	SCARB1	1552256_a_at	0.475	8.759	4.97284	7.072e-05	0.007	1.69412
559	ZNF775	228226_s_at	-0.421	8.302	-4.97134	7.097e-05	0.007	1.69076
560	HIP1R	209558_s_at	-0.26	7.85	-4.96763	7.158e-05	0.007	1.68245
561	DHCR7	201791_s_at	0.332	8.66	4.96647	7.177e-05	0.007	1.67986
562	C17orf49	224574_at	0.466	9.096	4.95792	7.321e-05	0.007	1.66074
563	SLC25A13	229061_s_at	0.399	7.054	4.95232	7.416e-05	0.007	1.64821
564	AIM2	206513_at	-0.295	6.381	-4.95106	7.438e-05	0.007	1.64539
565	C18orf1	207996_s_at	0.383	6.255	4.94775	7.495e-05	0.007	1.63797
566	CDGAP	226056_at	0.549	7.635	4.94294	7.58e-05	0.007	1.62719
567	TWSG1	225406_at	0.487	8.698	4.94003	7.631e-05	0.007	1.6207
568	NA	230640_at	0.358	6.689	4.9362	7.699e-05	0.007	1.6121
569	PAIP2	222983_s_at	-0.396	10.603	-4.93058	7.8e-05	0.007	1.59953
570	OAS1	205552_s_at	-0.432	8.124	-4.92933	7.823e-05	0.008	1.59672
571	CLN6	1567080_s_at	0.558	8.708	4.92717	7.862e-05	0.008	1.59188
572	HIST1H2AC	215071_s_at	-0.301	6.401	-4.92672	7.87e-05	0.008	1.59088
573	PDE4DIP	213388_at	-0.407	7.191	-4.92494	7.903e-05	0.008	1.5869
574	TXNDC5	221253_s_at	0.387	11.289	4.92217	7.954e-05	0.008	1.58068
575	TUBGCP3	215739_s_at	0.387	7.666	4.92164	7.963e-05	0.008	1.5795
576	SVIP	230285_at	0.419	8.24	4.91626	8.063e-05	0.008	1.56745
577	CR2	205544_s_at	0.323	6.181	4.90991	8.183e-05	0.008	1.55322
578	IL7R	205798_at	-0.672	9.639	-4.90812	8.217e-05	0.008	1.5492
579	PBXIP1	212259_s_at	-0.432	7.268	-4.906	8.258e-05	0.008	1.54445
580	RAB27A	209515_s_at	0.446	7.189	4.90305	8.314e-05	0.008	1.53785
581	ZFAT	226564_at	0.28	7.65	4.90282	8.319e-05	0.008	1.53733
582	AGPAT3	223184_s_at	0.351	8.1	4.89757	8.421e-05	0.008	1.52556
583	RPL37	224767_at	-0.328	8.209	-4.89377	8.496e-05	0.008	1.51704
584	BMP6	206176_at	0.384	7.076	4.8936	8.499e-05	0.008	1.51664
585	C16orf42	213105_s_at	0.456	8.44	4.88488	8.673e-05	0.008	1.4971
586	PLD4	1566433_at	-0.313	7.339	-4.8836	8.699e-05	0.008	1.49423
587	PNPLA8	223982_s_at	-0.434	9.432	-4.88181	8.735e-05	0.008	1.49021
588	RGPD1	235597_s_at	-0.242	6.501	-4.87907	8.791e-05	0.008	1.48407
589	HLA-DMA	217478_s_at	0.505	10.549	4.87824	8.808e-05	0.008	1.48221
590	NAPG	225448_at	0.418	8.185	4.87689	8.835e-05	0.008	1.47917
591	LYAR	223413_s_at	0.487	10.562	4.87598	8.854e-05	0.008	1.47713
592	ANKRD37	227337_at	-0.552	7.739	-4.87525	8.869e-05	0.008	1.4755
593	C8orf12	1552448_a_at	0.507	9.27	4.87272	8.921e-05	0.008	1.46981
594	TAPBP	1555565_s_at	0.415	8.414	4.87115	8.954e-05	0.008	1.4663
595	TMEM156	241844_x_at	-0.338	7.092	-4.86473	9.088e-05	0.008	1.4519
596	TFCP2	209338_at	0.357	7.52	4.86378	9.108e-05	0.008	1.44976
597	NBEA	221207_s_at	-0.327	6.981	-4.8626	9.134e-05	0.008	1.44711
598	NA	228661_s_at	0.431	7.858	4.85364	9.326e-05	0.009	1.42701
599	MYO1C	225080_at	0.385	7.898	4.85233	9.354e-05	0.009	1.42407
600	PTPN22	206060_s_at	-0.434	8.419	-4.85196	9.362e-05	0.009	1.42323
601	ASXL1	212237_at	0.45	8.871	4.8505	9.394e-05	0.009	1.41997
602	TLR7	220146_at	-0.442	7.177	-4.84974	9.411e-05	0.009	1.41825
603	LY9	215967_s_at	-0.325	7.673	-4.83939	9.64e-05	0.009	1.39502
604	ZNF672	222509_s_at	0.436	7.141	4.83687	9.697e-05	0.009	1.38937
605	SOX2OT	231898_x_at	-0.391	7.169	-4.83612	9.713e-05	0.009	1.38768
606	SLC23A2	209236_at	0.499	8.536	4.83278	9.789e-05	0.009	1.38019
607	RNF126	223332_x_at	0.396	9.818	4.83002	9.852e-05	0.009	1.37398
608	PCDH9	219737_s_at	-0.723	8.912	-4.82523	9.963e-05	0.009	1.36323
609	PLEKHA2	238013_at	-0.476	8.78	-4.82516	9.964e-05	0.009	1.36306
610	ABCF2	209246_at	0.391	8.06	4.82247	0.00010027	0.009	1.35702
611	DGKA	211272_s_at	-0.491	8.129	-4.81957	0.00010095	0.009	1.3505
612	IFI16	208966_x_at	-0.43	11.801	-4.81893	0.0001011	0.009	1.34907
613	ASXL1	212238_at	0.455	8.8	4.81518	0.00010198	0.009	1.34065
614	NUBP1	203978_at	0.472	9.065	4.80956	0.00010333	0.009	1.32801
615	KLHL24	221985_at	-0.353	7.675	-4.80855	0.00010357	0.009	1.32574
616	C9orf45	223522_at	-0.498	7.943	-4.80394	0.00010469	0.009	1.31538
617	KCNN4	204401_at	-0.287	6.894	-4.79992	0.00010567	0.009	1.30636
618	VAV2	205536_at	0.391	7.11	4.79679	0.00010644	0.009	1.29932
619	PFKFB3	202464_s_at	-0.445	7.829	-4.7959	0.00010667	0.009	1.29731
620	LANCL2	218219_s_at	0.454	8.985	4.79492	0.00010691	0.009	1.29511
621	ZEB1	212764_at	0.448	8.104	4.7912	0.00010784	0.009	1.28676
622	MCOLN2	1555465_at	0.541	8.186	4.78502	0.00010941	0.01	1.27285
623	ZEB1	210875_s_at	0.348	7.037	4.78374	0.00010973	0.01	1.26998
624	NLRP7	237461_at	-0.433	11.898	-4.77515	0.00011195	0.01	1.25066
625	TSPAN11	227610_at	-0.446	7.608	-4.77468	0.00011207	0.01	1.2496
626	HLA-G	211530_x_at	0.408	9.851	4.7684	0.00011372	0.01	1.23547
627	PPP2R5C	214083_at	-0.353	8.026	-4.76704	0.00011408	0.01	1.23243
628	RELN	205923_at	-0.416	7.078	-4.76698	0.0001141	0.01	1.23229
629	MICALCL	243611_at	-0.323	6.635	-4.76683	0.00011414	0.01	1.23196
630	MXI1	202364_at	-0.455	9.395	-4.76519	0.00011458	0.01	1.22825
631	OAS2	204972_at	-0.399	7.958	-4.76157	0.00011555	0.01	1.22012
632	IL4R	203233_at	-0.372	8.257	-4.76156	0.00011555	0.01	1.2201
633	VLDLR	209822_s_at	-0.317	6.632	-4.75633	0.00011697	0.01	1.20834
634	TIAM1	206409_at	0.345	7.532	4.75516	0.00011729	0.01	1.20569
635	C9orf95	219147_s_at	-0.308	7.868	-4.75437	0.0001175	0.01	1.20393
636	KCNN3	205902_at	-0.348	6.62	-4.75195	0.00011817	0.01	1.19848
637	SLC2A13	227176_at	0.331	6.606	4.74975	0.00011878	0.01	1.19354
638	SNTB1	226438_at	-0.439	7.937	-4.74968	0.0001188	0.01	1.19337
639	FGD3	227811_at	-0.362	8.257	-4.74951	0.00011884	0.01	1.19298
640	ASB13	218862_at	-0.504	8.476	-4.74926	0.00011891	0.01	1.19242
641	FUCA1	202838_at	0.398	8.593	4.74732	0.00011945	0.01	1.18807
642	RGS10	204319_s_at	0.4	9.884	4.74369	0.00012047	0.01	1.17988
643	TPD52	201688_s_at	-0.378	10.603	-4.74353	0.00012051	0.01	1.17952
644	RAB27A	210951_x_at	0.32	7.785	4.74267	0.00012075	0.01	1.1776
645	BCAR3	204032_at	0.333	6.626	4.74167	0.00012104	0.01	1.17535
646	MED13L	212207_at	0.435	7.321	4.73902	0.00012179	0.01	1.16938
647	MGEA5	200899_s_at	-0.39	8.546	-4.73715	0.00012232	0.01	1.16517
648	C3orf25	232639_at	-0.291	6.343	-4.73541	0.00012282	0.01	1.16125
649	PEMT	207621_s_at	0.461	7.5	4.73343	0.00012339	0.01	1.15679
650	CD24	216379_x_at	-0.417	12.113	-4.73287	0.00012355	0.01	1.15554
651	HIATL1	223073_at	0.486	9.682	4.73272	0.00012359	0.01	1.15519
652	USP9Y	206624_at	-0.367	7.29	-4.73191	0.00012382	0.01	1.15338
653	ABAT	209460_at	0.377	7.547	4.72661	0.00012536	0.01	1.14145
654	ECOP	208091_s_at	0.535	11.065	4.72507	0.00012581	0.011	1.13798
655	EPS15	217886_at	0.486	8.667	4.72343	0.0001263	0.011	1.1343
656	ANXA11	206200_s_at	-0.343	10.737	-4.71915	0.00012756	0.011	1.12465
657	FOXP1	223936_s_at	-0.336	7.232	-4.71779	0.00012797	0.011	1.12158
658	GYPC	202947_s_at	0.405	9.046	4.71675	0.00012828	0.011	1.11924
659	SERPINI1	205352_at	-0.442	6.77	-4.71625	0.00012843	0.011	1.11811
660	PRKACB	202742_s_at	-0.602	9.735	-4.71442	0.00012898	0.011	1.11401
661	SYNPO	202796_at	0.35	6.437	4.71347	0.00012927	0.011	1.11187
662	MRPL34	221692_s_at	0.425	9.656	4.71191	0.00012974	0.011	1.10835
663	SLC44A1	224595_at	-0.513	10.016	-4.71134	0.00012991	0.011	1.10706
664	DAPP1	222859_s_at	0.55	8.525	4.71004	0.0001303	0.011	1.10414
665	SERTAD4	230660_at	0.384	7.686	4.70861	0.00013074	0.011	1.10092
666	SNTA1	203516_at	-0.31	7.582	-4.70395	0.00013217	0.011	1.09042
667	NTN3	215176_x_at	-0.316	7.382	-4.70325	0.00013239	0.011	1.08884
668	RAB27A	209514_s_at	0.288	7.603	4.70044	0.00013326	0.011	1.08252
669	POGK	239392_s_at	0.32	7.543	4.69994	0.00013341	0.011	1.08139
670	BLK	206255_at	-0.395	9.551	-4.69825	0.00013394	0.011	1.07758
671	ANKRD36	214723_x_at	-0.402	6.283	-4.69287	0.00013563	0.011	1.06546
672	IER5	218611_at	0.626	10.319	4.68879	0.00013693	0.011	1.05627
673	B4GALT2	209413_at	0.381	7.409	4.68859	0.000137	0.011	1.05583
674	NCRNA00153	219961_s_at	-0.365	7.595	-4.68559	0.00013796	0.011	1.04907
675	PSPC1	222611_s_at	0.503	8.412	4.68321	0.00013873	0.011	1.0437
676	RHBDD1	226945_at	-0.47	8.645	-4.68131	0.00013935	0.011	1.03942
677	HYOU1	200825_s_at	0.514	8.841	4.67848	0.00014027	0.011	1.03304
678	AGPAT3	225440_at	0.439	9.256	4.67701	0.00014075	0.011	1.02972
679	PLCG2	204613_at	-0.331	10.864	-4.67686	0.0001408	0.011	1.02939
680	SEC14L1	202083_s_at	-0.375	7.535	-4.67509	0.00014138	0.011	1.0254
681	VASH2	219740_at	-0.321	6.53	-4.67045	0.00014292	0.011	1.01496
682	TRIM26	202702_at	0.404	8.601	4.66701	0.00014408	0.012	1.00721
683	MALL	209373_at	-0.311	7.115	-4.66141	0.00014598	0.012	0.994578
684	TBCKL	226126_at	-0.444	7.981	-4.65809	0.00014711	0.012	0.987085
685	PPM1A	203966_s_at	0.427	9.907	4.65747	0.00014733	0.012	0.985687
686	RNF126	205748_s_at	0.395	10.566	4.65581	0.0001479	0.012	0.981949
687	LIMA1	217892_s_at	0.358	8.403	4.65494	0.0001482	0.012	0.980003
688	CREBZF	202978_s_at	0.433	8.247	4.65355	0.00014868	0.012	0.976866
689	SH3BP5	201811_x_at	0.549	9.038	4.65234	0.0001491	0.012	0.974129
690	PIP5K1A	211205_x_at	0.3	8.523	4.65092	0.0001496	0.012	0.970924
691	RABEP1	225064_at	0.347	8.794	4.65023	0.00014984	0.012	0.969385
692	KCNMB4	222857_s_at	-0.463	7.765	-4.6431	0.00015236	0.012	0.953304
693	C14orf4	223474_at	-0.488	9.195	-4.64118	0.00015304	0.012	0.948977
694	CLLU1	1558185_at	-0.406	6.489	-4.63812	0.00015414	0.012	0.942073
695	SFRS2	214882_s_at	0.335	12.426	4.63364	0.00015576	0.012	0.931979
696	NA	227210_at	0.455	7.399	4.62641	0.00015842	0.012	0.915663
697	SFRS2IP	235579_at	-0.373	8.206	-4.6254	0.0001588	0.012	0.913377
698	SHQ1	219083_at	0.551	9.81	4.62177	0.00016015	0.013	0.905197
699	DNAJB4	203811_s_at	-0.436	8.168	-4.61787	0.00016162	0.013	0.896404
700	RBM47	218035_s_at	0.493	7.911	4.61635	0.00016219	0.013	0.892964
701	PHF19	227212_s_at	0.398	9.399	4.61572	0.00016243	0.013	0.891555
702	IL6ST	212196_at	0.385	6.834	4.61429	0.00016298	0.013	0.888325
703	NDUFV2	202941_at	0.37	11.117	4.61183	0.00016392	0.013	0.882773
704	PREX1	224925_at	0.295	6.984	4.60271	0.00016745	0.013	0.862212
705	HBP1	209102_s_at	-0.487	8.149	-4.59667	0.00016983	0.013	0.848568
706	SNX29	225624_at	0.422	7.659	4.59104	0.00017208	0.013	0.835875
707	PSAP	200871_s_at	-0.46	10.506	-4.5899	0.00017254	0.013	0.833307
708	SEC61A2	228747_at	0.311	6.383	4.58708	0.00017369	0.013	0.82694
709	MBP	225407_at	-0.387	8.617	-4.58277	0.00017545	0.014	0.817219
710	ADRBK1	201401_s_at	0.375	8.148	4.58253	0.00017555	0.014	0.81666
711	PPP1R9B	225124_at	0.778	8.191	4.58234	0.00017563	0.014	0.816234
712	NA	244352_at	0.326	6.98	4.57928	0.00017688	0.014	0.809346
713	ANKZF1	218274_s_at	-0.333	8.14	-4.57879	0.00017709	0.014	0.808228
714	MTMR4	212277_at	0.429	9.777	4.56966	0.00018092	0.014	0.787621
715	PCBP3	230486_at	0.398	8.059	4.56613	0.00018241	0.014	0.779665
716	IKZF1	1565817_at	0.436	7.843	4.55641	0.00018662	0.014	0.757706
717	ABCA6	217504_at	0.47	7.129	4.54643	0.00019103	0.015	0.735176
718	LOC151162	212098_at	-0.353	8.877	-4.54635	0.00019107	0.015	0.734992
719	DDX51	1554085_at	0.397	7.66	4.54197	0.00019303	0.015	0.725114
720	ZNF84	228630_at	0.263	7.344	4.54112	0.00019342	0.015	0.723196
721	DDX19A	202577_s_at	0.451	9.206	4.54068	0.00019362	0.015	0.722191
722	STAT6	201331_s_at	0.4	9.87	4.53648	0.00019553	0.015	0.712711
723	GLCCI1	227525_at	-0.427	9.253	-4.53576	0.00019586	0.015	0.711097
724	DTX4	212611_at	0.396	6.763	4.53475	0.00019633	0.015	0.708817
725	SSH2	1554114_s_at	0.31	6.765	4.53456	0.00019641	0.015	0.708391
726	LOC401504	225640_at	-0.385	9.752	-4.52925	0.00019887	0.015	0.696395
727	BBOX1	205363_at	-0.473	6.793	-4.52739	0.00019974	0.015	0.692195
728	CORT	213454_at	0.444	8.854	4.52129	0.00020262	0.015	0.678414
729	NBR1	201384_s_at	-0.389	8.664	-4.52097	0.00020277	0.015	0.677689
730	DPF1	231599_x_at	0.26	6.666	4.51995	0.00020326	0.015	0.675383
731	RP1-21O18.1	229144_at	0.269	7.276	4.5191	0.00020366	0.015	0.673467
732	SLC44A1	227620_at	-0.384	7.728	-4.51464	0.0002058	0.015	0.663391
733	HIG2	218507_at	-0.659	9.476	-4.51248	0.00020684	0.015	0.658514
734	RRAS2	208456_s_at	0.424	10.437	4.51166	0.00020724	0.015	0.656662
735	CNNM2	1554522_at	-0.347	6.191	-4.50921	0.00020843	0.016	0.65114
736	TMEM107	238590_x_at	-0.347	7.697	-4.50857	0.00020875	0.016	0.649676
737	UBAC1	202151_s_at	0.479	9.555	4.5069	0.00020957	0.016	0.645906
738	FAR2	220615_s_at	-0.363	6.781	-4.5027	0.00021164	0.016	0.636431
739	NA	239973_at	0.432	7.013	4.49967	0.00021315	0.016	0.629573
740	AK3L1	225342_at	-0.407	8.699	-4.4974	0.00021428	0.016	0.624461
741	LOC730631	238529_at	-0.264	6.71	-4.49502	0.00021549	0.016	0.619071
742	KIAA0141	227056_at	0.357	7.368	4.49286	0.00021658	0.016	0.614186
743	VGLL4	214004_s_at	-0.398	8.441	-4.49032	0.00021787	0.016	0.608456
744	XKRX	230349_at	-0.28	6.239	-4.48873	0.00021869	0.016	0.604867
745	TELO2	34260_at	0.328	8.039	4.48683	0.00021966	0.016	0.600582
746	C3orf75	229864_at	0.381	7.328	4.48575	0.00022022	0.016	0.598125
747	MGEA5	200898_s_at	-0.353	8.478	-4.48388	0.00022119	0.016	0.59391
748	CDKN2C	211792_s_at	-0.471	8.806	-4.48359	0.00022134	0.016	0.593252
749	NFE2L3	236471_at	0.413	6.576	4.4827	0.0002218	0.016	0.591248
750	NEK3	213116_at	0.391	7.087	4.47836	0.00022407	0.016	0.58144
751	SQLE	1557352_at	0.318	6.553	4.47713	0.00022471	0.016	0.57866
752	PLAC8	219014_at	-0.463	8.272	-4.47486	0.00022591	0.016	0.573532
753	GCET2	235310_at	-0.452	9.047	-4.47484	0.00022592	0.016	0.57349
754	C4orf3	224604_at	-0.369	9.373	-4.47444	0.00022613	0.016	0.57259
755	NDUFC1	232146_at	-0.271	6.943	-4.46666	0.0002303	0.017	0.55499
756	C10orf137	213410_at	0.433	9.56	4.4593	0.00023431	0.017	0.538376
757	TXNIP	201010_s_at	-0.659	8.401	-4.45691	0.00023563	0.017	0.532968
758	DNAJA1	200880_at	0.405	11.349	4.45239	0.00023814	0.017	0.522746
759	SURF2	205224_at	0.374	7.83	4.45152	0.00023863	0.017	0.520784
760	NA	242389_at	0.326	7.511	4.44881	0.00024015	0.017	0.514665
761	FMNL3	227844_at	0.263	6.213	4.44826	0.00024046	0.017	0.513411
762	OVOS2	228245_s_at	0.528	11.312	4.44791	0.00024066	0.017	0.51263
763	UBTF	225982_at	0.464	9.233	4.44644	0.00024149	0.017	0.509308
764	EIF4A3	201303_at	0.352	12.215	4.44335	0.00024324	0.017	0.502328
765	KREMEN2	219692_at	0.35	8.416	4.44303	0.00024342	0.017	0.501613
766	C6orf114	1554486_a_at	-0.439	7.298	-4.44256	0.0002437	0.017	0.500531
767	KCNH2	205262_at	-0.28	7.565	-4.44163	0.00024423	0.017	0.498438
768	TXNIP	201009_s_at	-0.639	8.197	-4.43886	0.00024582	0.018	0.49218
769	NA	236280_at	0.377	7.37	4.43021	0.00025086	0.018	0.472622
770	HDGFRP3	209526_s_at	0.398	8.007	4.42904	0.00025155	0.018	0.469994
771	MLLT11	211071_s_at	-0.404	8.523	-4.428	0.00025216	0.018	0.46764
772	ACACB	49452_at	-0.289	6.774	-4.42581	0.00025346	0.018	0.462688
773	FAM92A1	235391_at	0.447	8.507	4.42541	0.0002537	0.018	0.461789
774	IQCD	1552540_s_at	-0.314	6.819	-4.42115	0.00025625	0.018	0.452158
775	NA	231227_at	0.379	6.237	4.41856	0.00025782	0.018	0.446288
776	MMD	244523_at	0.331	7.507	4.41626	0.00025921	0.018	0.441101
777	IER2	202081_at	-0.386	10.041	-4.41607	0.00025932	0.018	0.440679
778	LIMA1	222457_s_at	0.316	7.187	4.41569	0.00025956	0.018	0.439803
779	FRZB	203698_s_at	-0.302	6.754	-4.41379	0.00026072	0.018	0.435508
780	PDIA6	208638_at	0.47	11.196	4.41248	0.00026152	0.018	0.432551
781	SIPA1L1	237032_x_at	0.251	6.822	4.41211	0.00026175	0.018	0.43171
782	DDX21	208152_s_at	0.418	11.939	4.412	0.00026181	0.018	0.431477
783	SCARB1	201819_at	0.363	7.759	4.40952	0.00026334	0.018	0.425855
784	LPHN2	206953_s_at	-0.347	6.718	-4.4095	0.00026335	0.018	0.42582
785	NEK3	211089_s_at	0.341	6.291	4.40576	0.00026567	0.019	0.417374
786	TWSG1	219201_s_at	0.349	7.108	4.40385	0.00026687	0.019	0.41305
787	TFCP2	227637_at	0.407	7.522	4.40192	0.00026809	0.019	0.408674
788	BCL6	203140_at	-0.478	10.601	-4.40033	0.00026908	0.019	0.405091
789	TRIM38	203567_s_at	-0.298	8.203	-4.40026	0.00026913	0.019	0.404931
790	EDEM1	203279_at	-0.328	9.899	-4.39374	0.00027328	0.019	0.390183
791	PFKFB4	228499_at	-0.7	7.079	-4.39231	0.0002742	0.019	0.386968
792	TAF5L	1554415_at	0.369	7.5	4.38744	0.00027735	0.019	0.375947
793	NA	230913_at	-0.333	6.235	-4.38741	0.00027737	0.019	0.37589
794	ATM	210858_x_at	-0.339	7.803	-4.38521	0.00027881	0.019	0.370899
795	IP6K2	223165_s_at	-0.31	8.07	-4.37978	0.00028239	0.019	0.35863
796	PDE7A	224046_s_at	0.558	8.654	4.37926	0.00028273	0.019	0.357452
797	ACACB	43427_at	-0.325	6.765	-4.37737	0.00028399	0.019	0.35318
798	SIM1	1556300_s_at	0.259	5.901	4.37159	0.00028787	0.02	0.340128
799	VRK1	203856_at	0.35	10.949	4.37142	0.00028798	0.02	0.339733
800	ICAM1	215485_s_at	0.474	7.328	4.37052	0.00028859	0.02	0.337699
801	ATM	212672_at	-0.382	7.419	-4.36125	0.00029494	0.02	0.316751
802	NA	238712_at	-0.422	7.106	-4.36058	0.00029541	0.02	0.31523
803	CD79B	205297_s_at	-0.345	10.723	-4.35935	0.00029626	0.02	0.312453
804	GNGT2	235139_at	-0.289	7.272	-4.35831	0.00029699	0.02	0.310089
805	IKZF1	216901_s_at	0.505	8.153	4.3569	0.00029798	0.02	0.3069
806	TNFAIP3	202643_s_at	0.626	8.42	4.35209	0.00030136	0.02	0.296044
807	BCAT1	225285_at	-0.324	11.465	-4.35059	0.00030242	0.02	0.292638
808	RASSF5	223322_at	0.489	9.642	4.34563	0.00030597	0.021	0.28142
809	NFKBIB	214062_x_at	0.328	7.867	4.34456	0.00030674	0.021	0.279
810	COG4	212189_s_at	-0.352	8.461	-4.34393	0.00030719	0.021	0.277581
811	DNAJB4	203810_at	-0.468	8.094	-4.34321	0.00030771	0.021	0.275957
812	CHRNA6	207568_at	0.381	7.791	4.34045	0.00030972	0.021	0.269708
813	ABHD11	221927_s_at	0.289	8.571	4.33855	0.0003111	0.021	0.265423
814	NUP153	1559064_at	0.306	7.735	4.3368	0.00031238	0.021	0.261455
815	CABLES1	225531_at	0.305	8.409	4.33655	0.00031257	0.021	0.260893
816	HN1L	216031_x_at	0.388	7.94	4.33474	0.0003139	0.021	0.256802
817	PLOD3	202185_at	0.332	7.886	4.33387	0.00031454	0.021	0.254835
818	C4orf3	224602_at	-0.349	10.138	-4.32992	0.00031747	0.021	0.24591
819	UTP15	228050_at	0.516	8.924	4.32609	0.00032034	0.021	0.237254
820	FRZB	203697_at	-0.392	6.896	-4.32577	0.00032058	0.021	0.236516
821	CYP51A1	202314_at	0.432	9.627	4.32433	0.00032167	0.021	0.23327
822	NAAA	214765_s_at	0.417	7.588	4.32379	0.00032207	0.021	0.232057
823	ACSL3	201662_s_at	0.401	9.286	4.32351	0.00032229	0.021	0.231414
824	SLAIN1	225619_at	0.575	8.532	4.32349	0.0003223	0.021	0.23138
825	LRRK1	219441_s_at	0.372	7.619	4.32036	0.00032468	0.022	0.224295
826	LUC7L2	226758_at	0.424	9.802	4.31958	0.00032528	0.022	0.222539
827	KCNJ1	210402_at	-0.294	6.57	-4.31871	0.00032594	0.022	0.220566
828	MED13L	212208_at	0.428	7.892	4.31603	0.000328	0.022	0.214505
829	FXYD5	218084_x_at	-0.252	8.684	-4.31529	0.00032857	0.022	0.212831
830	CNPY3	228369_at	0.362	7.324	4.31465	0.00032907	0.022	0.211387
831	TSPAN33	225775_at	0.472	8.851	4.31434	0.00032931	0.022	0.210687
832	HLA-DPB2	239975_at	0.292	6.129	4.31317	0.00033022	0.022	0.208031
833	RPRML	1554655_a_at	-0.289	6.861	-4.31168	0.00033137	0.022	0.204664
834	OAS1	202869_at	-0.373	8.057	-4.3107	0.00033214	0.022	0.202447
835	TAGAP	229723_at	-0.536	8.555	-4.31059	0.00033222	0.022	0.2022
836	SBDS	222669_s_at	0.399	9.884	4.30889	0.00033355	0.022	0.198369
837	PCIF1	222044_at	0.333	7.101	4.30702	0.00033502	0.022	0.194136
838	BID	204493_at	0.434	8.799	4.30238	0.00033869	0.022	0.183656
839	COL9A3	204724_s_at	-0.282	7.946	-4.2992	0.00034123	0.022	0.176454
840	ARHGAP15	218870_at	-0.373	9.671	-4.29609	0.00034373	0.022	0.169434
841	UNC13C	1562074_a_at	-0.298	6.19	-4.29496	0.00034465	0.022	0.166873
842	NUDT4	212183_at	0.419	8.25	4.29298	0.00034626	0.022	0.162396
843	PAN2	203117_s_at	-0.339	7.85	-4.2919	0.00034714	0.023	0.159941
844	NA	239715_at	-0.255	6.221	-4.29012	0.00034859	0.023	0.155927
845	LRRC16A	230793_at	-0.466	8.409	-4.28925	0.00034931	0.023	0.153958
846	PCDH9	219738_s_at	0.344	7.153	4.28889	0.00034961	0.023	0.153139
847	ACSL3	201661_s_at	0.447	8.857	4.28786	0.00035045	0.023	0.150818
848	RFFL	228980_at	0.41	7.505	4.28496	0.00035284	0.023	0.144272
849	RHOH	204951_at	-0.415	9.737	-4.28423	0.00035345	0.023	0.142611
850	TMEM201	227617_at	0.372	8.313	4.28406	0.00035359	0.023	0.142226
851	TBL1X	213400_s_at	-0.278	8.735	-4.28333	0.0003542	0.023	0.140586
852	SPP1	209875_s_at	-0.41	10.328	-4.2782	0.0003585	0.023	0.128972
853	MTHFS	203433_at	0.319	8.068	4.27716	0.00035938	0.023	0.126617
854	PTPN22	208010_s_at	-0.275	7.356	-4.27483	0.00036135	0.023	0.12135
855	LRRFIP1	211452_x_at	0.451	10.581	4.27425	0.00036184	0.023	0.120047
856	RP5-1077B9.4	218551_at	0.248	7.69	4.27162	0.00036408	0.023	0.114114
857	ZFHX3	226137_at	0.576	7.369	4.27048	0.00036506	0.023	0.111535
858	KPNA1	202056_at	0.404	8.34	4.26718	0.0003679	0.023	0.104068
859	INPP5F	203607_at	0.358	7.383	4.26703	0.00036804	0.023	0.103716
860	TAPBPL	218746_at	0.337	7.306	4.26378	0.00037086	0.024	0.0963751
861	ACSL1	201963_at	0.62	8.909	4.26363	0.00037098	0.024	0.096049
862	GNG7	206896_s_at	-0.361	8.714	-4.26257	0.00037191	0.024	0.0936458
863	RP9P	227035_x_at	0.279	8.231	4.256	0.0003777	0.024	0.0787958
864	LRP8	205282_at	0.397	7.58	4.25538	0.00037825	0.024	0.0773998
865	RP9	227852_at	0.469	8.656	4.25512	0.00037848	0.024	0.0768063
866	SLC16A9	227506_at	0.378	6.789	4.25161	0.00038162	0.024	0.0688736
867	PARS2	227348_at	0.247	7.408	4.2479	0.00038497	0.024	0.0604754
868	TLE3	228340_at	-0.392	7.792	-4.24208	0.00039027	0.025	0.0473168
869	KIAA0101	211713_x_at	0.36	9.138	4.23866	0.00039341	0.025	0.0396025
870	TAP2	204770_at	0.367	7.596	4.23558	0.00039628	0.025	0.0326343
871	SPIRE1	225018_at	0.342	7.424	4.23522	0.00039661	0.025	0.0318276
872	IQSEC1	203906_at	0.395	7.837	4.23451	0.00039727	0.025	0.0302137
873	PEF1	217923_at	0.51	9.8	4.23085	0.00040071	0.025	0.0219462
874	TNFAIP3	202644_s_at	0.659	9.136	4.22962	0.00040187	0.025	0.0191651
875	CHMP4B	225498_at	0.401	11	4.2296	0.00040188	0.025	0.0191218
876	SEPT11	201307_at	0.393	8.454	4.22869	0.00040275	0.025	0.0170489
877	CENPV	226611_s_at	0.497	10.728	4.22673	0.00040461	0.025	0.0126253
878	GLB1L2	213713_s_at	-0.272	7.009	-4.2267	0.00040464	0.025	0.0125541
879	NA	238477_at	0.358	7.191	4.22655	0.00040478	0.025	0.0122265
880	RDM1	239169_at	-0.304	7.197	-4.22577	0.00040552	0.025	0.0104624
881	NBN	202907_s_at	0.424	10.021	4.22554	0.00040574	0.025	0.00994113
882	NA	235434_at	0.31	7.001	4.2248	0.00040645	0.025	0.00825891
883	RFTN1	212646_at	0.339	11.317	4.224	0.00040721	0.025	0.00646334
884	NA	228333_at	0.355	6.499	4.22354	0.00040766	0.025	0.00541388
885	HSPA5	211936_at	0.407	12.027	4.22105	0.00041005	0.025	-0.000210755
886	NA	235224_s_at	-0.295	6.925	-4.21925	0.00041179	0.025	-0.00428592
887	ACSL3	201660_at	0.384	8.4	4.21769	0.0004133	0.025	-0.00781327
888	DNAJC12	223721_s_at	-0.405	8.617	-4.21752	0.00041346	0.025	-0.00818473
889	P4HA1	207543_s_at	-0.563	9.009	-4.21716	0.00041381	0.025	-0.00899766
890	PCBP3	205663_at	0.374	7.39	4.21703	0.00041394	0.025	-0.00930067
891	ZFX	207920_x_at	0.267	7.487	4.21662	0.00041434	0.025	-0.0102181
892	LOC339562	217480_x_at	-0.247	7.402	-4.21528	0.00041565	0.025	-0.0132499
893	CFDP1	203166_at	-0.303	8.69	-4.21393	0.00041697	0.026	-0.0163003
894	CCL17	207900_at	0.327	6.524	4.2118	0.00041906	0.026	-0.021105
895	KMO	205306_x_at	-0.466	8.801	-4.21126	0.0004196	0.026	-0.0223462
896	NA	227184_at	-0.355	8.034	-4.20962	0.00042122	0.026	-0.0260498
897	SPC24	235572_at	-0.267	8.306	-4.20927	0.00042156	0.026	-0.0268309
898	SMPD3	219695_at	0.299	6.455	4.20829	0.00042254	0.026	-0.0290547
899	PTGER4	204896_s_at	0.305	7.028	4.20593	0.00042489	0.026	-0.0343751
900	EML4	223069_s_at	0.287	7.404	4.20258	0.00042825	0.026	-0.0419628
901	LYAR	223414_s_at	0.348	9.426	4.20134	0.0004295	0.026	-0.0447631
902	SRRT	201679_at	0.325	8.481	4.2013	0.00042953	0.026	-0.0448348
903	FARSA	216602_s_at	0.401	9.531	4.20044	0.00043041	0.026	-0.0467868
904	KIAA0586	37232_at	-0.271	6.958	-4.19883	0.00043204	0.026	-0.0504198
905	NA	236439_at	-0.308	6.51	-4.19522	0.00043572	0.026	-0.0585787
906	HSD17B7	220081_x_at	0.342	9.653	4.191	0.00044007	0.027	-0.0681134
907	CFLAR	211862_x_at	0.352	7.111	4.18994	0.00044117	0.027	-0.0705243
908	CMAH	205518_s_at	0.265	6.327	4.18988	0.00044123	0.027	-0.0706466
909	COX15	235204_at	0.252	7.209	4.18753	0.00044368	0.027	-0.0759725
910	PTRH1	228014_at	0.336	7.609	4.18676	0.00044448	0.027	-0.0777083
911	CA11	209726_at	-0.247	6.557	-4.18353	0.00044787	0.027	-0.0849992
912	NA	237299_at	-0.264	7.255	-4.18084	0.00045071	0.027	-0.0910817
913	IRF2BP2	224569_s_at	0.608	10.021	4.18081	0.00045075	0.027	-0.0911573
914	FGFR1OP2	1556283_s_at	-0.244	6.652	-4.17758	0.00045418	0.027	-0.0984377
915	CYBB	203922_s_at	-0.364	7.38	-4.1766	0.00045523	0.027	-0.100662
916	DHCR7	201790_s_at	0.297	8.959	4.17529	0.00045663	0.027	-0.103608
917	RASGRP3	205801_s_at	0.447	9.207	4.17383	0.0004582	0.027	-0.106911
918	NEDD9	202149_at	0.425	7.704	4.1718	0.00046039	0.027	-0.111496
919	RALGPS2	232112_at	-0.473	8.442	-4.17169	0.00046052	0.027	-0.111758
920	MTMR1	214975_s_at	0.455	8.467	4.17106	0.0004612	0.027	-0.113185
921	TIMP2	224560_at	0.435	8.409	4.1704	0.00046192	0.027	-0.114675
922	MYLIP	228098_s_at	-0.472	7.396	-4.16693	0.00046569	0.028	-0.1225
923	KLHL14	228377_at	-0.375	7.815	-4.16634	0.00046635	0.028	-0.123849
924	SYT11	209198_s_at	-0.466	8.927	-4.16511	0.0004677	0.028	-0.126622
925	ARFIP2	202109_at	0.319	8.502	4.16501	0.0004678	0.028	-0.12684
926	UBTF	202692_s_at	0.435	8.083	4.16215	0.00047096	0.028	-0.133308
927	EPB41L4B	223426_s_at	0.26	6.817	4.16198	0.00047115	0.028	-0.133691
928	PIM2	204269_at	-0.339	9.287	-4.16106	0.00047217	0.028	-0.135764
929	RBM33	226732_at	-0.364	8.904	-4.15519	0.00047874	0.028	-0.149036
930	CCBL2	209472_at	0.427	8.75	4.15397	0.00048011	0.028	-0.151787
931	S100Z	1554876_a_at	-0.369	7.659	-4.15026	0.00048432	0.028	-0.16017
932	PTBP1	212016_s_at	0.407	10.667	4.14982	0.00048481	0.028	-0.16115
933	DDX21	224654_at	0.288	12.588	4.14847	0.00048636	0.028	-0.164203
934	WDR1	210935_s_at	0.431	9.3	4.14831	0.00048655	0.028	-0.164576
935	NA	235989_at	0.326	7.265	4.146	0.0004892	0.029	-0.169792
936	NA	1566268_at	0.254	6.201	4.14491	0.00049045	0.029	-0.172246
937	OSBPL3	209627_s_at	-0.334	7.703	-4.14391	0.00049161	0.029	-0.174518
938	NA	241456_at	0.321	6.219	4.1379	0.0004986	0.029	-0.188077
939	ST20	210242_x_at	0.262	8.119	4.13789	0.00049861	0.029	-0.188102
940	BID	227143_s_at	0.384	9.076	4.13652	0.00050022	0.029	-0.19119
941	PDCD4	212593_s_at	-0.419	11.677	-4.13589	0.00050096	0.029	-0.192612
942	POLR1B	1557331_at	0.374	7.786	4.13576	0.00050112	0.029	-0.192924
943	ZNF238	207164_s_at	0.299	6.828	4.1348	0.00050225	0.029	-0.195087
944	SLC7A11	209921_at	-0.331	7.106	-4.13273	0.0005047	0.029	-0.199764
945	PECAM1	208981_at	-0.34	6.749	-4.13168	0.00050595	0.029	-0.202138
946	C4orf3	224605_at	-0.287	7.921	-4.13142	0.00050626	0.029	-0.202722
947	SQSTM1	201471_s_at	0.498	9.402	4.13132	0.00050637	0.029	-0.202937
948	PPIF	201490_s_at	0.395	10.681	4.12972	0.00050829	0.029	-0.206559
949	AGFG1	218092_s_at	0.411	9.062	4.12742	0.00051104	0.029	-0.211749
950	FKSG24	223473_at	0.302	7.987	4.12558	0.00051326	0.03	-0.2159
951	DIMT1L	210802_s_at	0.373	10.053	4.12506	0.00051388	0.03	-0.217073
952	PSEN2	211373_s_at	0.278	7.193	4.12451	0.00051456	0.03	-0.218334
953	SLAIN2	233230_s_at	0.37	7.28	4.12423	0.00051489	0.03	-0.218955
954	NA	224603_at	0.294	10.615	4.12215	0.00051742	0.03	-0.223659
955	DFNB59	235365_at	0.302	6.851	4.12016	0.00051984	0.03	-0.228139
956	HMGCS1	221750_at	0.368	9.254	4.11922	0.000521	0.03	-0.23027
957	PTPN18	203555_at	-0.273	8.343	-4.11559	0.00052546	0.03	-0.238454
958	ST3GAL5	203217_s_at	0.493	8.134	4.10896	0.00053372	0.03	-0.253429
959	KLRC4	210690_at	-0.333	6.839	-4.10895	0.00053373	0.03	-0.253456
960	RFC1	208021_s_at	-0.373	9.055	-4.10811	0.00053479	0.03	-0.255353
961	LGALS3	208949_s_at	0.296	6.557	4.10534	0.00053828	0.031	-0.261596
962	LTA4H	208771_s_at	-0.356	11.126	-4.10523	0.00053843	0.031	-0.261865
963	BTK	205504_at	-0.418	9.855	-4.10491	0.00053882	0.031	-0.26257
964	BCAS4	228787_s_at	-0.405	8.508	-4.10477	0.00053901	0.031	-0.262898
965	PRPF39	220553_s_at	0.437	8.049	4.10451	0.00053934	0.031	-0.263485
966	STXBP6	226462_at	-0.346	7.389	-4.10441	0.00053946	0.031	-0.263708
967	CHST12	218927_s_at	0.332	7.598	4.10427	0.00053964	0.031	-0.26402
968	CREB5	205931_s_at	-0.459	6.914	-4.10182	0.00054276	0.031	-0.269562
969	EBI3	219424_at	0.315	6.355	4.10039	0.00054459	0.031	-0.272786
970	TRPC6	217287_s_at	-0.228	6.439	-4.09704	0.00054889	0.031	-0.280347
971	PTPRO	208121_s_at	-0.288	6.206	-4.09523	0.00055123	0.031	-0.284423
972	PI4KB	206138_s_at	0.309	9.635	4.0941	0.0005527	0.031	-0.286988
973	HSPB1	201841_s_at	-0.309	9.631	-4.09317	0.00055391	0.031	-0.28908
974	SFT2D1	225850_at	0.447	9.549	4.0871	0.00056188	0.032	-0.302785
975	LACTB	226354_at	0.246	7.606	4.08478	0.00056495	0.032	-0.308024
976	TTC7A	224923_at	0.393	7.824	4.08273	0.00056768	0.032	-0.312652
977	CENPV	226610_at	0.467	10.529	4.08093	0.00057009	0.032	-0.316707
978	SRRT	222047_s_at	0.314	11.073	4.08085	0.0005702	0.032	-0.316896
979	RBM47	229440_at	0.32	6.446	4.07994	0.00057141	0.032	-0.318937
980	NFATC1	211105_s_at	-0.356	9.386	-4.07831	0.0005736	0.032	-0.32261
981	CYC1	201066_at	0.355	11.472	4.07818	0.00057379	0.032	-0.322917
982	DENND5B	238917_s_at	-0.315	7.688	-4.07781	0.00057428	0.032	-0.323747
983	AGPAT3	219723_x_at	0.269	7.279	4.0768	0.00057566	0.032	-0.326039
984	ANKRD6	204671_s_at	0.287	6.121	4.07671	0.00057577	0.032	-0.326223
985	ZNF292	212368_at	-0.388	8.558	-4.07641	0.00057618	0.032	-0.326912
986	C6orf192	226301_at	-0.363	6.989	-4.0661	0.00059032	0.033	-0.350177
987	INPP5D	203332_s_at	0.489	8.3	4.06465	0.00059234	0.033	-0.353445
988	RAB7L1	218700_s_at	0.459	7.49	4.06241	0.00059547	0.033	-0.358502
989	LOC100130100	217378_x_at	-0.251	6.964	-4.06145	0.00059681	0.033	-0.36067
990	PLEKHA2	217677_at	-0.392	8.18	-4.05821	0.00060137	0.033	-0.367968
991	HIST1H2BG	210387_at	-0.352	6.379	-4.058	0.00060167	0.033	-0.368452
992	LRRFIP1	201861_s_at	0.462	9.901	4.05752	0.00060235	0.033	-0.369532
993	DIP2C	212504_at	-0.303	8.334	-4.05749	0.00060239	0.033	-0.369589
994	TTC27	218710_at	0.424	9.346	4.05559	0.00060509	0.033	-0.373881
995	CLN6	218161_s_at	0.32	8.015	4.05492	0.00060605	0.033	-0.375406
996	C10orf137	215072_x_at	0.314	6.419	4.05113	0.00061146	0.034	-0.383935
997	HCK	208018_s_at	0.378	9.73	4.04847	0.00061531	0.034	-0.389954
998	EBF1	227646_at	-0.433	8.932	-4.04775	0.00061635	0.034	-0.391564
999	UBAP2L	201378_s_at	0.356	10.932	4.04618	0.00061863	0.034	-0.395105
1000	NA	228955_at	0.407	7.486	4.04544	0.0006197	0.034	-0.396771
1001	GFI1	206589_at	0.339	7.338	4.04452	0.00062105	0.034	-0.398852
1002	PRKCE	236459_at	-0.269	6.794	-4.0399	0.00062784	0.034	-0.409286
1003	DOPEY2	205248_at	-0.304	6.742	-4.03861	0.00062974	0.034	-0.412189
1004	CTSO	203758_at	0.279	6.706	4.03818	0.00063038	0.034	-0.413154
1005	NA	229572_at	0.283	7.681	4.03788	0.00063083	0.034	-0.413838
1006	RPP40	213427_at	0.47	9.003	4.0353	0.00063466	0.034	-0.419652
1007	HEATR3	219289_at	0.373	8.558	4.03488	0.00063528	0.034	-0.420589
1008	ING5	229197_at	0.323	7.173	4.03416	0.00063636	0.035	-0.422217
1009	HLA-DOA	217001_x_at	0.228	6.985	4.03371	0.00063704	0.035	-0.423233
1010	ZC3H11A	205788_s_at	-0.356	9.938	-4.03163	0.00064015	0.035	-0.427915
1011	NOTCH2NL	214722_at	0.494	7.949	4.03112	0.00064094	0.035	-0.429086
1012	NA	230403_at	-0.238	6.965	-4.02994	0.00064271	0.035	-0.431732
1013	SUB1	221727_at	0.409	7.872	4.02851	0.00064488	0.035	-0.434963
1014	FLVCR1	222906_at	0.315	7.429	4.02762	0.00064623	0.035	-0.436975
1015	ASAP1	224791_at	0.411	8.11	4.02515	0.00065	0.035	-0.442547
1016	TFEB	221866_at	0.341	8.752	4.02461	0.00065081	0.035	-0.443744
1017	IGHG3	211430_s_at	0.544	8.977	4.02358	0.0006524	0.035	-0.446085
1018	LUC7L2	243852_at	0.508	9.09	4.02311	0.00065311	0.035	-0.447134
1019	FBXW9	223419_at	0.328	7.62	4.02283	0.00065354	0.035	-0.447758
1020	LOC100132999	229264_at	-0.287	7.341	-4.02153	0.00065554	0.035	-0.450696
1021	NA	227524_at	-0.287	7.405	-4.02145	0.00065567	0.035	-0.450887
1022	SGK1	201739_at	0.632	8.989	4.02069	0.00065684	0.035	-0.452584
1023	HLA-DPA1	211990_at	0.41	12.528	4.01979	0.00065823	0.035	-0.454612
1024	TLE3	206472_s_at	-0.415	7.909	-4.01949	0.0006587	0.035	-0.455299
1025	PAPSS1	209043_at	-0.318	10.971	-4.01784	0.00066125	0.035	-0.45901
1026	CREBZF	202979_s_at	0.609	8.23	4.01749	0.00066181	0.035	-0.459818
1027	OSBPL3	209626_s_at	-0.358	7.76	-4.01567	0.00066465	0.035	-0.46392
1028	SLC25A30	226782_at	0.365	6.803	4.0129	0.00066898	0.036	-0.470145
1029	LMBR1	222506_at	0.282	7.516	4.01213	0.00067019	0.036	-0.471889
1030	CD160	207840_at	-0.21	6.092	-4.0117	0.00067087	0.036	-0.472852
1031	MAST2	211593_s_at	0.332	7.833	4.00806	0.00067664	0.036	-0.481061
1032	XPO5	223057_s_at	0.39	8.554	4.00568	0.00068043	0.036	-0.486422
1033	NA	227052_at	-0.31	10.322	-4.0055	0.00068073	0.036	-0.486842
1034	RBM5	201395_at	-0.332	9.493	-4.00549	0.00068074	0.036	-0.486862
1035	CCL5	1405_i_at	0.295	6.03	4.00492	0.00068166	0.036	-0.488147
1036	TAP2	225973_at	0.426	9.076	4.0024	0.00068571	0.036	-0.493831
1037	LZIC	226087_at	-0.306	8.335	-4.0018	0.00068667	0.036	-0.495177
1038	BRP44L	218024_at	0.368	8.826	3.99835	0.00069226	0.036	-0.502941
1039	MAFF	36711_at	-0.263	6.296	-3.99594	0.00069619	0.037	-0.508376
1040	SLC26A2	224959_at	0.307	7.28	3.99007	0.00070587	0.037	-0.521604
1041	TROAP	1568596_a_at	0.254	8.214	3.98824	0.00070892	0.037	-0.525733
1042	RAPGEF1	204543_at	0.341	7.319	3.9881	0.00070915	0.037	-0.526052
1043	RDX	212397_at	0.332	7.835	3.98803	0.00070927	0.037	-0.526211
1044	SPNS1	223173_at	0.267	7.756	3.9868	0.00071132	0.037	-0.528981
1045	RPP30	1556063_s_at	0.244	6.542	3.98603	0.0007126	0.037	-0.530697
1046	PPP3CA	202429_s_at	0.356	9.844	3.98506	0.00071423	0.037	-0.532894
1047	IRAK3	213817_at	-0.283	6.335	-3.98344	0.00071695	0.037	-0.536533
1048	NA	231334_at	-0.263	6.865	-3.98224	0.00071899	0.037	-0.539251
1049	UBE3C	1554794_a_at	0.324	8.141	3.9821	0.00071922	0.037	-0.539558
1050	EPS15	217887_s_at	0.417	10.028	3.98134	0.0007205	0.038	-0.541263
1051	LSG1	221536_s_at	0.39	8.779	3.98075	0.00072151	0.038	-0.542608
1052	SRRM1	201224_s_at	0.371	9.852	3.98068	0.00072162	0.038	-0.542758
1053	LRRFIP1	201862_s_at	0.631	10.357	3.97977	0.00072317	0.038	-0.54481
1054	C6orf153	225788_at	0.368	9.907	3.97712	0.00072768	0.038	-0.55077
1055	TFDP2	203588_s_at	-0.349	10.866	-3.97649	0.00072877	0.038	-0.552205
1056	C5orf13	201310_s_at	-0.327	11.283	-3.97521	0.00073096	0.038	-0.555082
1057	GNB5	204000_at	-0.258	7.784	-3.9752	0.00073098	0.038	-0.555104
1058	SFRS2	200754_x_at	0.274	12.95	3.97503	0.00073126	0.038	-0.555477
1059	MAN1A2	217921_at	0.252	6.67	3.97437	0.00073241	0.038	-0.556972
1060	NA	244485_at	0.255	6.543	3.97266	0.00073535	0.038	-0.560821
1061	UBE2H	221962_s_at	-0.276	7.4	-3.97196	0.00073657	0.038	-0.562408
1062	SLC1A4	209610_s_at	0.475	9.157	3.97089	0.00073842	0.038	-0.564812
1063	NECAP2	220731_s_at	0.354	8.853	3.96983	0.00074027	0.038	-0.567204
1064	SYNGR3	205691_at	0.281	6.877	3.96861	0.00074239	0.038	-0.56995
1065	HSPA14	219212_at	0.37	10.596	3.96656	0.00074598	0.038	-0.574565
1066	STAT6	201332_s_at	0.406	8.021	3.96392	0.00075061	0.038	-0.580499
1067	MT1H	206461_x_at	0.307	7.691	3.96374	0.00075094	0.038	-0.580922
1068	RCL1	222666_s_at	0.331	8.953	3.96191	0.00075416	0.039	-0.585023
1069	ASXL1	212234_at	0.39	8.203	3.96108	0.00075565	0.039	-0.586908
1070	ZNF652	225266_at	-0.331	7.948	-3.9586	0.00076006	0.039	-0.592479
1071	NA	230449_x_at	-0.285	7.409	-3.95816	0.00076084	0.039	-0.593471
1072	PHF16	204866_at	0.403	8.33	3.95759	0.00076188	0.039	-0.594771
1073	EEF2K	225546_at	0.261	7.947	3.95678	0.00076332	0.039	-0.596579
1074	BACH2	236796_at	-0.312	6.989	-3.95589	0.00076493	0.039	-0.598599
1075	FOXP1	223287_s_at	-0.374	9.026	-3.95521	0.00076614	0.039	-0.600117
1076	ING3	231863_at	0.49	7.739	3.95512	0.00076631	0.039	-0.600332
1077	ADPRH	238505_at	0.326	7.481	3.95305	0.00077005	0.039	-0.604992
1078	NA	230795_at	-0.293	6.859	-3.95257	0.00077092	0.039	-0.606068
1079	HPSE	219403_s_at	-0.266	7.436	-3.9522	0.00077158	0.039	-0.606889
1080	RHBDD1	226948_at	-0.34	8.056	-3.95128	0.00077324	0.039	-0.608956
1081	NOTCH2	210756_s_at	0.319	6.931	3.95118	0.00077343	0.039	-0.609185
1082	SPATA13	225564_at	0.336	7.574	3.95075	0.00077421	0.039	-0.610157
1083	NA	242388_x_at	-0.419	6.932	-3.94705	0.00078097	0.039	-0.61848
1084	NOL6	232566_at	0.298	7.379	3.94469	0.00078532	0.04	-0.623798
1085	NA	240398_at	-0.232	6.492	-3.94312	0.00078822	0.04	-0.627327
1086	CPEB1	219578_s_at	0.305	6.974	3.93983	0.00079433	0.04	-0.63473
1087	DAAM1	244062_at	-0.257	6.705	-3.9386	0.00079664	0.04	-0.637514
1088	PLEKHA9	220157_x_at	-0.27	7.451	-3.93858	0.00079667	0.04	-0.637547
1089	CD47	226016_at	0.38	8.964	3.93545	0.00080255	0.04	-0.644592
1090	ATXN1	203232_s_at	0.414	7.428	3.9344	0.00080453	0.04	-0.646952
1091	SOBP	218974_at	-0.391	8.427	-3.93209	0.00080892	0.041	-0.652162
1092	ARFGAP3	202211_at	0.427	8.66	3.9306	0.00081176	0.041	-0.655512
1093	KLHL24	221986_s_at	-0.321	7.444	-3.93	0.0008129	0.041	-0.656857
1094	KPNB1	208975_s_at	0.5	10.449	3.92973	0.00081341	0.041	-0.657457
1095	TRUB1	235447_at	0.352	6.772	3.92855	0.00081567	0.041	-0.660118
1096	PPP3CA	202425_x_at	0.412	8.566	3.92779	0.00081714	0.041	-0.661837
1097	NFATC2	231801_at	0.337	6.832	3.92675	0.00081914	0.041	-0.66418
1098	NA	240178_at	-0.373	7.236	-3.92665	0.00081932	0.041	-0.664394
1099	CHD9	242157_at	0.468	7.295	3.9249	0.0008227	0.041	-0.668329
1100	GPM6A	209470_s_at	-0.581	8.702	-3.92362	0.00082519	0.041	-0.671222
1101	PPP1R16A	225203_at	0.312	6.6	3.92106	0.00083016	0.041	-0.67698
1102	C3orf21	226891_at	0.432	7.355	3.91845	0.00083525	0.041	-0.682829
1103	IRF4	204562_at	0.456	11.003	3.91841	0.00083535	0.041	-0.682939
1104	SYNCRIP	1555427_s_at	0.393	9.285	3.91791	0.00083633	0.041	-0.684061
1105	NA	238733_at	-0.326	6.54	-3.91604	0.00084	0.042	-0.688258
1106	TXNDC5	226543_at	0.407	7.703	3.91455	0.00084295	0.042	-0.691612
1107	TMED3	208837_at	0.351	8.735	3.91441	0.00084322	0.042	-0.691924
1108	PUS7	218984_at	0.364	10.359	3.91365	0.00084473	0.042	-0.693635
1109	NOL6	222554_s_at	0.411	7.946	3.9135	0.00084502	0.042	-0.693962
1110	CYP51A1	216607_s_at	0.361	9.517	3.91346	0.00084511	0.042	-0.694068
1111	MCM7	210983_s_at	0.271	12.254	3.91326	0.00084551	0.042	-0.694519
1112	ELL3	219518_s_at	-0.357	10.518	-3.91112	0.00084976	0.042	-0.699323
1113	GPR172A	222155_s_at	0.38	7.758	3.90926	0.00085349	0.042	-0.703508
1114	TWISTNB	214729_at	0.355	7.14	3.90823	0.00085555	0.042	-0.705817
1115	MYLK	202555_s_at	-0.25	7.336	-3.90727	0.00085748	0.042	-0.707973
1116	ICK	204569_at	0.251	6.507	3.90625	0.00085954	0.042	-0.710268
1117	PSAP	200866_s_at	-0.465	9.912	-3.90508	0.00086191	0.042	-0.712908
1118	MAP9	228423_at	0.329	7.55	3.90433	0.00086343	0.042	-0.71459
1119	GLG1	214730_s_at	-0.341	9.666	-3.90403	0.00086404	0.042	-0.715265
1120	EBF1	229487_at	-0.376	7.527	-3.90103	0.00087016	0.042	-0.722022
1121	ENTPD7	220153_at	0.281	6.97	3.90006	0.00087213	0.043	-0.724196
1122	MBNL2	205018_s_at	-0.32	6.841	-3.89975	0.00087276	0.043	-0.724884
1123	RNASET2	217984_at	-0.289	8.233	-3.89934	0.00087361	0.043	-0.725815
1124	ALDH1B1	209646_x_at	0.373	7.852	3.89875	0.00087481	0.043	-0.727129
1125	NA	224185_at	-0.301	7.721	-3.89857	0.00087519	0.043	-0.727543
1126	LACTB	1552486_s_at	0.255	6.772	3.89732	0.00087776	0.043	-0.730348
1127	IKZF1	227346_at	0.46	10.461	3.89316	0.00088637	0.043	-0.739694
1128	PLCB1	213222_at	0.404	8.022	3.89098	0.00089094	0.043	-0.744613
1129	PDIA6	216640_s_at	0.357	10.959	3.89074	0.00089144	0.043	-0.745147
1130	ST6GALNAC4	221551_x_at	0.321	7.724	3.8905	0.00089194	0.043	-0.745684
1131	STAM2	209649_at	0.418	8.016	3.88903	0.00089503	0.043	-0.748992
1132	SYNCRIP	209025_s_at	0.462	11.032	3.8877	0.00089781	0.043	-0.751966
1133	CIZ1	211358_s_at	0.407	8.204	3.88765	0.00089793	0.043	-0.75209
1134	CXCR7	212977_at	-0.427	7.677	-3.88617	0.00090106	0.043	-0.755422
1135	MAK10	219362_at	0.296	7.738	3.88593	0.00090157	0.043	-0.755959
1136	CYP39A1	1553977_a_at	-0.318	8.043	-3.88412	0.00090541	0.044	-0.760031
1137	FAM107B	223058_at	0.346	10.467	3.8832	0.00090736	0.044	-0.762085
1138	KIAA1543	1568617_a_at	0.326	6.737	3.88063	0.00091286	0.044	-0.767871
1139	IGKV1D-13	216207_x_at	-0.231	7.555	-3.87839	0.00091767	0.044	-0.772899
1140	PRMT6	223275_at	0.459	9.227	3.8783	0.00091785	0.044	-0.773087
1141	NA	1562777_at	-0.275	6.123	-3.87738	0.00091985	0.044	-0.775165
1142	VASP	202205_at	0.362	8.71	3.8756	0.0009237	0.044	-0.77917
1143	NARG1L	1555450_a_at	0.284	7.054	3.8736	0.00092804	0.044	-0.783656
1144	FLJ22167	64900_at	0.294	6.871	3.86855	0.00093912	0.045	-0.795002
1145	NA	233805_at	0.208	5.789	3.86797	0.00094039	0.045	-0.796297
1146	AGFG1	213926_s_at	0.29	7.75	3.86632	0.00094405	0.045	-0.800017
1147	LOC100131316	243355_at	-0.232	6.655	-3.86593	0.0009449	0.045	-0.800875
1148	CD24	209772_s_at	-0.375	10.378	-3.86529	0.00094634	0.045	-0.802327
1149	CEP152	239413_at	-0.275	7.911	-3.86188	0.00095393	0.045	-0.809973
1150	ING4	218234_at	-0.243	7.293	-3.861	0.00095591	0.045	-0.811959
1151	CLN6	1567081_x_at	0.315	7.027	3.86047	0.0009571	0.045	-0.81315
1152	NBN	217299_s_at	0.37	8.279	3.85941	0.00095947	0.046	-0.815514
1153	TFEB	50221_at	0.433	9.267	3.85855	0.00096142	0.046	-0.817458
1154	ZAK	222757_s_at	0.293	7.874	3.85814	0.00096234	0.046	-0.818369
1155	NA	239328_at	-0.254	6.972	-3.85602	0.00096715	0.046	-0.823133
1156	IGF2R	201393_s_at	0.51	8.032	3.85443	0.00097077	0.046	-0.826711
1157	DOK3	220320_at	0.371	7.927	3.85436	0.00097093	0.046	-0.826863
1158	SCYL1	223033_s_at	0.266	8.087	3.85148	0.00097751	0.046	-0.833323
1159	ABCG1	204567_s_at	-0.677	7.354	-3.85102	0.00097857	0.046	-0.83436
1160	MT2A	212185_x_at	0.356	8.198	3.84916	0.00098284	0.046	-0.838527
1161	UBTF	214881_s_at	0.423	8.087	3.84844	0.00098452	0.046	-0.840162
1162	PPP2R5C	1557718_at	-0.232	6.369	-3.84617	0.00098977	0.047	-0.845247
1163	C4orf33	1552370_at	-0.236	6.861	-3.84593	0.00099032	0.047	-0.845777
1164	NCOA7	225344_at	-0.368	9.393	-3.84338	0.00099628	0.047	-0.851515
1165	ALDOC	202022_at	-0.301	8.237	-3.84241	0.00099854	0.047	-0.853679
1166	MOCS2	236208_at	0.279	6.761	3.84074	0.00100246	0.047	-0.857426
1167	DDHD2	212690_at	0.321	7.696	3.83973	0.00100484	0.047	-0.859701
1168	IQSEC1	203907_s_at	0.377	7.784	3.83945	0.0010055	0.047	-0.860324
1169	SRP72	208803_s_at	0.317	9.21	3.83901	0.00100655	0.047	-0.86132
1170	PAQR8	227626_at	0.319	8.194	3.83717	0.0010109	0.047	-0.865444
1171	SORBS1	218087_s_at	-0.273	6.076	-3.83635	0.00101286	0.047	-0.867296
1172	CCDC64	228320_x_at	0.318	7.067	3.83582	0.00101411	0.047	-0.868481
1173	WDR1	200609_s_at	0.383	11.235	3.83576	0.00101426	0.047	-0.868616
1174	ZBTB26	1554973_a_at	-0.224	6.67	-3.83239	0.00102229	0.048	-0.876162
1175	GLG1	207966_s_at	-0.355	8.404	-3.82848	0.00103172	0.048	-0.884935
1176	PDIA6	207668_x_at	0.404	11.002	3.82841	0.00103189	0.048	-0.885096
1177	TSC22D3	208763_s_at	-0.377	7.671	-3.82637	0.00103685	0.048	-0.889678
1178	CSRNP2	225042_s_at	0.365	7.213	3.82618	0.00103731	0.048	-0.890104
1179	SPATA2	204433_s_at	0.279	7.529	3.82445	0.00104153	0.048	-0.89398
1180	UBE2J1	217823_s_at	-0.329	10.743	-3.82247	0.00104637	0.048	-0.898418
1181	MUM1	229033_s_at	0.258	6.735	3.82158	0.00104856	0.049	-0.900416
1182	PSMC3IP	213951_s_at	0.363	7.771	3.81957	0.00105352	0.049	-0.90492
1183	ESRRA	1487_at	0.36	8.106	3.81932	0.00105414	0.049	-0.905483
1184	PCMTD1	232382_s_at	-0.301	6.772	-3.81861	0.0010559	0.049	-0.907078
1185	CD70	206508_at	0.273	9.021	3.81738	0.00105895	0.049	-0.90984
1186	IGF2R	201392_s_at	0.312	7.246	3.81721	0.00105937	0.049	-0.910218
1187	CAMKK2	210787_s_at	0.256	7.408	3.81612	0.00106208	0.049	-0.912662
1188	UBAP2L	201377_at	0.374	10.648	3.81292	0.00107007	0.049	-0.919825
1189	FZD2	210220_at	-0.262	6.741	-3.81242	0.00107133	0.049	-0.920947
1190	KPNA1	213741_s_at	0.41	7.751	3.81233	0.00107158	0.049	-0.92117
1191	TNKS1BP1	224792_at	0.259	6.528	3.81005	0.00107732	0.049	-0.926272
1192	TBC1D22B	216549_s_at	0.247	6.593	3.80988	0.00107774	0.049	-0.926643
1193	PCBP2	213263_s_at	0.39	8.797	3.80646	0.00108643	0.05	-0.934323
1194	MME	203434_s_at	-0.346	9.773	-3.80637	0.00108666	0.05	-0.934527
