# Supplementary material for: Global gene expression changes of in vitro stimulated human transformed germinal centre B cells as surrogate for oncogenic pathway activation in individual aggressive B cell lymphomas
Source: Cell Commun Signal. 2012 Dec 20;10:43. doi: 10.1186/1478-811X-10-43 (PMC3566944; doi:10.1186/1478-811X-10-43)
Supplement: Additional file 5 — Table S4. Genes affected by BAFF treatment. [file 1478-811X-10-43-S5.xls]

## Sheet: Tabelle1
	GenSymbols	ID	log2FC	AveExpr	t	P.Value	adj.P.Val	B
1	ID1	208937_s_at	-2.098	7.715	-19.8671	0	0	17.8077
2	ID4	209291_at	-0.913	8.875	-9.69024	0	0	9.74694
3	IGLL1	206660_at	0.631	9.38	9.1694	1e-08	0	9.03745
4	PNOC	205901_at	-0.661	11.828	-8.23413	7e-08	0.001	7.65679
5	RGS18	223809_at	-0.676	7.661	-8.10197	9e-08	0.001	7.45021
6	BNIP3L	221479_s_at	-0.627	9.052	-7.96089	1.2e-07	0.001	7.22649
7	HLA-B	211911_x_at	0.522	12.269	7.8884	1.3e-07	0.001	7.11025
8	POLD4	202996_at	-0.471	8.283	-7.64924	2.1e-07	0.001	6.72045
9	ID4	209292_at	-0.583	7.085	-7.41058	3.5e-07	0.002	6.32183
10	SRRT	201680_x_at	0.506	10.84	7.12714	6.2e-07	0.003	5.8359
11	ID4	209293_x_at	-0.532	7.785	-6.80339	1.21e-06	0.006	5.26423
12	RUNX3	204197_s_at	0.595	9.109	6.6953	1.52e-06	0.007	5.06945
13	HLA-DQA1	203290_at	0.736	10.451	6.6588	1.65e-06	0.007	5.00324
14	HLA-B	208729_x_at	0.493	12.061	6.59107	1.9e-06	0.007	4.87979
15	ALDOC	202022_at	-0.513	8.237	-6.5419	2.11e-06	0.008	4.78971
16	C8orf59	1555241_at	0.431	6.637	6.38162	2.99e-06	0.01	4.49328
17	NA	1568848_at	-0.35	7.162	-6.3428	3.25e-06	0.01	4.42087
18	OLFML2A	213075_at	0.598	8.805	6.3091	3.5e-06	0.011	4.35778
19	BNIP3L	221478_at	-0.728	9.538	-6.28794	3.66e-06	0.011	4.3181
20	ID3	207826_s_at	-0.556	11.038	-6.19174	4.51e-06	0.012	4.13676
21	KCNN3	205903_s_at	-0.436	6.848	-6.00145	6.86e-06	0.016	3.77379
22	CCNG2	211559_s_at	-0.645	8.534	-5.95369	7.63e-06	0.016	3.68181
23	HLA-B	209140_x_at	0.404	13.134	5.92913	8.06e-06	0.016	3.63437
24	ID4	226933_s_at	-0.397	6.592	-5.90817	8.44e-06	0.016	3.59383
25	CD24	216379_x_at	-0.52	12.113	-5.90061	8.58e-06	0.016	3.57919
26	HLA-C	208812_x_at	0.471	12.28	5.89149	8.76e-06	0.016	3.56151
27	UNKL	229908_s_at	0.437	6.992	5.88834	8.82e-06	0.016	3.55541
28	HLA-C	214459_x_at	0.471	11.966	5.88047	8.98e-06	0.016	3.54015
29	MTDH	212248_at	0.388	9.597	5.8751	9.08e-06	0.016	3.52972
30	SRRT	201679_at	0.454	8.481	5.86742	9.24e-06	0.016	3.51481
31	HLA-C	216526_x_at	0.397	12.759	5.8664	9.26e-06	0.016	3.51282
32	HLA-DQB1	209823_x_at	0.738	8.749	5.85448	9.51e-06	0.016	3.48966
33	RASSF6	233463_at	-0.352	6.719	-5.84372	9.74e-06	0.016	3.46874
34	SLC23A2	209236_at	0.602	8.536	5.83234	9.99e-06	0.016	3.44658
35	LOC100133484	221491_x_at	0.729	9.311	5.8173	1.033e-05	0.016	3.41729
36	CCDC28B	221912_s_at	0.528	9.28	5.78832	1.102e-05	0.017	3.36072
37	PLEKHO1	218223_s_at	0.467	7.888	5.77921	1.125e-05	0.017	3.34291
38	WHAMM	228953_at	0.386	7.76	5.75625	1.185e-05	0.017	3.298
39	LRP8	205282_at	0.533	7.58	5.7183	1.29e-05	0.017	3.22357
40	BNIP3	201849_at	-0.788	9.75	-5.71337	1.304e-05	0.017	3.21388
41	SATB1	203408_s_at	-0.415	7.292	-5.71178	1.309e-05	0.017	3.21075
42	ICAM1	202638_s_at	0.584	8.058	5.69971	1.345e-05	0.018	3.18703
43	SRRT	222047_s_at	0.437	11.073	5.68756	1.382e-05	0.018	3.16313
44	ELL2	226099_at	0.761	7.928	5.66754	1.446e-05	0.018	3.1237
45	NFKB2	207535_s_at	0.53	8.215	5.65322	1.493e-05	0.018	3.09545
46	BNIP3	201848_s_at	-0.727	8.395	-5.58185	1.754e-05	0.02	2.95431
47	ICAM1	202637_s_at	0.564	8.395	5.57602	1.777e-05	0.02	2.94273
48	TRAF4	202871_at	0.439	9.44	5.56564	1.819e-05	0.02	2.92214
49	CD24	209772_s_at	-0.54	10.378	-5.56551	1.82e-05	0.02	2.92189
50	TESC	218872_at	0.471	9.83	5.55988	1.843e-05	0.02	2.9107
51	HIST1H2AC	215071_s_at	-0.334	6.401	-5.4751	2.234e-05	0.024	2.74187
52	NA	242681_at	-0.411	7.037	-5.46641	2.278e-05	0.024	2.7245
53	HLA-C	211799_x_at	0.446	10.021	5.45819	2.321e-05	0.024	2.70809
54	NA	215825_at	0.299	6.379	5.38975	2.712e-05	0.027	2.57095
55	TNFSF4	207426_s_at	0.452	7.286	5.36119	2.895e-05	0.029	2.51357
56	HLA-F	204806_x_at	0.356	10.226	5.34155	3.028e-05	0.03	2.47402
57	RPL27A	223707_at	0.408	7.151	5.3152	3.216e-05	0.03	2.42091
58	LYAR	223413_s_at	0.53	10.562	5.31149	3.243e-05	0.03	2.41342
59	RALB	202100_at	-0.369	7.903	-5.3091	3.261e-05	0.03	2.40862
60	KIAA1324	221874_at	0.325	7.01	5.29893	3.338e-05	0.03	2.38808
61	TOP1MT	225802_at	0.419	8.657	5.29806	3.344e-05	0.03	2.38631
62	NFKB2	209636_at	0.398	7.398	5.29611	3.359e-05	0.03	2.38238
63	OVOS2	228245_s_at	0.627	11.312	5.2773	3.507e-05	0.03	2.34438
64	YPEL3	223179_at	-0.361	7.092	-5.26648	3.595e-05	0.031	2.32249
65	NA	229926_at	0.571	6.545	5.25064	3.728e-05	0.031	2.29044
66	NA	222824_at	0.461	8.986	5.2464	3.764e-05	0.031	2.28185
67	HLA-DQB1	211656_x_at	0.62	9.678	5.23496	3.864e-05	0.032	2.25867
68	PDIA5	203857_s_at	0.344	7.796	5.20574	4.133e-05	0.033	2.19939
69	NA	228191_at	0.501	8.521	5.18707	4.314e-05	0.034	2.16147
70	DENND4A	214787_at	0.601	8.464	5.16242	4.565e-05	0.035	2.11133
71	CCNG2	228081_at	-0.438	7.027	-5.1591	4.6e-05	0.035	2.10457
72	C1orf63	209006_s_at	0.675	6.964	5.14748	4.725e-05	0.036	2.08092
73	SRRM1	201224_s_at	0.479	9.852	5.14344	4.769e-05	0.036	2.0727
74	HLA-DQB1	212998_x_at	0.718	10.375	5.12571	4.968e-05	0.036	2.03657
75	ELL2	226982_at	0.473	6.849	5.11921	5.043e-05	0.036	2.0233
76	RAPGEF1	204543_at	0.437	7.319	5.11791	5.058e-05	0.036	2.02065
77	C8orf12	1552448_a_at	0.532	9.27	5.11221	5.125e-05	0.036	2.00902
78	FAM167A	226614_s_at	-0.472	8.67	-5.11096	5.14e-05	0.036	2.00647
79	GPR18	210279_at	-0.537	9.424	-5.09982	5.273e-05	0.036	1.98372
80	HSP90B1	216449_x_at	0.485	9.864	5.08338	5.477e-05	0.037	1.95015
81	HINT1	1555960_at	0.488	7.087	5.07131	5.632e-05	0.038	1.92547
82	TYK2	205546_s_at	0.409	8.326	5.0626	5.746e-05	0.038	1.90764
83	SAMD13	229402_at	-0.575	7.906	-5.04349	6.006e-05	0.039	1.86853
84	TFDP1	242939_at	0.508	8.844	5.0416	6.032e-05	0.039	1.86467
85	CCNG2	202769_at	-0.545	9.101	-5.03665	6.101e-05	0.039	1.85453
86	NA	228231_at	0.41	7.346	5.03157	6.173e-05	0.039	1.84412
87	HLA-DQA1	212671_s_at	0.666	11.058	5.02631	6.249e-05	0.039	1.83333
88	TXNIP	201010_s_at	-0.74	8.401	-5.00917	6.502e-05	0.039	1.79819
89	PPAPDC2	227385_at	-0.317	7.11	-5.00904	6.504e-05	0.039	1.79793
90	C14orf128	228889_at	-0.284	6.477	-5.00817	6.517e-05	0.039	1.79615
91	BBOX1	205363_at	-0.523	6.793	-5.00719	6.532e-05	0.039	1.79413
92	SPINK2	206310_at	0.351	8.019	5.00427	6.576e-05	0.039	1.78814
93	DDX21	208152_s_at	0.473	11.939	4.99155	6.772e-05	0.04	1.76203
94	WBP4	203598_s_at	0.368	7.46	4.98407	6.891e-05	0.04	1.74667
95	KLHDC5	225961_at	0.551	7.811	4.97646	7.013e-05	0.04	1.73104
96	FNBP1	212288_at	0.527	9.684	4.97303	7.069e-05	0.04	1.72399
97	NARG1L	1555450_a_at	0.365	7.054	4.97049	7.111e-05	0.04	1.71877
98	KLHDC5	225963_at	0.459	7.441	4.96165	7.258e-05	0.04	1.70059
99	SEC24A	212902_at	0.372	8.402	4.96119	7.266e-05	0.04	1.69965
100	REXO4	218767_at	0.379	9.362	4.95314	7.402e-05	0.04	1.68308
101	RNF126	205748_s_at	0.42	10.566	4.94859	7.481e-05	0.04	1.67374
102	MT1X	204326_x_at	0.553	7.849	4.94672	7.513e-05	0.04	1.66988
103	ZNF385C	241383_at	0.513	6.956	4.94642	7.519e-05	0.04	1.66927
104	HLA-DRB1	209312_x_at	0.446	12.772	4.92298	7.939e-05	0.042	1.62101
105	RP9	227852_at	0.539	8.656	4.89325	8.506e-05	0.044	1.55974
106	HLA-A	217436_x_at	0.321	9.676	4.89169	8.537e-05	0.044	1.55651
107	SPIB	232739_at	0.436	8.395	4.87463	8.882e-05	0.045	1.5213
108	HLA-G	211528_x_at	0.329	11.414	4.86924	8.994e-05	0.046	1.51019
109	FAM119A	1553743_at	0.373	7.554	4.86377	9.109e-05	0.046	1.49888
110	P4HA1	207543_s_at	-0.649	9.009	-4.85429	9.312e-05	0.046	1.4793
111	HLA-DQB1	211654_x_at	0.565	10.214	4.8499	9.407e-05	0.046	1.47023
112	HLA-DRB5	204670_x_at	0.476	12.341	4.8496	9.414e-05	0.046	1.46962
113	FLVCR1	222906_at	0.38	7.429	4.84779	9.454e-05	0.046	1.46587
114	KIAA0101	211713_x_at	0.41	9.138	4.83335	9.776e-05	0.047	1.43602
115	PECAM1	208982_at	-0.333	7.323	-4.82914	9.873e-05	0.047	1.42731
116	FBLN5	203088_at	-0.356	6.946	-4.81831	0.00010124	0.047	1.40492
117	NAPG	225448_at	0.413	8.185	4.81748	0.00010144	0.047	1.40319
118	DOCK10	219279_at	0.451	7.772	4.81511	0.000102	0.047	1.39828
119	HLA-F	221875_x_at	0.346	10.237	4.80895	0.00010348	0.047	1.38553
120	CENPV	226611_s_at	0.565	10.728	4.80604	0.00010418	0.047	1.37952
121	FAM126B	231874_at	0.446	7.196	4.80291	0.00010494	0.047	1.37302
122	RAP1A	1555339_at	-0.263	6.51	-4.80264	0.00010501	0.047	1.37248
123	TOMM40	202264_s_at	0.509	10.124	4.80181	0.00010521	0.047	1.37075
124	GPER	210640_s_at	-0.691	7.076	-4.79972	0.00010572	0.047	1.36642
125	PSMD11	208776_at	0.335	7.604	4.79328	0.00010732	0.047	1.35308
126	SLC25A44	212683_at	0.341	8.053	4.77945	0.00011083	0.048	1.32444
127	NA	239973_at	0.456	7.013	4.75858	0.00011636	0.05	1.28116
128	WNT5B	221029_s_at	0.325	6.902	4.75787	0.00011655	0.05	1.2797
129	NA	239715_at	-0.283	6.221	-4.75403	0.0001176	0.05	1.27172
