# Supplementary material for: Global gene expression changes of in vitro stimulated human transformed germinal centre B cells as surrogate for oncogenic pathway activation in individual aggressive B cell lymphomas
Source: Cell Commun Signal. 2012 Dec 20;10:43. doi: 10.1186/1478-811X-10-43 (PMC3566944; doi:10.1186/1478-811X-10-43)
Supplement: Additional file 6 — Table S5. Genes affected by LPS treatment. [file 1478-811X-10-43-S6.xls]

## Sheet: Tabelle1
	GenSymbols	ID	log2FC	AveExpr	t	P.Value	adj.P.Val	B
1	ID1	208937_s_at	-1.923	7.715	-18.2066	0	0	18.0173
2	IFIT3	229450_at	1.087	6.872	11.8745	0	0	12.8466
3	RGS18	223809_at	-0.875	7.661	-10.4961	0	0	11.1946
4	METTL7A	207761_s_at	-0.809	9.6	-9.24131	1e-08	0	9.46736
5	ID3	207826_s_at	-0.821	11.038	-9.13916	1e-08	0	9.31657
6	IKBKE	204549_at	0.722	8.372	9.04981	1e-08	0	9.18335
7	BATF	205965_at	0.712	9.419	8.97931	2e-08	0	9.07736
8	NCRNA00158	231303_at	0.979	7.617	8.91118	2e-08	0	8.97422
9	IKBKE	214398_s_at	0.638	8.06	8.60195	3e-08	0	8.49692
10	ID4	209291_at	-0.786	8.875	-8.3461	5e-08	0	8.09055
11	CAB39L	225914_s_at	-0.814	8.82	-8.2745	6e-08	0	7.97493
12	STAT2	225636_at	-0.672	8.886	-8.24259	7e-08	0	7.92314
13	LRP4	212850_s_at	-0.51	7.725	-8.09777	9e-08	0	7.68603
14	IGLL1	206660_at	0.555	9.38	8.06632	9e-08	0	7.63409
15	ID4	209292_at	-0.623	7.085	-7.92234	1.2e-07	0	7.39424
16	LOC100133484	221491_x_at	0.971	9.311	7.74628	1.8e-07	0.001	7.09631
17	HLA-B	211911_x_at	0.51	12.269	7.71716	1.9e-07	0.001	7.04654
18	ZNF385B	1555800_at	-0.613	9.012	-7.62575	2.2e-07	0.001	6.88944
19	OLFML2A	213075_at	0.717	8.805	7.56713	2.5e-07	0.001	6.78795
20	PTPRC	207238_s_at	-0.678	9.477	-7.43385	3.3e-07	0.001	6.55509
21	SEC14L1	202084_s_at	-0.536	9.413	-7.42719	3.3e-07	0.001	6.54339
22	FAM167A	226614_s_at	-0.683	8.67	-7.399	3.5e-07	0.001	6.49372
23	C3orf37	201677_at	-0.442	7.163	-7.3058	4.3e-07	0.001	6.32863
24	NA	238617_at	0.706	7.779	7.28967	4.4e-07	0.001	6.2999
25	RILPL2	227983_at	0.777	9.18	7.19616	5.3e-07	0.001	6.13258
26	HLA-C	216526_x_at	0.484	12.759	7.15469	5.8e-07	0.001	6.0579
27	PECAM1	208982_at	-0.487	7.323	-7.06003	7.1e-07	0.001	5.88639
28	ATM	208442_s_at	-0.45	7.215	-7.01166	7.8e-07	0.002	5.79818
29	FDXR	207813_s_at	0.517	7.754	6.97907	8.4e-07	0.002	5.73854
30	NA	1568848_at	-0.382	7.162	-6.92591	9.4e-07	0.002	5.64089
31	SATB1	203408_s_at	-0.495	7.292	-6.80482	1.21e-06	0.002	5.41671
32	SERTAD4	233907_s_at	0.474	6.777	6.74899	1.36e-06	0.002	5.31256
33	BTN2A2	205298_s_at	0.498	7.573	6.74689	1.37e-06	0.002	5.30864
34	ENPP3	222938_x_at	-0.631	8.03	-6.74152	1.38e-06	0.002	5.29858
35	POLD4	202996_at	-0.415	8.283	-6.73713	1.39e-06	0.002	5.29036
36	CCNG2	228081_at	-0.571	7.027	-6.72593	1.43e-06	0.002	5.2694
37	LOC440864	1569034_a_at	-0.491	7.871	-6.55721	2.05e-06	0.003	4.95096
38	CCNG2	202770_s_at	-0.744	8.626	-6.51179	2.26e-06	0.003	4.86447
39	STAP1	220059_at	-0.568	10.356	-6.50328	2.3e-06	0.003	4.84824
40	C3orf37	201678_s_at	-0.826	9.533	-6.46088	2.52e-06	0.003	4.76714
41	ADD3	201752_s_at	-0.469	10.407	-6.44607	2.6e-06	0.003	4.73875
42	PIK3C2B	204484_at	-0.578	8.904	-6.44596	2.6e-06	0.003	4.73855
43	CCNG2	211559_s_at	-0.697	8.534	-6.42619	2.71e-06	0.003	4.70059
44	KCNN3	205903_s_at	-0.466	6.848	-6.41384	2.79e-06	0.003	4.67684
45	CCNG2	202769_at	-0.688	9.101	-6.35646	3.15e-06	0.004	4.56624
46	NA	228603_at	0.849	8.398	6.34963	3.2e-06	0.004	4.55303
47	FBLN5	203088_at	-0.469	6.946	-6.3462	3.22e-06	0.004	4.54641
48	KIAA0586	205631_at	-0.372	7.784	-6.33465	3.31e-06	0.004	4.52406
49	PDLIM3	209621_s_at	0.544	8.956	6.32756	3.36e-06	0.004	4.51034
50	HLA-C	214459_x_at	0.499	11.966	6.22928	4.16e-06	0.005	4.31926
51	UBE2H	222420_s_at	-0.587	8.293	-6.22366	4.21e-06	0.005	4.30828
52	SP140	207777_s_at	-0.492	7.612	-6.21096	4.33e-06	0.005	4.28348
53	NA	237464_at	-0.47	7	-6.20567	4.38e-06	0.005	4.27314
54	CECR1	219505_at	-0.477	8.067	-6.19779	4.46e-06	0.005	4.25772
55	FLJ40330	1556183_at	-0.439	8.046	-6.1732	4.7e-06	0.005	4.20958
56	HLA-B	208729_x_at	0.461	12.061	6.17078	4.73e-06	0.005	4.20483
57	NA	230233_at	-0.63	8.437	-6.16534	4.78e-06	0.005	4.19416
58	BNIP3L	221479_s_at	-0.485	9.052	-6.156	4.88e-06	0.005	4.17583
59	LSS	202245_at	0.495	9.798	6.14887	4.96e-06	0.005	4.16184
60	TNFRSF18	224553_s_at	0.476	7.506	6.12842	5.19e-06	0.005	4.12164
61	GLYATL2	1554712_a_at	0.377	6.621	6.12471	5.23e-06	0.005	4.11435
62	HLA-C	208812_x_at	0.489	12.28	6.10756	5.43e-06	0.005	4.08059
63	CR2	205544_s_at	0.398	6.181	6.05717	6.07e-06	0.005	3.98114
64	NA	227921_at	-0.509	8.507	-6.04583	6.22e-06	0.005	3.9587
65	NA	1557139_at	-0.623	7.298	-6.04446	6.24e-06	0.005	3.95599
66	KIAA0564	212946_at	-0.457	8.654	-6.04176	6.28e-06	0.005	3.95065
67	LY9	210370_s_at	-0.419	7.363	-6.03359	6.39e-06	0.005	3.93447
68	PTPRC	212587_s_at	-0.653	9.735	-6.02421	6.53e-06	0.005	3.91589
69	FNBP1	212288_at	0.638	9.684	6.01699	6.63e-06	0.005	3.90157
70	MT1X	204326_x_at	0.671	7.849	6.00812	6.76e-06	0.005	3.88397
71	KLRC3	207723_s_at	-0.59	8.263	-6.00188	6.86e-06	0.005	3.87159
72	PNOC	205901_at	-0.478	11.828	-5.96244	7.48e-06	0.006	3.79317
73	HLA-B	209140_x_at	0.405	13.134	5.95053	7.68e-06	0.006	3.76945
74	UBE2H	222421_at	-0.471	8.084	-5.90222	8.55e-06	0.006	3.67301
75	RALB	202100_at	-0.409	7.903	-5.88526	8.88e-06	0.006	3.63907
76	NARF	219862_s_at	-0.542	9.374	-5.84872	9.63e-06	0.007	3.56583
77	HIG2	1554452_a_at	-0.678	9.23	-5.84523	9.71e-06	0.007	3.55882
78	NA	242681_at	-0.436	7.037	-5.79915	1.076e-05	0.008	3.46616
79	CREM	228092_at	0.805	8.708	5.77933	1.125e-05	0.008	3.42619
80	BNIP3	201848_s_at	-0.753	8.395	-5.77746	1.13e-05	0.008	3.42243
81	DEPDC6	218858_at	-0.485	9.528	-5.76557	1.16e-05	0.008	3.39844
82	SUSD3	227182_at	-0.424	8.744	-5.75414	1.19e-05	0.008	3.37535
83	JMJD1A	212689_s_at	-0.692	8.662	-5.75275	1.194e-05	0.008	3.37255
84	DUSP22	226440_at	0.528	9.378	5.75058	1.2e-05	0.008	3.36816
85	BNIP3	201849_at	-0.79	9.75	-5.7267	1.266e-05	0.008	3.31987
86	PBXIP1	207838_x_at	-0.373	6.825	-5.72266	1.277e-05	0.008	3.31168
87	ANXA7	201366_at	0.634	9.858	5.71485	1.3e-05	0.008	3.29587
88	ADD3	205882_x_at	-0.469	10.45	-5.70747	1.322e-05	0.008	3.28091
89	SAMD13	229402_at	-0.65	7.906	-5.70552	1.327e-05	0.008	3.27697
90	ENPP3	232737_s_at	-0.348	6.125	-5.69897	1.347e-05	0.008	3.26369
91	CCDC28B	221912_s_at	0.52	9.28	5.69895	1.347e-05	0.008	3.26364
92	FLJ35776	238432_at	-0.322	7.037	-5.69621	1.355e-05	0.008	3.25808
93	IFI44	214453_s_at	0.336	6.236	5.67971	1.407e-05	0.008	3.2246
94	LOXL2	202998_s_at	0.468	9.282	5.67837	1.411e-05	0.008	3.22189
95	BTNL9	228434_at	-0.373	7.638	-5.60882	1.65e-05	0.009	3.08034
96	CAB39L	221003_s_at	-0.524	7.576	-5.60623	1.66e-05	0.009	3.07506
97	SLC44A1	224596_at	-0.496	10.582	-5.59304	1.71e-05	0.01	3.04814
98	ANXA7	209860_s_at	0.515	10.381	5.57717	1.772e-05	0.01	3.01572
99	SLC39A11	227046_at	0.447	7.566	5.57564	1.779e-05	0.01	3.01261
100	PLCG2	204613_at	-0.395	10.864	-5.57255	1.791e-05	0.01	3.00629
101	SFRS2	200753_x_at	0.408	11.768	5.57088	1.798e-05	0.01	3.00286
102	HLA-DQB1	211656_x_at	0.657	9.678	5.54483	1.907e-05	0.01	2.94957
103	SMAD1	210993_s_at	-0.598	9.312	-5.5404	1.926e-05	0.01	2.94049
104	HIP1R	209558_s_at	-0.29	7.85	-5.52586	1.991e-05	0.01	2.9107
105	SPG11	203513_at	-0.534	8.787	-5.51823	2.025e-05	0.011	2.89505
106	NA	230300_at	0.433	6.911	5.51306	2.049e-05	0.011	2.88445
107	LOC100131067	242585_at	-0.302	6.554	-5.50728	2.076e-05	0.011	2.87258
108	FYTTD1	224642_at	0.481	8.816	5.49783	2.121e-05	0.011	2.85318
109	IFIT3	204747_at	0.574	6.81	5.49663	2.127e-05	0.011	2.85071
110	PDIA5	203857_s_at	0.363	7.796	5.48914	2.164e-05	0.011	2.83532
111	HLA-G	211528_x_at	0.371	11.414	5.48838	2.167e-05	0.011	2.83375
112	ZNF385B	229019_at	-0.5	9.185	-5.47695	2.224e-05	0.011	2.81027
113	TFDP1	242939_at	0.551	8.844	5.47237	2.247e-05	0.011	2.80085
114	CHL1	234583_at	-0.33	6.206	-5.46192	2.302e-05	0.011	2.77934
115	C4orf18	223204_at	-0.367	6.428	-5.46009	2.311e-05	0.011	2.77557
116	C8orf12	1552448_a_at	0.568	9.27	5.45311	2.348e-05	0.011	2.7612
117	TESC	218872_at	0.461	9.83	5.44859	2.372e-05	0.011	2.75189
118	ID4	226933_s_at	-0.366	6.592	-5.44399	2.397e-05	0.011	2.74242
119	NEIL2	226585_at	0.729	8.466	5.4296	2.477e-05	0.011	2.71275
120	VGLL4	212399_s_at	-0.519	8.86	-5.42674	2.493e-05	0.011	2.70686
121	CUX2	213920_at	0.527	7.805	5.4208	2.527e-05	0.011	2.69461
122	CD58	205173_x_at	0.837	9.22	5.40822	2.601e-05	0.012	2.66864
123	STAP1	1554343_a_at	-0.511	9.797	-5.39817	2.661e-05	0.012	2.64788
124	HLA-DPA1	213537_at	0.837	8.817	5.39392	2.687e-05	0.012	2.63911
125	ARHGAP25	38149_at	0.409	8.986	5.379	2.78e-05	0.012	2.60827
126	PSPC1	226574_at	0.579	9.688	5.37695	2.793e-05	0.012	2.60402
127	FDFT1	210950_s_at	0.373	11.967	5.3617	2.892e-05	0.012	2.57246
128	SMAD1	227798_at	-0.596	9.224	-5.357	2.923e-05	0.012	2.56273
129	KCNN3	205902_at	-0.389	6.62	-5.30957	3.257e-05	0.014	2.46439
130	HLA-DQA1	203290_at	0.587	10.451	5.30729	3.274e-05	0.014	2.45966
131	TXNIP	201010_s_at	-0.784	8.401	-5.3036	3.302e-05	0.014	2.452
132	FBXO15	231472_at	-0.349	7.222	-5.30252	3.31e-05	0.014	2.44974
133	WASF3	204042_at	-0.414	6.819	-5.30228	3.312e-05	0.014	2.44924
134	CAB39L	225915_at	-0.561	8.163	-5.29307	3.383e-05	0.014	2.43012
135	HLA-C	211799_x_at	0.432	10.021	5.28871	3.417e-05	0.014	2.42105
136	HLA-DQB1	211654_x_at	0.616	10.214	5.28447	3.45e-05	0.014	2.41224
137	TPD52	236655_at	-0.388	7.58	-5.27139	3.555e-05	0.014	2.38504
138	FYTTD1	224641_at	0.535	9.98	5.26629	3.597e-05	0.014	2.37444
139	NA	231963_at	0.566	8.326	5.25582	3.684e-05	0.014	2.35263
140	ASF1A	203428_s_at	-0.52	10.022	-5.2552	3.689e-05	0.014	2.35135
141	HLA-DQA1	236203_at	0.742	7.302	5.25051	3.729e-05	0.014	2.34159
142	UBR5	1555888_at	-0.382	7.117	-5.24093	3.812e-05	0.015	2.32163
143	RASSF6	233463_at	-0.316	6.719	-5.24055	3.815e-05	0.015	2.32083
144	LOC254128	235132_at	-0.314	7.004	-5.22742	3.932e-05	0.015	2.29346
145	HLA-F	204806_x_at	0.346	10.226	5.19599	4.226e-05	0.016	2.22786
146	FGD3	227811_at	-0.396	8.257	-5.19533	4.233e-05	0.016	2.22649
147	MYBL1	213906_at	-0.563	8.061	-5.19461	4.24e-05	0.016	2.22498
148	MGEA5	200899_s_at	-0.426	8.546	-5.17341	4.451e-05	0.016	2.18067
149	HLA-DQB1	209823_x_at	0.648	8.749	5.13884	4.82e-05	0.018	2.10832
150	HLA-DQB1	212998_x_at	0.719	10.375	5.13067	4.911e-05	0.018	2.09121
151	C8orf59	1555241_at	0.346	6.637	5.12999	4.919e-05	0.018	2.08978
152	TSPAN11	227610_at	-0.479	7.608	-5.12701	4.953e-05	0.018	2.08353
153	UMODL1	1553183_at	0.721	8.398	5.12543	4.971e-05	0.018	2.08024
154	NUDT4	206302_s_at	0.603	9.916	5.12488	4.977e-05	0.018	2.07907
155	KIAA1324L	235301_at	-0.352	8.119	-5.11613	5.079e-05	0.018	2.06073
156	CXXC4	220277_at	-0.365	7.604	-5.11437	5.099e-05	0.018	2.05704
157	MAN1A1	221760_at	0.775	10.164	5.11191	5.128e-05	0.018	2.05188
158	CREB3L4	226455_at	-0.41	7.076	-5.11126	5.136e-05	0.018	2.05053
159	ZNF385C	241383_at	0.529	6.956	5.10846	5.169e-05	0.018	2.04464
160	AK3L1	225342_at	-0.462	8.699	-5.10068	5.263e-05	0.018	2.02831
161	NA	239715_at	-0.302	6.221	-5.07515	5.582e-05	0.019	1.97472
162	ACSL3	201662_s_at	0.469	9.286	5.0675	5.682e-05	0.019	1.95865
163	FLJ40330	1569040_s_at	-0.461	7.898	-5.06229	5.75e-05	0.019	1.9477
164	KIAA0746	212314_at	-0.378	10.919	-5.05204	5.888e-05	0.02	1.92613
165	GABARAPL3	211458_s_at	-0.311	6.409	-5.04467	5.989e-05	0.02	1.91063
166	STRBP	223245_at	-0.394	10.822	-5.03494	6.126e-05	0.02	1.89016
167	ID4	209293_x_at	-0.394	7.785	-5.03394	6.14e-05	0.02	1.88806
168	FNBP1	213940_s_at	0.508	9.193	5.01949	6.348e-05	0.021	1.85763
169	HLA-E	200905_x_at	0.54	9.768	5.01087	6.476e-05	0.021	1.83947
170	NAPG	225448_at	0.429	8.185	5.00898	6.504e-05	0.021	1.83549
171	HLA-G	211529_x_at	0.422	10.793	5.00741	6.528e-05	0.021	1.83217
172	IFI16	208966_x_at	-0.444	11.801	-4.97535	7.031e-05	0.022	1.76456
173	NCRNA00153	219961_s_at	-0.387	7.595	-4.96405	7.218e-05	0.023	1.74072
174	IFITM1	214022_s_at	-0.376	8.807	-4.96193	7.253e-05	0.023	1.73623
175	CCBL1	206037_at	-0.399	8.064	-4.95727	7.332e-05	0.023	1.7264
176	IRF4	204562_at	0.576	11.003	4.95385	7.39e-05	0.023	1.71918
177	ELL2	226982_at	0.457	6.849	4.94913	7.472e-05	0.023	1.7092
178	VEGFA	210512_s_at	-0.597	7.337	-4.94751	7.5e-05	0.023	1.70577
179	PBXIP1	212259_s_at	-0.435	7.268	-4.94593	7.527e-05	0.023	1.70244
180	TRIM22	213293_s_at	-0.584	9.586	-4.94068	7.619e-05	0.023	1.69134
181	CD58	216942_s_at	0.759	8.519	4.92324	7.934e-05	0.024	1.65447
182	ANKRD37	227337_at	-0.556	7.739	-4.91862	8.019e-05	0.024	1.64471
183	STXBP6	220994_s_at	-0.367	7.613	-4.90974	8.186e-05	0.024	1.62591
184	EVI2A	204774_at	-0.509	8.265	-4.90333	8.309e-05	0.025	1.61236
185	HLA-E	217456_x_at	0.409	9.359	4.90174	8.34e-05	0.025	1.609
186	LOC100133484	212999_x_at	0.698	7.996	4.88874	8.595e-05	0.025	1.58146
187	ZNF385B	1555801_s_at	-0.489	8.841	-4.86741	9.032e-05	0.026	1.53628
188	MICALCL	243611_at	-0.33	6.635	-4.86549	9.072e-05	0.026	1.53219
189	FAM111A	218248_at	-0.382	9.664	-4.85747	9.243e-05	0.027	1.5152
190	BNIP3L	221478_at	-0.561	9.538	-4.85207	9.36e-05	0.027	1.50375
191	YPEL3	223179_at	-0.332	7.092	-4.84674	9.477e-05	0.027	1.49243
192	GLIPR1	204222_s_at	-0.374	7.165	-4.84103	9.603e-05	0.027	1.48032
193	C4orf49	223734_at	-0.36	7.39	-4.83426	9.756e-05	0.028	1.46596
194	PRKACB	202741_at	-0.501	10.599	-4.82859	9.885e-05	0.028	1.45394
195	RABGEF1	228110_x_at	-0.279	6.365	-4.82024	0.00010079	0.028	1.43621
196	ATM	210858_x_at	-0.372	7.803	-4.81451	0.00010214	0.028	1.42403
197	CD79A	1555779_a_at	-0.388	10.563	-4.80667	0.00010403	0.029	1.40737
198	MGEA5	200898_s_at	-0.378	8.478	-4.80522	0.00010438	0.029	1.4043
199	NA	243931_at	0.651	7.595	4.79697	0.0001064	0.029	1.38677
200	GTPBP3	1555062_s_at	0.351	7.101	4.79614	0.00010661	0.029	1.38501
201	FHOD3	218980_at	-0.393	6.606	-4.7921	0.00010761	0.029	1.37642
202	PDZRN4	220595_at	-0.348	7.316	-4.78594	0.00010917	0.03	1.36332
203	KLHDC5	225961_at	0.53	7.811	4.78293	0.00010994	0.03	1.35694
204	CD58	211744_s_at	0.757	8.393	4.77434	0.00011216	0.03	1.33866
205	MCOLN2	230110_at	0.415	8.278	4.77092	0.00011306	0.03	1.33139
206	LY9	215967_s_at	-0.32	7.673	-4.76941	0.00011346	0.03	1.32819
207	DENND5B	228551_at	-0.381	7.492	-4.76876	0.00011363	0.03	1.3268
208	UBE2H	217799_x_at	-0.299	8.074	-4.7679	0.00011386	0.03	1.32496
209	NBR1	201384_s_at	-0.41	8.664	-4.76367	0.00011499	0.03	1.31596
210	H1FX	204805_s_at	-0.512	8.974	-4.76254	0.00011529	0.03	1.31356
211	HSP90B1	216449_x_at	0.454	9.864	4.75669	0.00011687	0.03	1.30111
212	PBXIP1	214177_s_at	-0.346	7.361	-4.7348	0.00012299	0.032	1.25451
213	PTP4A3	206574_s_at	0.348	7.734	4.72576	0.00012561	0.032	1.23526
214	KLHDC5	225732_at	0.461	8.425	4.72128	0.00012693	0.032	1.22571
215	ICAM1	202638_s_at	0.483	8.058	4.71203	0.0001297	0.033	1.20602
216	YPEL1	213996_at	-0.283	7.95	-4.69996	0.00013341	0.034	1.18028
217	ANKZF1	218274_s_at	-0.341	8.14	-4.69139	0.0001361	0.034	1.16202
218	MAN1A1	208116_s_at	0.762	8.588	4.68274	0.00013888	0.035	1.14357
219	TRUB1	235447_at	0.42	6.772	4.67968	0.00013988	0.035	1.13705
220	PFKFB3	202464_s_at	-0.433	7.829	-4.66917	0.00014335	0.036	1.11461
221	CNN2	201605_x_at	0.386	9.993	4.66671	0.00014418	0.036	1.10936
222	PLEKHA8	227247_at	-0.358	7.797	-4.66661	0.00014421	0.036	1.10915
223	NFKBIE	203927_at	0.51	8.611	4.66446	0.00014494	0.036	1.10456
224	PLCXD1	218951_s_at	-0.508	8.408	-4.65683	0.00014754	0.036	1.08829
225	GNAZ	204993_at	0.348	7.745	4.64685	0.00015103	0.037	1.06698
226	NBEA	221207_s_at	-0.312	6.981	-4.6408	0.00015318	0.037	1.05405
227	HLA-DOA	226878_at	0.519	8.164	4.63658	0.0001547	0.037	1.04504
228	ICAM1	202637_s_at	0.468	8.395	4.63185	0.00015642	0.037	1.03495
229	JAK2	205842_s_at	0.307	7.079	4.63155	0.00015653	0.037	1.03431
230	ANXA11	206200_s_at	-0.336	10.737	-4.62983	0.00015716	0.037	1.03062
231	PPP2R5A	202187_s_at	-0.41	9.394	-4.62944	0.0001573	0.037	1.02979
232	PNMA6A	235758_at	-0.33	8.057	-4.629	0.00015746	0.037	1.02885
233	ACSL3	201661_s_at	0.483	8.857	4.62848	0.00015765	0.037	1.02774
234	HLA-F	221875_x_at	0.333	10.237	4.62391	0.00015935	0.037	1.01798
235	PAPSS1	209043_at	-0.365	10.971	-4.6232	0.00015961	0.037	1.01646
236	DENND4A	214787_at	0.538	8.464	4.61905	0.00016117	0.037	1.0076
237	MGC33894	226657_at	-0.309	6.94	-4.59135	0.00017196	0.04	0.948394
238	LMBR1	222506_at	0.322	7.516	4.58936	0.00017276	0.04	0.944122
239	TBL1X	213400_s_at	-0.298	8.735	-4.58885	0.00017297	0.04	0.943034
240	CDC42	214230_at	0.288	6.819	4.58682	0.00017379	0.04	0.938695
241	FUCA1	202838_at	0.384	8.593	4.58051	0.00017638	0.04	0.925205
242	HLA-DQA1	212671_s_at	0.606	11.058	4.57474	0.00017878	0.04	0.912856
243	CYTIP	209606_at	-0.365	8.05	-4.56525	0.00018279	0.041	0.892561
244	MXI1	202364_at	-0.436	9.395	-4.55789	0.00018597	0.042	0.876809
245	IFITM1	201601_x_at	-0.355	8.873	-4.55424	0.00018757	0.042	0.869004
246	HLA-DOB	205671_s_at	-0.362	8.836	-4.55102	0.00018899	0.042	0.862099
247	IRF8	204057_at	-0.427	10.841	-4.54924	0.00018978	0.042	0.858294
248	HIST1H2AC	215071_s_at	-0.278	6.401	-4.54802	0.00019032	0.042	0.85569
249	ABCF2	209246_at	0.369	8.06	4.5459	0.00019127	0.042	0.851142
250	MT1X	208581_x_at	0.442	7.931	4.54101	0.00019347	0.042	0.840668
251	TNFSF4	207426_s_at	0.382	7.286	4.53513	0.00019615	0.043	0.828094
252	TTC13	219481_at	0.381	8.033	4.5316	0.00019778	0.043	0.820527
253	IL6ST	212195_at	0.445	7.728	4.5292	0.00019889	0.043	0.815398
254	UBE2H	221962_s_at	-0.314	7.4	-4.52331	0.00020166	0.043	0.802781
255	MOBKL2A	225530_at	-0.437	9.027	-4.51684	0.00020474	0.044	0.788926
256	FAR2	220615_s_at	-0.364	6.781	-4.51325	0.00020647	0.044	0.781228
257	TAF5L	1554415_at	0.38	7.5	4.51172	0.00020721	0.044	0.777953
258	TLE3	212769_at	-0.353	7.506	-4.5033	0.00021135	0.045	0.759899
259	GLCCI1	225706_at	-0.495	8.693	-4.50082	0.00021257	0.045	0.754604
260	SIPA1L1	237032_x_at	0.256	6.822	4.50065	0.00021266	0.045	0.754235
261	PFKFB4	228499_at	-0.715	7.079	-4.48264	0.00022183	0.046	0.715626
262	PTPRC	212588_at	-0.49	9.854	-4.47795	0.00022429	0.047	0.70557
263	SEC14L1	202082_s_at	-0.367	7.752	-4.47734	0.00022461	0.047	0.704265
264	HSP90B1	200599_s_at	0.481	11.682	4.4749	0.00022589	0.047	0.699051
265	C1orf133	230121_at	0.391	8.457	4.47251	0.00022717	0.047	0.693906
266	KANK2	218418_s_at	-0.339	9.326	-4.47167	0.00022761	0.047	0.692115
267	C16orf75	226456_at	-0.338	8.808	-4.46375	0.00023188	0.047	0.675141
268	PAIP2B	221868_at	-0.372	6.841	-4.4629	0.00023234	0.047	0.673305
269	TP53INP1	225912_at	-0.589	9.51	-4.46061	0.00023359	0.047	0.668393
270	NA	229147_at	-0.411	10.337	-4.45827	0.00023488	0.048	0.663377
271	P4HA1	207543_s_at	-0.595	9.009	-4.4566	0.0002358	0.048	0.65981
272	NA	228661_s_at	0.395	7.858	4.45381	0.00023735	0.048	0.653826
273	CD86	205685_at	-0.345	7.852	-4.44579	0.00024186	0.048	0.636612
274	KLRC2	206785_s_at	-0.291	6.331	-4.44306	0.00024341	0.049	0.630761
275	IFIT1	203153_at	0.448	6.331	4.43932	0.00024555	0.049	0.622744
276	BLK	206255_at	-0.373	9.551	-4.43705	0.00024687	0.049	0.617858
277	PECAM1	208983_s_at	-0.286	7.098	-4.43267	0.00024942	0.049	0.608459
278	SYNCRIP	209025_s_at	0.526	11.032	4.43133	0.0002502	0.049	0.60559
279	DDIT4	202887_s_at	-0.836	9.371	-4.43005	0.00025095	0.049	0.602856
280	NA	1556121_at	0.43	8.417	4.42972	0.00025115	0.049	0.60214
281	ARFIP2	202109_at	0.339	8.502	4.42853	0.00025185	0.049	0.599592
282	LBA1	213261_at	-0.397	8.184	-4.42061	0.00025658	0.05	0.582588
283	PNPLA8	223309_x_at	-0.391	8.85	-4.41848	0.00025786	0.05	0.578015
