# Supplementary material for: Global gene expression changes of in vitro stimulated human transformed germinal centre B cells as surrogate for oncogenic pathway activation in individual aggressive B cell lymphomas
Source: Cell Commun Signal. 2012 Dec 20;10:43. doi: 10.1186/1478-811X-10-43 (PMC3566944; doi:10.1186/1478-811X-10-43)
Supplement: Additional file 9 — Supplemental 2. Geneset enrichment Analysis identifying enriched pathways in differentially expressed genes. [file 1478-811X-10-43-S9.zip]

Archive with 11 entries (10 files):
- supplementalFile2_GO_AnalysenLIMMA/
- supplementalFile2_GO_AnalysenLIMMA/BAFF.1_up.html
- supplementalFile2_GO_AnalysenLIMMA/BAFF.2_dn.html
- supplementalFile2_GO_AnalysenLIMMA/BCR.1_up.html
- supplementalFile2_GO_AnalysenLIMMA/BCR.2_dn.html
- supplementalFile2_GO_AnalysenLIMMA/CD40.1_up.html
- supplementalFile2_GO_AnalysenLIMMA/CD40.2_dn.html
- supplementalFile2_GO_AnalysenLIMMA/IL21.1_up.html
- supplementalFile2_GO_AnalysenLIMMA/IL21.2_dn.html
- supplementalFile2_GO_AnalysenLIMMA/LPS.1_up.html
- supplementalFile2_GO_AnalysenLIMMA/LPS.2_dn.html
