# Supplementary material for: Global gene expression changes of in vitro stimulated human transformed germinal centre B cells as surrogate for oncogenic pathway activation in individual aggressive B cell lymphomas
Source: Cell Commun Signal. 2012 Dec 20;10:43. doi: 10.1186/1478-811X-10-43 (PMC3566944; doi:10.1186/1478-811X-10-43)
Supplement: Additional file 10 — Table S6. Differentially expressed genes overlapping between CD40L and IL21 stimulation. [file 1478-811X-10-43-S10.xls]

## Sheet: Tabelle1
			CD40L stimulation				IL21 stimulation
	GenSymbols_OL	ID	log2FC	AveExpr	ONE_Order	ID	log2FC	AveExpr	TWO_Order
1552497_a_at	SLAMF6	1552497_a_at	-0.488796	7.8499	173	1552497_a_at	-0.640258	7.8499	54
1552678_a_at	USP28	1552678_a_at	-0.258598	7.45578	807	1552678_a_at	-0.271307	7.45578	647
1553118_at	THEM4	1553118_at	0.329648	9.01655	53791	1553118_at	0.326896	9.01655	54036
1553977_a_at	CYP39A1	1553977_a_at	-0.324141	8.04122	500	1553977_a_at	-0.274411	8.04122	625
1553987_at	C12orf47	1553987_at	-0.293358	8.54855	615	1553987_at	-0.260289	8.54855	731
1554352_s_at	DENND4A	1554352_s_at	0.915804	9.34607	54633	1554352_s_at	0.407071	9.34607	54275
1554415_at	TAF5L	1554415_at	0.368385	7.51058	54032	1554415_at	0.365794	7.51058	54176
1554452_a_at	C7orf68	1554452_a_at	-0.649534	9.21768	67	1554452_a_at	-0.716296	9.21768	44
1555888_at	UBR5	1555888_at	-0.500352	7.14451	155	1555888_at	-0.329289	7.14451	397
1557139_at	NA	1557139_at	-0.797566	7.31945	21	1557139_at	-0.449548	7.31945	154
1558186_s_at	CLLU1	1558186_s_at	-0.233121	6.37223	986	1558186_s_at	-0.23748	6.37223	934
1558292_s_at	PIGW	1558292_s_at	0.42451	8.65746	54258	1558292_s_at	0.347081	8.65746	54110
1559584_a_at	C16orf54	1559584_a_at	-0.516226	6.1272	139	1559584_a_at	-0.569889	6.1272	77
1567080_s_at	CLN6	1567080_s_at	0.547171	8.71021	54481	1567080_s_at	0.308991	8.71021	53956
1569034_a_at	LOC440864	1569034_a_at	-0.396121	7.86655	305	1569034_a_at	-0.395301	7.86655	230
1569566_at	TBC1D1	1569566_at	-0.554562	6.5555	112	1569566_at	-0.287455	6.5555	550
200630_x_at	SET	200630_x_at	0.332118	11.3157	53810	200630_x_at	0.37616	11.3157	54202
200740_s_at	SUMO3	200740_s_at	0.373796	11.2238	54060	200740_s_at	0.315713	11.2238	53983
200804_at	TMBIM6	200804_at	0.368228	10.5962	54030	200804_at	0.283532	10.5962	53823
200810_s_at	CIRBP	200810_s_at	0.443843	10.9788	54317	200810_s_at	0.691815	10.9788	54523
200811_at	CIRBP	200811_at	0.333187	9.75024	53817	200811_at	0.581282	9.75024	54472
200887_s_at	STAT1	200887_s_at	0.364699	8.89275	54015	200887_s_at	1.65927	8.89275	54658
200904_at	HLA-E	200904_at	0.483582	7.93258	54411	200904_at	0.628841	7.93258	54502
200905_x_at	HLA-E	200905_x_at	0.843184	9.76945	54614	200905_x_at	0.549344	9.76945	54449
200935_at	CALR	200935_at	0.59925	8.50639	54513	200935_at	0.288814	8.50639	53850
201008_s_at	TXNIP	201008_s_at	-0.612068	8.12862	81	201008_s_at	-0.871798	8.12862	21
201009_s_at	TXNIP	201009_s_at	-0.63505	8.2088	74	201009_s_at	-0.795506	8.2088	29
201010_s_at	TXNIP	201010_s_at	-0.663575	8.40229	58	201010_s_at	-0.848605	8.40229	25
201079_at	SYNGR2	201079_at	0.901196	9.77696	54629	201079_at	0.282347	9.77696	53815
201140_s_at	RAB5C	201140_s_at	0.449397	8.51707	54336	201140_s_at	0.343369	8.51707	54098
201143_s_at	EIF2S1	201143_s_at	0.32408	9.64154	53742	201143_s_at	0.409143	9.64154	54277
201156_s_at	RAB5C	201156_s_at	0.408518	8.85203	54202	201156_s_at	0.273018	8.85203	53746
201235_s_at	BTG2	201235_s_at	-0.388428	7.93003	320	201235_s_at	-0.41087	7.93003	207
201236_s_at	BTG2	201236_s_at	-0.726146	9.74917	36	201236_s_at	-0.398976	9.74917	223
201259_s_at	SYPL1	201259_s_at	-0.260618	10.8553	796	201259_s_at	-0.244246	10.8553	868
201331_s_at	STAT6	201331_s_at	0.400564	9.87561	54176	201331_s_at	0.275418	9.87561	53764
201366_at	ANXA7	201366_at	0.849806	9.86762	54619	201366_at	0.284699	9.86762	53828
201471_s_at	SQSTM1	201471_s_at	0.496353	9.39349	54434	201471_s_at	0.360531	9.39349	54163
201490_s_at	PPIF	201490_s_at	0.395593	10.6826	54158	201490_s_at	0.339372	10.6826	54077
201612_at	ALDH9A1	201612_at	0.371317	10.7391	54046	201612_at	0.348383	10.7391	54117
201623_s_at	DARS	201623_s_at	0.358651	10.8522	53974	201623_s_at	0.383279	10.8522	54221
201625_s_at	INSIG1	201625_s_at	0.350941	9.79113	53929	201625_s_at	0.460047	9.79113	54355
201739_at	SGK1	201739_at	0.60074	8.99688	54514	201739_at	2.79802	8.99688	54673
201801_s_at	SLC29A1	201801_s_at	0.411409	8.98664	54214	201801_s_at	0.317822	8.98664	53994
201848_s_at	BNIP3	201848_s_at	-0.650056	8.40113	66	201848_s_at	-0.311342	8.40113	455
201849_at	BNIP3	201849_at	-0.784986	9.75339	23	201849_at	-0.389468	9.75339	239
202149_at	NEDD9	202149_at	0.43185	7.71618	54282	202149_at	0.786731	7.71618	54555
202307_s_at	TAP1	202307_s_at	0.788627	8.33802	54600	202307_s_at	1.0861	8.33802	54617
202314_at	CYP51A1	202314_at	0.443847	9.6147	54318	202314_at	0.278397	9.6147	53792
202364_at	MXI1	202364_at	-0.464036	9.39977	202	202364_at	-0.435093	9.39977	174
202478_at	TRIB2	202478_at	-0.687153	8.91412	51	202478_at	-0.313114	8.91412	449
202479_s_at	TRIB2	202479_s_at	-0.517283	7.79022	138	202479_s_at	-0.248607	7.79022	820
202539_s_at	HMGCR	202539_s_at	0.337537	10.2365	53838	202539_s_at	0.308229	10.2365	53952
202637_s_at	ICAM1	202637_s_at	0.997735	8.38668	54649	202637_s_at	2.7027	8.38668	54671
202638_s_at	ICAM1	202638_s_at	1.00551	8.05955	54652	202638_s_at	2.91798	8.05955	54674
202643_s_at	TNFAIP3	202643_s_at	0.618759	8.43217	54530	202643_s_at	1.44218	8.43217	54647
202644_s_at	TNFAIP3	202644_s_at	0.63446	9.14768	54538	202644_s_at	1.63574	9.14768	54655
202716_at	PTPN1	202716_at	0.478332	8.09751	54399	202716_at	0.415915	8.09751	54288
202769_at	CCNG2	202769_at	-0.755047	9.09357	30	202769_at	-0.88918	9.09357	19
202770_s_at	CCNG2	202770_s_at	-0.761169	8.63913	28	202770_s_at	-0.879866	8.63913	20
202876_s_at	PBX2	202876_s_at	0.42995	7.96545	54277	202876_s_at	0.265197	7.96545	53688
202887_s_at	DDIT4	202887_s_at	-0.705433	9.39016	47	202887_s_at	-1.51386	9.39016	6
202951_at	STK38	202951_at	-0.244978	9.40808	893	202951_at	-0.352748	9.40808	326
203066_at	CHST15	203066_at	-0.249192	6.56634	868	203066_at	-0.33163	6.56634	386
203140_at	BCL6	203140_at	-0.472383	10.6005	193	203140_at	-1.90373	10.6005	1
203185_at	RASSF2	203185_at	0.840875	9.61924	54613	203185_at	0.308801	9.61924	53954
203428_s_at	ASF1A	203428_s_at	-0.552717	10.012	113	203428_s_at	-0.263474	10.012	701
203470_s_at	PLEK	203470_s_at	0.584917	9.27093	54506	203470_s_at	0.648683	9.27093	54509
203471_s_at	PLEK	203471_s_at	0.756671	9.21494	54588	203471_s_at	0.8539	9.21494	54577
203603_s_at	ZEB2	203603_s_at	0.511251	6.88774	54452	203603_s_at	0.603075	6.88774	54486
203725_at	GADD45A	203725_at	-0.281811	8.53507	676	203725_at	-0.982056	8.53507	14
203810_at	DNAJB4	203810_at	-0.481992	8.10548	184	203810_at	-1.58865	8.10548	4
203811_s_at	DNAJB4	203811_s_at	-0.41611	8.17709	280	203811_s_at	-1.21027	8.17709	9
203823_at	RGS3	203823_at	-0.364759	6.78805	368	203823_at	-0.358499	6.78805	310
203927_at	NFKBIE	203927_at	0.826831	8.61963	54606	203927_at	1.76491	8.61963	54661
203997_at	PTPN3	203997_at	0.47149	7.87915	54388	203997_at	0.33906	7.87915	54075
204004_at	PAWR	204004_at	-0.281783	9.37469	677	204004_at	-0.477896	9.37469	127
204028_s_at	RABGAP1	204028_s_at	-0.345201	8.776	427	204028_s_at	-0.389929	8.776	237
204197_s_at	RUNX3	204197_s_at	0.849765	9.10314	54618	204197_s_at	0.700154	9.10314	54526
204198_s_at	RUNX3	204198_s_at	0.932138	9.45189	54637	204198_s_at	0.774517	9.45189	54553
204243_at	RLF	204243_at	-0.283075	7.8924	668	204243_at	-0.286964	7.8924	556
204326_x_at	MT1X	204326_x_at	0.642221	7.83979	54541	204326_x_at	0.318565	7.83979	53998
204493_at	BID	204493_at	0.417008	8.80244	54235	204493_at	0.280164	8.80244	53804
204533_at	CXCL10	204533_at	0.383991	6.58267	54110	204533_at	1.61649	6.58267	54654
204562_at	IRF4	204562_at	0.456147	11.0001	54348	204562_at	2.16668	11.0001	54667
204645_at	CCNT2	204645_at	0.321135	7.79751	53720	204645_at	0.351667	7.79751	54128
204683_at	ICAM2	204683_at	-0.477495	8.68861	188	204683_at	-0.321013	8.68861	420
204689_at	HHEX	204689_at	-0.456036	7.14345	214	204689_at	-0.457558	7.14345	144
204702_s_at	NFE2L3	204702_s_at	0.32186	7.56586	53724	204702_s_at	0.432186	7.56586	54317
204749_at	NAP1L3	204749_at	0.35526	6.95448	53947	204749_at	0.364565	6.95448	54172
204774_at	EVI2A	204774_at	-0.525418	8.30501	131	204774_at	-0.414962	8.30501	204
204780_s_at	FAS	204780_s_at	0.78653	7.15329	54597	204780_s_at	0.89419	7.15329	54585
204781_s_at	FAS	204781_s_at	0.583856	6.97894	54502	204781_s_at	0.725444	6.97894	54533
204859_s_at	APAF1	204859_s_at	-0.314029	7.1355	527	204859_s_at	-0.261281	7.1355	720
204897_at	PTGER4	204897_at	0.703821	8.9978	54569	204897_at	1.5631	8.9978	54652
204913_s_at	SOX11	204913_s_at	-0.31229	7.73995	535	204913_s_at	-0.287469	7.73995	549
204917_s_at	MLLT3	204917_s_at	-0.562701	8.19206	107	204917_s_at	-0.352717	8.19206	327
204918_s_at	MLLT3	204918_s_at	-0.495115	7.72583	165	204918_s_at	-0.353986	7.72583	324
204951_at	RHOH	204951_at	-0.409923	9.74173	289	204951_at	-0.434031	9.74173	176
204999_s_at	ATF5	204999_s_at	0.697764	9.75555	54566	204999_s_at	0.325678	9.75555	54029
205018_s_at	MBNL2	205018_s_at	-0.298004	6.86928	591	205018_s_at	-0.319134	6.86928	423
205101_at	CIITA	205101_at	0.78787	7.26447	54599	205101_at	0.27429	7.26447	53755
205173_x_at	CD58	205173_x_at	1.61997	9.22298	54674	205173_x_at	0.429568	9.22298	54312
205205_at	RELB	205205_at	0.517862	9.05863	54459	205205_at	0.789939	9.05863	54558
205349_at	GNA15	205349_at	0.345379	6.60853	53886	205349_at	0.28476	6.60853	53829
205594_at	ZNF652	205594_at	-0.262545	7.77919	782	205594_at	-0.260436	7.77919	729
205681_at	BCL2A1	205681_at	0.419288	8.84128	54241	205681_at	1.94234	8.84128	54663
205748_s_at	RNF126	205748_s_at	0.389086	10.587	54131	205748_s_at	0.615426	10.587	54491
205798_at	IL7R	205798_at	-0.674036	9.64756	57	205798_at	-1.15197	9.64756	11
205903_s_at	KCNN3	205903_s_at	-0.622577	6.8576	79	205903_s_at	-0.24607	6.8576	846
205965_at	BATF	205965_at	1.06081	9.42258	54657	205965_at	2.29972	9.42258	54670
206082_at	HCP5	206082_at	0.884324	7.09559	54625	206082_at	0.362666	7.09559	54168
206150_at	CD27	206150_at	-0.588752	8.95505	90	206150_at	-0.307075	8.95505	473
206302_s_at	NA	206302_s_at	0.886871	9.91782	54626	206302_s_at	0.980088	9.91782	54600
206303_s_at	NUDT4	206303_s_at	0.679156	8.91228	54559	206303_s_at	0.603263	8.91228	54487
206337_at	CCR7	206337_at	0.430496	8.23479	54278	206337_at	0.581451	8.23479	54473
206574_s_at	PTP4A3	206574_s_at	0.494644	7.74543	54427	206574_s_at	0.592718	7.74543	54483
206667_s_at	SCAMP1	206667_s_at	-0.265485	7.69564	767	206667_s_at	-0.279227	7.69564	593
206864_s_at	HRK	206864_s_at	-0.305876	7.55945	561	206864_s_at	-0.268535	7.55945	664
207069_s_at	SMAD6	207069_s_at	-0.253525	7.06467	833	207069_s_at	-0.305162	7.06467	482
207216_at	TNFSF8	207216_at	-0.238685	8.4222	937	207216_at	-0.341852	8.4222	360
207535_s_at	NFKB2	207535_s_at	1.00918	8.22908	54653	207535_s_at	0.464881	8.22908	54365
207543_s_at	P4HA1	207543_s_at	-0.566567	9.00959	105	207543_s_at	-0.403442	9.00959	217
207761_s_at	METTL7A	207761_s_at	-1.00535	9.59574	8	207761_s_at	-0.292716	9.59574	529
207826_s_at	ID3	207826_s_at	-0.983177	11.0323	11	207826_s_at	-1.5337	11.0323	5
208152_s_at	DDX21	208152_s_at	0.421468	11.9576	54247	208152_s_at	0.352933	11.9576	54133
208313_s_at	SF1	208313_s_at	0.424664	10.6758	54259	208313_s_at	0.349901	10.6758	54121
208442_s_at	ATM	208442_s_at	-0.531931	7.2293	127	208442_s_at	-0.246363	7.2293	843
208456_s_at	RRAS2	208456_s_at	0.436363	10.4433	54303	208456_s_at	0.338033	10.4433	54074
208729_x_at	HLA-B	208729_x_at	0.797885	12.0621	54602	208729_x_at	0.308925	12.0621	53955
208829_at	TAPBP	208829_at	0.618258	10.1607	54528	208829_at	0.348991	10.1607	54119
208937_s_at	ID1	208937_s_at	-2.007	7.73293	1	208937_s_at	-1.49335	7.73293	7
209034_at	PNRC1	209034_at	-0.334128	8.90768	462	209034_at	-0.383543	8.90768	252
209140_x_at	HLA-B	209140_x_at	0.60463	13.1313	54517	209140_x_at	0.303464	13.1313	53926
209265_s_at	METTL3	209265_s_at	-0.304135	9.31022	571	209265_s_at	-0.361996	9.31022	303
209291_at	ID4	209291_at	-0.835119	8.88479	19	209291_at	-0.744332	8.88479	35
209292_at	ID4	209292_at	-0.601257	7.09987	87	209292_at	-0.378049	7.09987	265
209293_x_at	ID4	209293_x_at	-0.453259	7.7885	221	209293_x_at	-0.496333	7.7885	114
209373_at	MALL	209373_at	-0.289383	7.13618	635	209373_at	-0.234439	7.13618	958
209451_at	TANK	209451_at	0.417335	9.02925	54237	209451_at	0.580803	9.02925	54471
209590_at	BMP7	209590_at	-0.571308	9.06898	100	209590_at	-0.593007	9.06898	68
209606_at	CYTIP	209606_at	-0.505728	8.04264	151	209606_at	-0.930263	8.04264	17
209636_at	NFKB2	209636_at	0.904174	7.4182	54630	209636_at	0.298312	7.4182	53898
209695_at	PTP4A3	209695_at	0.483187	7.62921	54410	209695_at	0.4437	7.62921	54330
209703_x_at	METTL7A	209703_x_at	-0.293281	7.12646	616	209703_x_at	-0.281038	7.12646	584
209797_at	CNPY2	209797_at	0.389986	8.25349	54136	209797_at	0.343479	8.25349	54099
209822_s_at	VLDLR	209822_s_at	-0.31784	6.65841	516	209822_s_at	-0.402773	6.65841	218
209939_x_at	CFLAR	209939_x_at	0.740123	8.8032	54583	209939_x_at	0.563992	8.8032	54461
210132_at	EFNA3	210132_at	-0.233963	7.11536	974	210132_at	-0.257694	7.11536	750
210136_at	MBP	210136_at	-0.365624	8.78249	366	210136_at	-0.288354	8.78249	546
210231_x_at	SET	210231_x_at	0.371971	11.3908	54049	210231_x_at	0.447326	11.3908	54337
210387_at	NA	210387_at	-0.350819	6.40688	407	210387_at	-0.68869	6.40688	49
210458_s_at	TANK	210458_s_at	0.320923	7.43247	53718	210458_s_at	0.403571	7.43247	54268
210512_s_at	VEGFA	210512_s_at	-0.777192	7.34816	24	210512_s_at	-1.11492	7.34816	13
210514_x_at	HLA-G	210514_x_at	0.621192	8.20472	54531	210514_x_at	0.279357	8.20472	53799
210538_s_at	BIRC3	210538_s_at	0.845362	9.84035	54615	210538_s_at	1.66023	9.84035	54659
210563_x_at	CFLAR	210563_x_at	0.675564	8.80388	54556	210563_x_at	0.554601	8.80388	54452
210564_x_at	CFLAR	210564_x_at	0.503168	7.10667	54440	210564_x_at	0.279624	7.10667	53801
210640_s_at	GPER	210640_s_at	-0.851868	7.10683	18	210640_s_at	-0.58763	7.10683	70
210966_x_at	LARP1	210966_x_at	0.433105	9.65361	54291	210966_x_at	0.471294	9.65361	54380
211458_s_at	NA	211458_s_at	-0.388394	6.44681	321	211458_s_at	-0.279936	6.44681	590
211559_s_at	CCNG2	211559_s_at	-0.756529	8.53492	29	211559_s_at	-0.724308	8.53492	40
211742_s_at	EVI2B	211742_s_at	-0.338567	7.65744	445	211742_s_at	-0.443454	7.65744	162
211744_s_at	CD58	211744_s_at	1.48665	8.39808	54672	211744_s_at	0.314175	8.39808	53975
211829_s_at	GPER	211829_s_at	-0.285045	6.33831	658	211829_s_at	-0.239021	6.33831	920
211911_x_at	HLA-B	211911_x_at	0.831018	12.2685	54609	211911_x_at	0.297099	12.2685	53893
212016_s_at	PTBP1	212016_s_at	0.397958	10.6756	54168	212016_s_at	0.30273	10.6756	53924
212090_at	GRINA	212090_at	0.70597	8.29091	54570	212090_at	0.307045	8.29091	53946
212104_s_at	RBFOX2	212104_s_at	-0.583893	9.32168	93	212104_s_at	-0.439834	9.32168	166
212171_x_at	VEGFA	212171_x_at	-0.239544	7.48243	929	212171_x_at	-0.308915	7.48243	465
212178_s_at	NA	212178_s_at	0.489061	9.70478	54420	212178_s_at	0.37016	9.70478	54190
212181_s_at	NA	212181_s_at	0.64239	9.81198	54542	212181_s_at	1.1006	9.81198	54621
212183_at	NUDT4	212183_at	0.407829	8.26478	54201	212183_at	1.13943	8.26478	54626
212193_s_at	LARP1	212193_s_at	0.648809	9.58203	54550	212193_s_at	0.623532	9.58203	54494
212195_at	IL6ST	212195_at	0.584366	7.73969	54503	212195_at	0.626226	7.73969	54495
212196_at	IL6ST	212196_at	0.392297	6.84621	54150	212196_at	0.313603	6.84621	53972
212218_s_at	FASN	212218_s_at	0.398216	9.4051	54170	212218_s_at	0.266101	9.4051	53694
212399_s_at	VGLL4	212399_s_at	-0.483362	8.86075	181	212399_s_at	-0.409901	8.86075	209
212420_at	ELF1	212420_at	-0.272992	10.1726	726	212420_at	-0.33755	10.1726	371
212590_at	RRAS2	212590_at	0.460472	10.8369	54357	212590_at	0.363479	10.8369	54170
212599_at	AUTS2	212599_at	0.324599	10.1715	53746	212599_at	0.39399	10.1715	54247
212605_s_at	NA	212605_s_at	0.511126	9.13335	54451	212605_s_at	0.446109	9.13335	54333
212608_s_at	NA	212608_s_at	0.390412	9.06614	54137	212608_s_at	0.366651	9.06614	54181
212689_s_at	KDM3A	212689_s_at	-0.682085	8.66826	53	212689_s_at	-0.263185	8.66826	705
213075_at	OLFML2A	213075_at	0.994086	8.80911	54647	213075_at	0.293311	8.80911	53873
213135_at	TIAM1	213135_at	0.56313	9.5395	54488	213135_at	0.398506	9.5395	54258
213263_s_at	PCBP2	213263_s_at	0.39196	8.79786	54147	213263_s_at	0.322791	8.79786	54017
213283_s_at	SALL2	213283_s_at	-0.47063	7.51713	194	213283_s_at	-0.451364	7.51713	152
213313_at	RABGAP1	213313_at	-0.358098	9.0768	386	213313_at	-0.358472	9.0768	311
213436_at	CNR1	213436_at	-0.310814	9.06628	542	213436_at	-0.245018	9.06628	858
213537_at	HLA-DPA1	213537_at	1.10475	8.82556	54665	213537_at	0.340744	8.82556	54082
213620_s_at	NA	213620_s_at	-0.523827	10.1023	134	213620_s_at	-0.346083	10.1023	346
213901_x_at	RBFOX2	213901_x_at	-0.499385	8.26506	158	213901_x_at	-0.39659	8.26506	226
214004_s_at	VGLL4	214004_s_at	-0.393439	8.43936	310	214004_s_at	-0.314426	8.43936	442
214129_at	PDE4DIP	214129_at	-0.233396	8.53005	983	214129_at	-0.455834	8.53005	146
214130_s_at	PDE4DIP	214130_s_at	-0.271624	7.89141	731	214130_s_at	-0.460157	7.89141	141
214162_at	LOC284244	214162_at	-0.42707	6.88185	255	214162_at	-0.286081	6.88185	561
214239_x_at	PCGF2	214239_x_at	-0.416329	7.10693	278	214239_x_at	-0.245692	7.10693	852
214315_x_at	CALR	214315_x_at	0.706022	9.55569	54571	214315_x_at	0.435195	9.55569	54321
214446_at	ELL2	214446_at	0.832603	7.15587	54611	214446_at	0.347636	7.15587	54114
214459_x_at	HLA-C	214459_x_at	0.693806	11.9716	54564	214459_x_at	0.317214	11.9716	53990
214722_at	NOTCH2NL	214722_at	0.470468	7.94589	54382	214722_at	0.563215	7.94589	54459
214787_at	DENND4A	214787_at	1.10137	8.47706	54664	214787_at	0.490941	8.47706	54402
214794_at	PA2G4	214794_at	0.421198	10.2541	54245	214794_at	0.279507	10.2541	53800
214930_at	SLITRK5	214930_at	-0.268048	6.99729	748	214930_at	-0.391925	6.99729	233
214963_at	NUP160	214963_at	0.367599	7.0021	54028	214963_at	0.448424	7.0021	54339
215485_s_at	ICAM1	215485_s_at	0.467504	7.34484	54374	215485_s_at	1.65293	7.34484	54657
215719_x_at	FAS	215719_x_at	0.787533	6.66805	54598	215719_x_at	0.871877	6.66805	54580
215933_s_at	HHEX	215933_s_at	-0.559933	7.83077	109	215933_s_at	-0.621052	7.83077	60
215990_s_at	BCL6	215990_s_at	-0.372192	8.88102	355	215990_s_at	-1.67354	8.88102	3
216252_x_at	FAS	216252_x_at	0.642611	6.53542	54543	216252_x_at	0.721575	6.53542	54532
216396_s_at	EI24	216396_s_at	0.581358	9.12367	54498	216396_s_at	0.649694	9.12367	54510
216526_x_at	HLA-C	216526_x_at	0.678728	12.7565	54558	216526_x_at	0.307337	12.7565	53947
216607_s_at	CYP51A1	216607_s_at	0.353485	9.51146	53941	216607_s_at	0.354124	9.51146	54140
216942_s_at	CD58	216942_s_at	1.51081	8.5232	54673	216942_s_at	0.375262	8.5232	54201
217456_x_at	HLA-E	217456_x_at	0.577865	9.35233	54497	217456_x_at	0.30314	9.35233	53925
217542_at	MDM2	217542_at	-0.237238	7.04149	956	217542_at	-0.273331	7.04149	630
217739_s_at	NAMPT	217739_s_at	0.356307	11.0189	53961	217739_s_at	0.307954	11.0189	53949
217856_at	RBM8A	217856_at	0.330164	8.00364	53796	217856_at	0.434699	8.00364	54320
218035_s_at	RBM47	218035_s_at	0.484922	7.9376	54414	218035_s_at	0.611335	7.9376	54489
218219_s_at	LANCL2	218219_s_at	0.437246	8.9927	54305	218219_s_at	0.300667	8.9927	53910
218248_at	FAM111A	218248_at	-0.383952	9.65288	328	218248_at	-0.286079	9.65288	562
218274_s_at	ANKZF1	218274_s_at	-0.339589	8.13584	444	218274_s_at	-0.29185	8.13584	531
218348_s_at	ZC3H7A	218348_s_at	0.488868	9.24391	54419	218348_s_at	0.318704	9.24391	53999
218507_at	C7orf68	218507_at	-0.647585	9.47825	68	218507_at	-0.739188	9.47825	36
218543_s_at	PARP12	218543_s_at	0.332311	8.78429	53811	218543_s_at	0.419987	8.78429	54299
218611_at	IER5	218611_at	0.621588	10.3218	54532	218611_at	1.15521	10.3218	54628
218696_at	EIF2AK3	218696_at	-0.292137	8.96479	621	218696_at	-0.521717	8.96479	103
218723_s_at	C13orf15	218723_s_at	-0.415432	10.809	283	218723_s_at	-1.23931	10.809	8
218750_at	TAF1D	218750_at	0.387052	7.51196	54118	218750_at	0.396913	7.51196	54254
218862_at	ASB13	218862_at	-0.49969	8.47804	157	218862_at	-0.265319	8.47804	684
218935_at	EHD3	218935_at	-0.25186	7.48708	842	218935_at	-0.294358	7.48708	521
218951_s_at	PLCXD1	218951_s_at	-0.403117	8.4052	297	218951_s_at	-0.276041	8.4052	616
218976_at	DNAJC12	218976_at	-0.572923	9.32755	98	218976_at	-0.272109	9.32755	636
218980_at	FHOD3	218980_at	-0.548836	6.64145	115	218980_at	-0.232708	6.64145	977
219209_at	IFIH1	219209_at	0.990717	7.97075	54646	219209_at	0.404174	7.97075	54270
219351_at	TRAPPC2	219351_at	-0.311725	8.35492	539	219351_at	-0.242729	8.35492	879
219471_at	C13orf18	219471_at	-0.324263	12.2361	499	219471_at	-0.385797	12.2361	245
219673_at	MCM9	219673_at	0.557331	7.8296	54485	219673_at	0.390088	7.8296	54236
219737_s_at	PCDH9	219737_s_at	-0.724943	8.90999	37	219737_s_at	-0.914416	8.90999	18
219757_s_at	C14orf101	219757_s_at	-0.251742	7.27479	844	219757_s_at	-0.264928	7.27479	685
220169_at	TMEM156	220169_at	-0.304195	7.81432	569	220169_at	-0.397965	7.81432	224
220200_s_at	SETD8	220200_s_at	0.39122	8.60803	54145	220200_s_at	0.275576	8.60803	53769
220277_at	CXXC4	220277_at	-0.354055	7.61756	396	220277_at	-0.251308	7.61756	789
220319_s_at	MYLIP	220319_s_at	-0.270852	7.36016	734	220319_s_at	-0.352257	7.36016	329
220330_s_at	SAMSN1	220330_s_at	0.513145	8.15327	54455	220330_s_at	1.18041	8.15327	54631
220351_at	CCRL1	220351_at	-0.416893	8.28952	276	220351_at	-0.677216	8.28952	51
220432_s_at	CYP39A1	220432_s_at	-0.272631	7.94537	727	220432_s_at	-0.254871	7.94537	768
220595_at	PDZRN4	220595_at	-0.808627	7.33009	20	220595_at	-0.782378	7.33009	32
220933_s_at	ZCCHC6	220933_s_at	-0.265014	8.1474	770	220933_s_at	-0.284219	8.1474	573
221003_s_at	CAB39L	221003_s_at	-0.735073	7.59058	32	221003_s_at	-0.38049	7.59058	259
221194_s_at	RNFT1	221194_s_at	-0.328552	7.67083	485	221194_s_at	-0.294775	7.67083	518
221491_x_at	NA	221491_x_at	1.26171	9.31278	54670	221491_x_at	0.426282	9.31278	54309
221969_at	PAX5	221969_at	0.392075	10.1079	54149	221969_at	0.275445	10.1079	53765
222044_at	PCIF1	222044_at	0.328144	7.12158	53774	222044_at	0.292429	7.12158	53870
222442_s_at	ARL8B	222442_s_at	0.375938	10.4285	54068	222442_s_at	0.298011	10.4285	53895
222496_s_at	RBM47	222496_s_at	0.324172	7.64902	53743	222496_s_at	0.465999	7.64902	54368
222619_at	ZNF281	222619_at	0.318007	8.55146	53687	222619_at	0.302668	8.55146	53923
222821_s_at	GEMIN7	222821_s_at	-0.266009	8.74216	762	222821_s_at	-0.301798	8.74216	496
222858_s_at	DAPP1	222858_s_at	0.372082	8.96186	54050	222858_s_at	0.444526	8.96186	54331
222859_s_at	DAPP1	222859_s_at	0.528366	8.52478	54467	222859_s_at	0.427284	8.52478	54310
223241_at	SNX8	223241_at	0.591062	8.07547	54509	223241_at	0.329421	8.07547	54046
223332_x_at	RNF126	223332_x_at	0.37922	9.79961	54081	223332_x_at	0.640845	9.79961	54506
223425_at	RAVER1	223425_at	0.34835	8.39505	53902	223425_at	0.313519	8.39505	53971
223474_at	IRF2BPL	223474_at	-0.486349	9.19591	175	223474_at	-0.635273	9.19591	56
223624_at	ANUBL1	223624_at	-0.38205	7.25238	333	223624_at	-0.25432	7.25238	772
223709_s_at	WNT10A	223709_s_at	-0.372804	8.69945	353	223709_s_at	-0.437211	8.69945	172
223734_at	C4orf49	223734_at	-0.586442	7.39371	91	223734_at	-0.232573	7.39371	979
223750_s_at	TLR10	223750_s_at	-0.284152	8.30049	661	223750_s_at	-0.561412	8.30049	80
223751_x_at	TLR10	223751_x_at	-0.464419	8.69272	201	223751_x_at	-0.637757	8.69272	55
223809_at	RGS18	223809_at	-0.918948	7.68489	14	223809_at	-0.86104	7.68489	23
224496_s_at	TMEM107	224496_s_at	-0.268142	6.75138	747	224496_s_at	-0.254147	6.75138	773
224520_s_at	BEST3	224520_s_at	-0.481114	8.39216	185	224520_s_at	-0.245758	8.39216	851
224569_s_at	IRF2BP2	224569_s_at	0.582457	9.98876	54500	224569_s_at	0.594664	9.98876	54484
224572_s_at	IRF2BP2	224572_s_at	0.322626	8.79202	53730	224572_s_at	0.372874	8.79202	54197
224582_s_at	NUCKS1	224582_s_at	0.432514	10.1808	54285	224582_s_at	0.3001	10.1808	53908
224641_at	FYTTD1	224641_at	0.742518	9.97935	54584	224641_at	0.323331	9.97935	54020
224741_x_at	GAS5	224741_x_at	-0.324085	12.318	501	224741_x_at	-0.26675	12.318	679
224797_at	ARRDC3	224797_at	-0.311866	6.7284	537	224797_at	-0.617399	6.7284	63
224989_at	NA	224989_at	-0.243859	8.82491	902	224989_at	-0.305813	8.82491	479
225213_at	PPTC7	225213_at	0.354793	10.6842	53945	225213_at	0.467397	10.6842	54371
225344_at	NCOA7	225344_at	-0.355583	9.39513	391	225344_at	-0.316086	9.39513	437
225377_at	C9orf86	225377_at	0.328998	8.90842	53786	225377_at	0.31057	8.90842	53963
225390_s_at	KLF13	225390_s_at	0.413153	10.4929	54222	225390_s_at	0.521414	10.4929	54426
225468_at	PATL1	225468_at	0.439194	9.0275	54308	225468_at	0.387871	9.0275	54231
225530_at	MOBKL2A	225530_at	-0.510885	9.03148	143	225530_at	-0.713754	9.03148	45
225625_at	ALKBH2	225625_at	-0.30561	9.07088	563	225625_at	-0.527496	9.07088	97
225640_at	LOC100506710	225640_at	-0.382797	9.75053	331	225640_at	-0.33426	9.75053	378
225706_at	GLCCI1	225706_at	-0.715592	8.68549	43	225706_at	-0.293489	8.68549	524
225738_at	RAPGEF1	225738_at	0.440979	9.27772	54313	225738_at	0.392247	9.27772	54244
225810_at	MTMR10	225810_at	0.749199	8.64761	54586	225810_at	0.310367	8.64761	53962
225914_s_at	CAB39L	225914_s_at	-1.08556	8.82552	6	225914_s_at	-0.373605	8.82552	278
225915_at	CAB39L	225915_at	-0.992862	8.18673	9	225915_at	-0.418169	8.18673	198
225982_at	UBTF	225982_at	0.457653	9.22392	54351	225982_at	0.269764	9.22392	53717
226056_at	ARHGAP31	226056_at	0.540813	7.6438	54475	226056_at	0.750186	7.6438	54544
226065_at	PRICKLE1	226065_at	-0.30131	7.47371	583	226065_at	-0.433938	7.47371	177
226099_at	ELL2	226099_at	1.46729	7.95981	54671	226099_at	0.677635	7.95981	54520
226119_at	PCMTD1	226119_at	-0.488292	7.85711	174	226119_at	-0.371944	7.85711	281
226137_at	ZFHX3	226137_at	0.576744	7.38692	54496	226137_at	0.422287	7.38692	54304
226218_at	IL7R	226218_at	-0.489508	9.65698	170	226218_at	-0.940429	9.65698	16
226223_at	NA	226223_at	-0.311242	9.783	540	226223_at	-0.445602	9.783	160
226347_at	NA	226347_at	-0.395141	7.58582	307	226347_at	-0.790408	7.58582	30
226389_s_at	RAPGEF1	226389_s_at	0.41791	9.35653	54238	226389_s_at	0.276567	9.35653	53775
226440_at	DUSP22	226440_at	0.963484	9.38771	54642	226440_at	0.356929	9.38771	54149
226479_at	KBTBD6	226479_at	0.343757	7.91984	53878	226479_at	0.285228	7.91984	53835
226574_at	PSPC1	226574_at	0.635364	9.68099	54539	226574_at	0.300729	9.68099	53912
226585_at	NEIL2	226585_at	1.02115	8.4981	54654	226585_at	0.518034	8.4981	54424
226614_s_at	FAM167A	226614_s_at	-0.908894	8.66642	15	226614_s_at	-0.41878	8.66642	197
226897_s_at	ZC3H7A	226897_s_at	0.543015	9.01223	54477	226897_s_at	0.316015	9.01223	53986
226933_s_at	ID4	226933_s_at	-0.416285	6.62685	279	226933_s_at	-0.492246	6.62685	116
226982_at	ELL2	226982_at	1.08132	6.87856	54660	226982_at	0.483628	6.87856	54396
226994_at	DNAJA2	226994_at	0.381759	9.30575	54097	226994_at	0.325579	9.30575	54028
227067_x_at	NOTCH2NL	227067_x_at	0.796974	7.69183	54601	227067_x_at	0.365869	7.69183	54177
227143_s_at	BID	227143_s_at	0.381474	9.07146	54093	227143_s_at	0.407816	9.07146	54276
227182_at	SUSD3	227182_at	-0.659322	8.76994	61	227182_at	-0.293562	8.76994	523
227184_at	PTAFR	227184_at	-0.342132	8.03544	437	227184_at	-0.572855	8.03544	76
227200_at	ETV3	227200_at	0.318027	9.04294	53691	227200_at	0.343646	9.04294	54100
227247_at	PLEKHA8	227247_at	-0.384647	7.81062	325	227247_at	-0.323392	7.81062	414
227257_s_at	C10orf46	227257_s_at	0.40896	8.42513	54204	227257_s_at	0.389293	8.42513	54233
227337_at	ANKRD37	227337_at	-0.54344	7.75582	118	227337_at	-0.851706	7.75582	24
227384_s_at	NA	227384_s_at	-0.510568	7.58574	144	227384_s_at	-0.263423	7.58574	702
227455_at	C6orf136	227455_at	0.366693	8.32571	54022	227455_at	0.306662	8.32571	53942
227524_at	FZD3	227524_at	-0.282633	7.42031	670	227524_at	-0.38041	7.42031	260
227677_at	JAK3	227677_at	0.60735	7.47064	54521	227677_at	0.448683	7.47064	54340
227852_at	RP9	227852_at	0.471376	8.65888	54387	227852_at	0.344737	8.65888	54103
227921_at	NA	227921_at	-0.54015	8.51325	121	227921_at	-0.505555	8.51325	111
227983_at	RILPL2	227983_at	1.11652	9.1869	54666	227983_at	0.637649	9.1869	54505
228081_at	CCNG2	228081_at	-0.49859	7.04451	161	228081_at	-0.427499	7.04451	185
228097_at	MYLIP	228097_at	-0.2412	6.40262	914	228097_at	-0.347497	6.40262	341
228098_s_at	MYLIP	228098_s_at	-0.47313	7.40988	192	228098_s_at	-0.720599	7.40988	43
228149_at	C7orf60	228149_at	-0.25143	7.9972	845	228149_at	-0.387681	7.9972	241
228190_at	NA	228190_at	-0.267306	8.45778	752	228190_at	-0.303786	8.45778	490
228193_s_at	C13orf15	228193_s_at	-0.233546	6.48476	980	228193_s_at	-0.286004	6.48476	564
228234_at	NA	228234_at	0.702149	7.54329	54567	228234_at	0.788661	7.54329	54557
228287_at	ING5	228287_at	0.318842	8.22393	53698	228287_at	0.354097	8.22393	54139
228499_at	PFKFB4	228499_at	-0.693923	7.09647	50	228499_at	-0.371062	7.09647	285
228603_at	ACTR3	228603_at	0.689836	8.40768	54563	228603_at	0.492473	8.40768	54403
228812_at	NA	228812_at	-0.330581	9.91269	479	228812_at	-0.668395	9.91269	52
228955_at	NA	228955_at	0.397417	7.51008	54165	228955_at	0.277306	7.51008	53782
229402_at	SAMD13	229402_at	-0.658612	7.93304	62	229402_at	-0.437602	7.93304	171
229437_at	MIR155HG	229437_at	0.828623	6.94059	54607	229437_at	1.49842	6.94059	54649
229440_at	RBM47	229440_at	0.317711	6.47472	53685	229440_at	0.27695	6.47472	53779
229552_at	LOC283454	229552_at	-0.251011	8.21053	852	229552_at	-0.351237	8.21053	331
229674_at	SERTAD4	229674_at	0.467398	7.42422	54372	229674_at	0.509034	7.42422	54418
229982_at	QSER1	229982_at	-0.287847	8.70082	644	229982_at	-0.375908	8.70082	270
230252_at	LPAR5	230252_at	-0.256659	7.322	819	230252_at	-0.56612	7.322	79
230349_at	XKRX	230349_at	-0.279183	6.26636	689	230349_at	-0.283133	6.26636	575
230499_at	NA	230499_at	0.486806	8.47078	54417	230499_at	1.5349	8.47078	54651
230660_at	SERTAD4	230660_at	0.375639	7.7045	54067	230660_at	0.299077	7.7045	53901
230708_at	PRICKLE1	230708_at	-0.276883	6.71135	695	230708_at	-0.338483	6.71135	365
230777_s_at	PRDM15	230777_s_at	-0.419961	10.0011	267	230777_s_at	-0.634679	10.0011	57
230778_at	NA	230778_at	-0.455292	6.58672	216	230778_at	-0.487658	6.58672	120
230795_at	NA	230795_at	-0.283587	6.86621	665	230795_at	-0.325947	6.86621	407
231124_x_at	LY9	231124_x_at	-0.235793	8.47198	968	231124_x_at	-0.254742	8.47198	771
231303_at	NCRNA00158	231303_at	1.79337	7.62941	54675	231303_at	1.52521	7.62941	54650
231863_at	ING3	231863_at	0.469715	7.74778	54380	231863_at	0.587887	7.74778	54479
231898_x_at	SOX2OT	231898_x_at	-0.386126	7.18293	323	231898_x_at	-0.422386	7.18293	191
231929_at	IKZF2	231929_at	-0.45073	8.07896	225	231929_at	-0.36529	8.07896	299
231931_at	PRDM15	231931_at	-0.28732	9.38601	646	231931_at	-0.543822	9.38601	88
231963_at	ANKRD33B	231963_at	0.846699	8.33001	54617	231963_at	0.749491	8.33001	54542
232052_at	LOC440944	232052_at	0.357871	7.68128	53969	232052_at	0.322607	7.68128	54014
232112_at	RALGPS2	232112_at	-0.474537	8.45549	190	232112_at	-0.230755	8.45549	989
232238_at	ASPM	232238_at	-0.275509	6.88007	703	232238_at	-0.241608	6.88007	894
232382_s_at	PCMTD1	232382_s_at	-0.292667	6.78441	618	232382_s_at	-0.305961	6.78441	478
233463_at	RASSF6	233463_at	-0.483712	6.74691	180	233463_at	-0.560363	6.74691	81
233970_s_at	TRMT6	233970_s_at	0.370596	9.52456	54042	233970_s_at	0.353123	9.52456	54136
235132_at	LOC254128	235132_at	-0.36024	7.01408	379	235132_at	-0.260563	7.01408	726
235234_at	PATL1	235234_at	0.358445	8.59831	53973	235234_at	0.343312	8.59831	54097
235235_s_at	PATL1	235235_s_at	0.400106	8.24742	54173	235235_s_at	0.323999	8.24742	54024
235242_at	NA	235242_at	-0.326342	10.4192	494	235242_at	-0.492962	10.4192	115
235339_at	SETDB2	235339_at	-0.259221	8.15788	803	235339_at	-0.357865	8.15788	316
235638_at	RASSF6	235638_at	-0.637958	8.13683	73	235638_at	-0.289603	8.13683	543
235735_at	NA	235735_at	-0.287486	8.92267	645	235735_at	-0.368176	8.92267	295
235744_at	PPTC7	235744_at	0.363754	8.29789	54007	235744_at	0.304126	8.29789	53932
236198_at	NA	236198_at	0.372547	8.53591	54052	236198_at	0.591087	8.53591	54480
236203_at	HLA-DQA1	236203_at	1.09232	7.32019	54663	236203_at	0.315332	7.32019	53980
236293_at	NA	236293_at	-0.310737	6.8064	543	236293_at	-0.273975	6.8064	627
236655_at	TPD52	236655_at	-0.428624	7.6011	252	236655_at	-0.257743	7.6011	748
238529_at	NA	238529_at	-0.275483	6.73578	704	238529_at	-0.291302	6.73578	536
238551_at	FUT11	238551_at	-0.272442	6.78184	728	238551_at	-0.492193	6.78184	117
238559_at	NA	238559_at	0.424664	7.8737	54260	238559_at	0.717354	7.8737	54530
238607_at	ZNF296	238607_at	0.337593	8.98862	53839	238607_at	0.281171	8.98862	53810
238617_at	NA	238617_at	0.510295	7.78298	54449	238617_at	1.07472	7.78298	54615
238759_at	CCDC88A	238759_at	-0.276122	8.17963	699	238759_at	-0.240214	8.17963	902
238829_at	NA	238829_at	0.377175	7.62304	54072	238829_at	0.27586	7.62304	53772
238919_at	NA	238919_at	-0.393402	6.61641	311	238919_at	-0.400996	6.61641	220
239082_at	FZD3	239082_at	-0.298016	8.11524	590	239082_at	-0.330608	8.11524	390
239431_at	NA	239431_at	0.454923	7.01867	54346	239431_at	0.52105	7.01867	54425
239451_at	NA	239451_at	0.362504	7.18338	54002	239451_at	0.319151	7.18338	54000
241383_at	ZNF385C	241383_at	0.83637	6.96771	54612	241383_at	0.315498	6.96771	53982
242157_at	CHD9	242157_at	0.472728	7.28494	54391	242157_at	0.303823	7.28494	53930
242217_s_at	FBRS	242217_s_at	0.368744	7.33562	54035	242217_s_at	0.308185	7.33562	53951
242681_at	NA	242681_at	-0.418624	7.06546	268	242681_at	-0.344311	7.06546	356
242939_at	TFDP1	242939_at	0.538783	8.8225	54473	242939_at	0.369256	8.8225	54187
243495_s_at	NA	243495_s_at	-0.400672	7.96246	299	243495_s_at	-0.416523	7.96246	202
243611_at	MICALCL	243611_at	-0.319633	6.66516	511	243611_at	-0.410692	6.66516	208
243929_at	NA	243929_at	-0.233337	6.58681	984	243929_at	-0.490612	6.58681	119
243931_at	NA	243931_at	1.16795	7.59983	54667	243931_at	0.456949	7.59983	54351
244407_at	CYP39A1	244407_at	-0.332182	7.17589	469	244407_at	-0.691739	7.17589	48
244523_at	MMD	244523_at	0.320694	7.50207	53715	244523_at	0.274175	7.50207	53752
