# Supplementary material for: Global gene expression changes of in vitro stimulated human transformed germinal centre B cells as surrogate for oncogenic pathway activation in individual aggressive B cell lymphomas
Source: Cell Commun Signal. 2012 Dec 20;10:43. doi: 10.1186/1478-811X-10-43 (PMC3566944; doi:10.1186/1478-811X-10-43)
Supplement: Additional file 11 — Table S7. Differentially expressed genes overlapping between α-IgM and IL21 stimulation. [file 1478-811X-10-43-S11.xls]

## Sheet: Tabelle1
			BCR activation				IL21 stimulation
	GenSymbols_OL	ID	log2FC	AveExpr	ONE_Order	ID	log2FC	AveExpr	TWO_Order
1552497_a_at	SLAMF6	1552497_a_at	-1.10619	7.8499	136	1552497_a_at	-0.640258	7.8499	54
1552678_a_at	USP28	1552678_a_at	-0.643558	7.45578	601	1552678_a_at	-0.271307	7.45578	647
1552790_a_at	SEC62	1552790_a_at	-0.551888	8.42305	856	1552790_a_at	-0.241216	8.42305	896
1552978_a_at	SCAMP1	1552978_a_at	-0.740001	8.21766	396	1552978_a_at	-0.345472	8.21766	349
1553042_a_at	NFKBID	1553042_a_at	0.760856	7.31461	54053	1553042_a_at	0.626468	7.31461	54497
1553117_a_at	STK38	1553117_a_at	-0.988388	8.3463	183	1553117_a_at	-0.256398	8.3463	758
1553138_a_at	ANKLE1	1553138_a_at	-0.750147	8.17254	386	1553138_a_at	-0.620259	8.17254	62
1553280_at	PUS10	1553280_at	-0.733415	7.20223	409	1553280_at	-0.389714	7.20223	238
1553703_at	ZNF791	1553703_at	1.31414	7.60684	54467	1553703_at	0.316573	7.60684	53988
1553704_x_at	ZNF791	1553704_x_at	1.19884	7.1471	54421	1553704_x_at	0.298174	7.1471	53897
1553977_a_at	CYP39A1	1553977_a_at	-0.704389	8.04122	460	1553977_a_at	-0.274411	8.04122	625
1554122_a_at	HSD17B12	1554122_a_at	0.866631	7.28797	54173	1554122_a_at	0.32632	7.28797	54032
1554352_s_at	DENND4A	1554352_s_at	1.74774	9.34607	54579	1554352_s_at	0.407071	9.34607	54275
1554415_at	TAF5L	1554415_at	0.607676	7.51058	53773	1554415_at	0.365794	7.51058	54176
1554452_a_at	C7orf68	1554452_a_at	-1.44269	9.21768	53	1554452_a_at	-0.716296	9.21768	44
1554486_a_at	C6orf114	1554486_a_at	1.16445	7.30433	54402	1554486_a_at	0.315468	7.30433	53981
1554791_a_at	C2orf67	1554791_a_at	-0.913537	6.80213	231	1554791_a_at	-0.268579	6.80213	663
1555325_s_at	NA	1555325_s_at	0.589534	7.03891	53737	1555325_s_at	0.35665	7.03891	54148
1555355_a_at	ETS1	1555355_a_at	-1.16764	9.34888	117	1555355_a_at	-0.245546	9.34888	854
1555638_a_at	SAMSN1	1555638_a_at	1.17831	7.70487	54407	1555638_a_at	0.731643	7.70487	54535
1555751_a_at	GEMIN7	1555751_a_at	-0.712038	8.71853	447	1555751_a_at	-0.309607	8.71853	462
1555888_at	UBR5	1555888_at	-1.12068	7.14451	133	1555888_at	-0.329289	7.14451	397
1555962_at	B3GNT7	1555962_at	1.24118	7.05788	54440	1555962_at	0.506213	7.05788	54415
1555963_x_at	B3GNT7	1555963_x_at	1.46222	7.25614	54524	1555963_x_at	0.617131	7.25614	54493
1556180_at	LOC729678	1556180_at	-0.618096	7.23118	657	1556180_at	-0.430276	7.23118	179
1557139_at	NA	1557139_at	-1.74058	7.31945	24	1557139_at	-0.449548	7.31945	154
1558801_at	NA	1558801_at	-0.538096	7.98292	915	1558801_at	-0.30927	7.98292	463
1560225_at	CNR1	1560225_at	0.936847	7.96479	54236	1560225_at	0.6715	7.96479	54518
1563473_at	NA	1563473_at	0.586732	6.7048	53724	1563473_at	0.28895	6.7048	53853
1565818_s_at	IKZF1	1565818_s_at	-0.899562	7.38545	239	1565818_s_at	-0.267077	7.38545	674
1569034_a_at	LOC440864	1569034_a_at	-1.05919	7.86655	154	1569034_a_at	-0.395301	7.86655	230
200704_at	LITAF	200704_at	0.715413	9.7924	53980	200704_at	0.387641	9.7924	54229
200804_at	TMBIM6	200804_at	0.711372	10.5962	53975	200804_at	0.283532	10.5962	53823
200810_s_at	CIRBP	200810_s_at	0.652973	10.9788	53880	200810_s_at	0.691815	10.9788	54523
200904_at	HLA-E	200904_at	1.01323	7.93258	54296	200904_at	0.628841	7.93258	54502
200905_x_at	HLA-E	200905_x_at	1.2734	9.76945	54449	200905_x_at	0.549344	9.76945	54449
200911_s_at	TACC1	200911_s_at	1.55161	9.87829	54548	200911_s_at	0.310721	9.87829	53966
201008_s_at	TXNIP	201008_s_at	-1.1412	8.12862	124	201008_s_at	-0.871798	8.12862	21
201009_s_at	TXNIP	201009_s_at	-1.02124	8.2088	172	201009_s_at	-0.795506	8.2088	29
201010_s_at	TXNIP	201010_s_at	-1.1496	8.40229	122	201010_s_at	-0.848605	8.40229	25
201079_at	SYNGR2	201079_at	0.739616	9.77696	54021	201079_at	0.282347	9.77696	53815
201195_s_at	SLC7A5	201195_s_at	1.05576	11.1657	54328	201195_s_at	0.362979	11.1657	54169
201250_s_at	SLC2A1	201250_s_at	-0.529078	7.33666	946	201250_s_at	-0.276267	7.33666	615
201259_s_at	SYPL1	201259_s_at	-0.81935	10.8553	311	201259_s_at	-0.244246	10.8553	868
201260_s_at	SYPL1	201260_s_at	-0.731771	10.6631	411	201260_s_at	-0.345353	10.6631	351
201362_at	IVNS1ABP	201362_at	-0.678346	8.09652	509	201362_at	-0.580137	8.09652	73
201363_s_at	IVNS1ABP	201363_s_at	-0.571444	8.35252	801	201363_s_at	-0.530193	8.35252	94
201416_at	SOX4	201416_at	-2.26459	9.20024	8	201416_at	-0.404631	9.20024	215
201417_at	SOX4	201417_at	-2.34271	10.8927	7	201417_at	-0.553599	10.8927	85
201418_s_at	SOX4	201418_s_at	-1.57451	8.93163	34	201418_s_at	-0.385764	8.93163	246
201471_s_at	SQSTM1	201471_s_at	3.03569	9.39349	54658	201471_s_at	0.360531	9.39349	54163
201531_at	ZFP36	201531_at	1.23235	8.23024	54436	201531_at	0.530208	8.23024	54431
201565_s_at	ID2	201565_s_at	0.657797	10.2656	53887	201565_s_at	0.32282	10.2656	54018
201566_x_at	ID2	201566_x_at	0.719413	8.76024	53984	201566_x_at	0.272346	8.76024	53742
201612_at	ALDH9A1	201612_at	0.901341	10.7391	54203	201612_at	0.348383	10.7391	54117
201625_s_at	INSIG1	201625_s_at	0.968511	9.79113	54259	201625_s_at	0.460047	9.79113	54355
201627_s_at	INSIG1	201627_s_at	0.950484	11.1452	54247	201627_s_at	0.340014	11.1452	54079
201668_x_at	MARCKS	201668_x_at	0.876458	7.7861	54186	201668_x_at	0.853346	7.7861	54576
201669_s_at	MARCKS	201669_s_at	1.39646	10.4077	54494	201669_s_at	1.00254	10.4077	54603
201670_s_at	MARCKS	201670_s_at	1.39686	8.85385	54495	201670_s_at	1.10836	8.85385	54624
201739_at	SGK1	201739_at	4.83953	8.99688	54673	201739_at	2.79802	8.99688	54673
201848_s_at	BNIP3	201848_s_at	-0.582133	8.40113	762	201848_s_at	-0.311342	8.40113	455
201849_at	BNIP3	201849_at	-0.585757	9.75339	747	201849_at	-0.389468	9.75339	239
201875_s_at	MPZL1	201875_s_at	-1.00924	8.93875	176	201875_s_at	-0.267568	8.93875	672
201896_s_at	PSRC1	201896_s_at	-0.709712	7.29966	453	201896_s_at	-0.307607	7.29966	472
202021_x_at	EIF1	202021_x_at	1.07202	12.0345	54347	202021_x_at	0.296149	12.0345	53892
202081_at	IER2	202081_at	2.13735	10.0396	54625	202081_at	1.06691	10.0396	54612
202181_at	KIAA0247	202181_at	-0.714258	8.45121	441	202181_at	-0.368416	8.45121	294
202225_at	NA	202225_at	0.579432	8.63622	53699	202225_at	0.279232	8.63622	53798
202314_at	CYP51A1	202314_at	1.18488	9.6147	54414	202314_at	0.278397	9.6147	53792
202364_at	MXI1	202364_at	-1.04721	9.39977	160	202364_at	-0.435093	9.39977	174
202478_at	TRIB2	202478_at	-0.971622	8.91412	193	202478_at	-0.313114	8.91412	449
202479_s_at	TRIB2	202479_s_at	-0.821444	7.79022	309	202479_s_at	-0.248607	7.79022	820
202530_at	MAPK14	202530_at	-0.93141	9.03935	214	202530_at	-0.430778	9.03935	178
202539_s_at	HMGCR	202539_s_at	0.996777	10.2365	54280	202539_s_at	0.308229	10.2365	53952
202637_s_at	ICAM1	202637_s_at	0.614764	8.38668	53794	202637_s_at	2.7027	8.38668	54671
202638_s_at	ICAM1	202638_s_at	0.755128	8.05955	54043	202638_s_at	2.91798	8.05955	54674
202643_s_at	TNFAIP3	202643_s_at	2.55847	8.43217	54648	202643_s_at	1.44218	8.43217	54647
202644_s_at	TNFAIP3	202644_s_at	2.61195	9.14768	54649	202644_s_at	1.63574	9.14768	54655
202743_at	PIK3R3	202743_at	-1.55321	9.07362	36	202743_at	-0.278486	9.07362	600
202769_at	CCNG2	202769_at	-0.597646	9.09357	708	202769_at	-0.88918	9.09357	19
202770_s_at	CCNG2	202770_s_at	-0.564645	8.63913	822	202770_s_at	-0.879866	8.63913	20
202797_at	SACM1L	202797_at	-0.548425	10.005	871	202797_at	-0.356799	10.005	319
202838_at	FUCA1	202838_at	-0.618258	8.5995	656	202838_at	-0.240154	8.5995	904
202869_at	OAS1	202869_at	1.09588	8.07821	54365	202869_at	0.712369	8.07821	54529
202871_at	TRAF4	202871_at	0.982395	9.43522	54271	202871_at	0.544488	9.43522	54443
202951_at	STK38	202951_at	-1.05575	9.40808	155	202951_at	-0.352748	9.40808	326
203016_s_at	SSX2IP	203016_s_at	-0.720345	8.74025	430	203016_s_at	-0.235305	8.74025	953
203044_at	CHSY1	203044_at	0.672188	8.94103	53912	203044_at	0.337369	8.94103	54070
203057_s_at	PRDM2	203057_s_at	0.740984	9.3558	54023	203057_s_at	0.885019	9.3558	54582
203066_at	CHST15	203066_at	-0.678755	6.56634	508	203066_at	-0.33163	6.56634	386
203140_at	BCL6	203140_at	-2.03721	10.6005	13	203140_at	-1.90373	10.6005	1
203143_s_at	KIAA0040	203143_s_at	-1.23698	8.80117	102	203143_s_at	-0.477726	8.80117	128
203144_s_at	KIAA0040	203144_s_at	-0.856325	8.0494	276	203144_s_at	-0.52749	8.0494	98
203188_at	B3GNT1	203188_at	-1.05269	7.39357	156	203188_at	-0.453741	7.39357	150
203377_s_at	CDC40	203377_s_at	-0.876239	8.32689	257	203377_s_at	-0.318932	8.32689	424
203380_x_at	SRSF5	203380_x_at	0.943513	9.97542	54242	203380_x_at	0.99619	9.97542	54602
203428_s_at	ASF1A	203428_s_at	-1.3427	10.012	75	203428_s_at	-0.263474	10.012	701
203457_at	STX7	203457_at	-0.861472	8.62769	269	203457_at	-0.250813	8.62769	793
203470_s_at	PLEK	203470_s_at	2.42692	9.27093	54646	203470_s_at	0.648683	9.27093	54509
203471_s_at	PLEK	203471_s_at	2.71593	9.21494	54651	203471_s_at	0.8539	9.21494	54577
203603_s_at	ZEB2	203603_s_at	1.17291	6.88774	54405	203603_s_at	0.603075	6.88774	54486
203725_at	GADD45A	203725_at	-1.54508	8.53507	38	203725_at	-0.982056	8.53507	14
203752_s_at	JUND	203752_s_at	2.02361	9.34925	54613	203752_s_at	0.75215	9.34925	54545
203803_at	PCYOX1	203803_at	-0.680416	6.77271	504	203803_at	-0.345447	6.77271	350
203810_at	DNAJB4	203810_at	-2.15638	8.10548	11	203810_at	-1.58865	8.10548	4
203811_s_at	DNAJB4	203811_s_at	-1.75239	8.17709	22	203811_s_at	-1.21027	8.17709	9
203885_at	RAB21	203885_at	0.619684	10.0043	53802	203885_at	0.293774	10.0043	53878
203927_at	NFKBIE	203927_at	1.9581	8.61963	54609	203927_at	1.76491	8.61963	54661
203956_at	MORC2	203956_at	-0.576447	9.19407	787	203956_at	-0.272688	9.19407	634
204001_at	SNAPC3	204001_at	-0.568466	8.21554	812	204001_at	-0.278492	8.21554	599
204004_at	PAWR	204004_at	-0.807442	9.37469	324	204004_at	-0.477896	9.37469	127
204028_s_at	RABGAP1	204028_s_at	-0.606439	8.776	686	204028_s_at	-0.389929	8.776	237
204172_at	CPOX	204172_at	-0.832632	8.36292	295	204172_at	-0.268157	8.36292	669
204197_s_at	RUNX3	204197_s_at	0.736212	9.10314	54016	204197_s_at	0.700154	9.10314	54526
204198_s_at	RUNX3	204198_s_at	0.70776	9.45189	53970	204198_s_at	0.774517	9.45189	54553
204224_s_at	GCH1	204224_s_at	0.608805	9.72079	53779	204224_s_at	0.269346	9.72079	53713
204249_s_at	LMO2	204249_s_at	1.42561	6.86904	54513	204249_s_at	0.548696	6.86904	54448
204285_s_at	PMAIP1	204285_s_at	0.587784	10.8738	53728	204285_s_at	0.626486	10.8738	54498
204286_s_at	PMAIP1	204286_s_at	0.672463	10.3649	53913	204286_s_at	0.616755	10.3649	54492
204435_at	NUPL1	204435_at	0.765138	7.85338	54063	204435_at	0.628547	7.85338	54501
204440_at	CD83	204440_at	2.97302	10.5991	54653	204440_at	2.70515	10.5991	54672
204458_at	PLA2G15	204458_at	-0.53896	7.32394	909	204458_at	-0.438488	7.32394	168
204562_at	IRF4	204562_at	1.53358	11.0001	54544	204562_at	2.16668	11.0001	54667
204576_s_at	CLUAP1	204576_s_at	-0.646049	7.89299	592	204576_s_at	-0.288872	7.89299	544
204618_s_at	GABPB1	204618_s_at	0.895453	9.36072	54198	204618_s_at	0.581478	9.36072	54474
204645_at	CCNT2	204645_at	0.668338	7.79751	53905	204645_at	0.351667	7.79751	54128
204686_at	IRS1	204686_at	-0.714226	7.02995	442	204686_at	-0.379436	7.02995	262
204780_s_at	FAS	204780_s_at	0.907223	7.15329	54209	204780_s_at	0.89419	7.15329	54585
204781_s_at	FAS	204781_s_at	0.721825	6.97894	53989	204781_s_at	0.725444	6.97894	54533
204794_at	DUSP2	204794_at	3.00449	9.06278	54657	204794_at	1.13401	9.06278	54625
204820_s_at	NA	204820_s_at	-1.43937	8.61206	54	204820_s_at	-0.336515	8.61206	373
204821_at	BTN3A3	204821_at	-1.13912	7.56774	126	204821_at	-0.359912	7.56774	307
204859_s_at	APAF1	204859_s_at	-0.663684	7.1355	543	204859_s_at	-0.261281	7.1355	720
204881_s_at	UGCG	204881_s_at	1.43279	9.53127	54516	204881_s_at	0.347982	9.53127	54115
204896_s_at	PTGER4	204896_s_at	0.798161	7.0607	54106	204896_s_at	0.569183	7.0607	54465
204897_at	PTGER4	204897_at	2.20406	8.9978	54630	204897_at	1.5631	8.9978	54652
204900_x_at	SAP30	204900_x_at	-0.701877	9.55286	465	204900_x_at	-0.407522	9.55286	211
204913_s_at	SOX11	204913_s_at	-0.590213	7.73995	731	204913_s_at	-0.287469	7.73995	549
204917_s_at	MLLT3	204917_s_at	-1.65559	8.19206	30	204917_s_at	-0.352717	8.19206	327
204918_s_at	MLLT3	204918_s_at	-1.35717	7.72583	72	204918_s_at	-0.353986	7.72583	324
204951_at	RHOH	204951_at	-2.00506	9.74173	14	204951_at	-0.434031	9.74173	176
205018_s_at	MBNL2	205018_s_at	-0.785063	6.86928	348	205018_s_at	-0.319134	6.86928	423
205077_s_at	PIGF	205077_s_at	-0.635704	8.94978	616	205077_s_at	-0.348869	8.94978	336
205101_at	CIITA	205101_at	0.776138	7.26447	54078	205101_at	0.27429	7.26447	53755
205107_s_at	EFNA4	205107_s_at	-0.605594	7.72111	688	205107_s_at	-0.329819	7.72111	392
205153_s_at	CD40	205153_s_at	1.60494	8.81309	54559	205153_s_at	0.905553	8.81309	54588
205173_x_at	CD58	205173_x_at	1.94584	9.22298	54607	205173_x_at	0.429568	9.22298	54312
205205_at	RELB	205205_at	0.919793	9.05863	54217	205205_at	0.789939	9.05863	54558
205249_at	EGR2	205249_at	4.51802	7.43742	54671	205249_at	1.68965	7.43742	54660
205419_at	GPR183	205419_at	0.730587	6.11734	54004	205419_at	0.28423	6.11734	53826
205484_at	SIT1	205484_at	-0.529689	9.09623	941	205484_at	-0.589354	9.09623	69
205548_s_at	BTG3	205548_s_at	0.601245	8.71223	53754	205548_s_at	0.457401	8.71223	54352
205552_s_at	OAS1	205552_s_at	0.865962	8.1377	54172	205552_s_at	0.389616	8.1377	54235
205594_at	ZNF652	205594_at	-0.847857	7.77919	282	205594_at	-0.260436	7.77919	729
205681_at	BCL2A1	205681_at	4.29494	8.84128	54670	205681_at	1.94234	8.84128	54663
205798_at	IL7R	205798_at	-2.37069	9.64756	6	205798_at	-1.15197	9.64756	11
205903_s_at	KCNN3	205903_s_at	-0.558914	6.8576	838	205903_s_at	-0.24607	6.8576	846
205965_at	BATF	205965_at	0.923616	9.42258	54224	205965_at	2.29972	9.42258	54670
205990_s_at	WNT5A	205990_s_at	-0.658711	7.75672	557	205990_s_at	-0.420431	7.75672	196
206115_at	EGR3	206115_at	1.01519	6.12855	54297	206115_at	0.280827	6.12855	53808
206173_x_at	GABPB1	206173_x_at	0.604773	8.43694	53762	206173_x_at	0.274618	8.43694	53758
206245_s_at	IVNS1ABP	206245_s_at	-0.825961	10.5469	303	206245_s_at	-0.303466	10.5469	491
206337_at	CCR7	206337_at	3.57209	8.23479	54665	206337_at	0.581451	8.23479	54473
206341_at	IL2RA	206341_at	1.30232	7.0319	54461	206341_at	1.211	7.0319	54634
206424_at	CYP26A1	206424_at	-2.75202	10.7469	1	206424_at	-0.620634	10.7469	61
206530_at	RAB30	206530_at	0.749126	7.71956	54036	206530_at	0.542288	7.71956	54441
206667_s_at	SCAMP1	206667_s_at	-0.783087	7.69564	351	206667_s_at	-0.279227	7.69564	593
206706_at	NTF3	206706_at	-0.548774	6.88818	868	206706_at	-0.424749	6.88818	187
207069_s_at	SMAD6	207069_s_at	-0.704149	7.06467	461	207069_s_at	-0.305162	7.06467	482
207216_at	TNFSF8	207216_at	-1.78017	8.4222	19	207216_at	-0.341852	8.4222	360
207405_s_at	RAD17	207405_s_at	-0.887519	9.16637	250	207405_s_at	-0.295334	9.16637	516
207535_s_at	NFKB2	207535_s_at	1.21641	8.22908	54428	207535_s_at	0.464881	8.22908	54365
207543_s_at	P4HA1	207543_s_at	-0.570151	9.00959	806	207543_s_at	-0.403442	9.00959	217
207761_s_at	METTL7A	207761_s_at	-0.728913	9.59574	415	207761_s_at	-0.292716	9.59574	529
208152_s_at	DDX21	208152_s_at	0.783006	11.9576	54088	208152_s_at	0.352933	11.9576	54133
208190_s_at	LSR	208190_s_at	1.00836	8.14997	54289	208190_s_at	0.315991	8.14997	53985
208686_s_at	BRD2	208686_s_at	0.697131	9.04766	53951	208686_s_at	0.335504	9.04766	54061
208744_x_at	HSPH1	208744_x_at	-0.603115	10.7889	692	208744_x_at	-0.29656	10.7889	508
208804_s_at	SRSF6	208804_s_at	0.63216	10.8607	53829	208804_s_at	0.571971	10.8607	54467
208881_x_at	IDI1	208881_x_at	0.843063	11.4451	54149	208881_x_at	0.289805	11.4451	53858
208937_s_at	ID1	208937_s_at	-2.09269	7.73293	12	208937_s_at	-1.49335	7.73293	7
208944_at	TGFBR2	208944_at	1.09933	8.37724	54368	208944_at	0.421403	8.37724	54302
208957_at	ERP44	208957_at	0.685996	7.36438	53936	208957_at	0.355193	7.36438	54144
209034_at	PNRC1	209034_at	-0.73989	8.90768	397	209034_at	-0.383543	8.90768	252
209112_at	CDKN1B	209112_at	-0.524347	7.86305	968	209112_at	-0.401651	7.86305	219
209141_at	UBE2G1	209141_at	-0.767175	11.5356	363	209141_at	-0.260438	11.5356	728
209203_s_at	BICD2	209203_s_at	-1.32444	8.20934	83	209203_s_at	-0.738477	8.20934	37
209262_s_at	NR2F6	209262_s_at	-0.791797	7.77263	342	209262_s_at	-0.243804	7.77263	872
209265_s_at	METTL3	209265_s_at	-0.735382	9.31022	404	209265_s_at	-0.361996	9.31022	303
209281_s_at	ATP2B1	209281_s_at	1.34406	8.69544	54476	209281_s_at	0.456526	8.69544	54349
209291_at	ID4	209291_at	-2.68735	8.88479	2	209291_at	-0.744332	8.88479	35
209292_at	ID4	209292_at	-1.4761	7.09987	49	209292_at	-0.378049	7.09987	265
209293_x_at	ID4	209293_x_at	-0.895576	7.7885	243	209293_x_at	-0.496333	7.7885	114
209307_at	SWAP70	209307_at	0.865354	11.5886	54171	209307_at	0.289505	11.5886	53856
209324_s_at	RGS16	209324_s_at	2.09875	8.68204	54624	209324_s_at	1.43718	8.68204	54645
209325_s_at	RGS16	209325_s_at	2.31635	8.6754	54638	209325_s_at	1.415	8.6754	54643
209339_at	SIAH2	209339_at	1.67618	9.02111	54572	209339_at	0.507589	9.02111	54417
209457_at	DUSP5	209457_at	5.01064	7.21687	54674	209457_at	0.737108	7.21687	54537
209497_s_at	RBM4B	209497_s_at	-0.668841	7.96777	534	209497_s_at	-0.251544	7.96777	787
209498_at	CEACAM1	209498_at	-0.667828	7.35896	537	209498_at	-0.273611	7.35896	629
209590_at	BMP7	209590_at	-2.37332	9.06898	5	209590_at	-0.593007	9.06898	68
209636_at	NFKB2	209636_at	1.09843	7.4182	54366	209636_at	0.298312	7.4182	53898
209723_at	SERPINB9	209723_at	1.15633	10.8946	54397	209723_at	0.322159	10.8946	54011
209770_at	BTN3A1	209770_at	-0.637978	7.32403	613	209770_at	-0.269698	7.32403	657
209795_at	CD69	209795_at	2.2782	7.1515	54636	209795_at	0.921246	7.1515	54592
209864_at	FRAT2	209864_at	-0.981969	8.66512	185	209864_at	-0.33214	8.66512	383
209967_s_at	CREM	209967_s_at	0.681612	8.46957	53931	209967_s_at	0.310245	8.46957	53961
210061_at	ZNF589	210061_at	-0.652664	7.94521	578	210061_at	-0.283643	7.94521	574
210062_s_at	ZNF589	210062_s_at	-0.567818	7.83366	813	210062_s_at	-0.277996	7.83366	605
210087_s_at	MPZL1	210087_s_at	-0.912937	8.07879	233	210087_s_at	-0.477365	8.07879	129
210279_at	GPR18	210279_at	1.76935	9.42814	54585	210279_at	0.333246	9.42814	54056
210347_s_at	BCL11A	210347_s_at	-0.606111	9.15546	687	210347_s_at	-0.308534	9.15546	467
210369_at	SWAP70	210369_at	0.745794	7.83952	54034	210369_at	0.366252	7.83952	54179
210387_at	NA	210387_at	-0.62296	6.40688	642	210387_at	-0.68869	6.40688	49
210449_x_at	MAPK14	210449_x_at	-0.893806	8.20657	245	210449_x_at	-0.296001	8.20657	512
210450_at	IGHV5-78	210450_at	-0.69643	7.09092	473	210450_at	-0.233415	7.09092	970
210465_s_at	SNAPC3	210465_s_at	-0.613798	8.32227	664	210465_s_at	-0.372821	8.32227	280
210538_s_at	BIRC3	210538_s_at	0.730156	9.84035	54003	210538_s_at	1.66023	9.84035	54659
210561_s_at	WSB1	210561_s_at	1.05997	9.24411	54332	210561_s_at	0.27901	9.24411	53797
210594_x_at	MPZL1	210594_x_at	-0.846643	8.70298	283	210594_x_at	-0.30502	8.70298	485
210640_s_at	GPER	210640_s_at	-0.673495	7.10683	524	210640_s_at	-0.58763	7.10683	70
211212_s_at	ORC5	211212_s_at	-0.592054	9.05829	727	211212_s_at	-0.329643	9.05829	395
211269_s_at	IL2RA	211269_s_at	1.39825	6.92076	54498	211269_s_at	1.08674	6.92076	54618
211559_s_at	CCNG2	211559_s_at	-0.595614	8.53492	717	211559_s_at	-0.724308	8.53492	40
211676_s_at	IFNGR1	211676_s_at	0.79393	7.7489	54101	211676_s_at	0.274691	7.7489	53759
211744_s_at	CD58	211744_s_at	1.7446	8.39808	54578	211744_s_at	0.314175	8.39808	53975
211899_s_at	TRAF4	211899_s_at	0.881259	8.27587	54193	211899_s_at	0.557169	8.27587	54454
211948_x_at	PRRC2C	211948_x_at	0.591818	9.38639	53740	211948_x_at	0.26927	9.38639	53712
211962_s_at	ZFP36L1	211962_s_at	2.33141	9.16366	54639	211962_s_at	1.07194	9.16366	54613
211965_at	ZFP36L1	211965_at	1.81086	7.53393	54592	211965_at	0.964573	7.53393	54599
212104_s_at	RBFOX2	212104_s_at	-1.4812	9.32168	46	212104_s_at	-0.439834	9.32168	166
212129_at	NIPA2	212129_at	1.30336	11.0427	54462	212129_at	0.305132	11.0427	53938
212130_x_at	EIF1	212130_x_at	1.04283	12.0149	54317	212130_x_at	0.310711	12.0149	53965
212181_s_at	NA	212181_s_at	0.66331	9.81198	53898	212181_s_at	1.1006	9.81198	54621
212227_x_at	EIF1	212227_x_at	1.0648	12.0658	54338	212227_x_at	0.301295	12.0658	53914
212266_s_at	SRSF5	212266_s_at	0.850612	10.7714	54158	212266_s_at	0.914726	10.7714	54591
212272_at	LPIN1	212272_at	1.06319	7.2923	54336	212272_at	0.3234	7.2923	54021
212274_at	LPIN1	212274_at	1.52919	8.83208	54542	212274_at	0.561193	8.83208	54456
212276_at	LPIN1	212276_at	1.31933	8.1984	54471	212276_at	0.332945	8.1984	54053
212279_at	TMEM97	212279_at	-0.687384	10.0196	487	212279_at	-0.268512	10.0196	666
212300_at	TXLNA	212300_at	0.745479	8.31862	54033	212300_at	0.418298	8.31862	54294
212345_s_at	CREB3L2	212345_s_at	-0.62055	7.89539	648	212345_s_at	-0.258057	7.89539	744
212392_s_at	PDE4DIP	212392_s_at	-0.813772	6.93422	319	212392_s_at	-0.368912	6.93422	292
212417_at	SCAMP1	212417_at	-0.862467	8.24181	268	212417_at	-0.302942	8.24181	493
212458_at	SPRED2	212458_at	0.624774	8.2814	53815	212458_at	0.394096	8.2814	54248
212500_at	ADO	212500_at	1.07216	8.49622	54348	212500_at	0.472668	8.49622	54381
212502_at	ADO	212502_at	0.940322	9.81403	54237	212502_at	0.465766	9.81403	54367
212631_at	STX7	212631_at	-1.32533	9.44688	82	212631_at	-0.409452	9.44688	210
212632_at	STX7	212632_at	-1.2742	9.42304	93	212632_at	-0.36008	9.42304	306
212689_s_at	KDM3A	212689_s_at	-0.620452	8.66826	649	212689_s_at	-0.263185	8.66826	705
212702_s_at	BICD2	212702_s_at	-1.49933	8.85575	43	212702_s_at	-0.822092	8.85575	27
212760_at	UBR2	212760_at	-0.646314	7.86004	590	212760_at	-0.295953	7.86004	513
212774_at	ZNF238	212774_at	-1.34782	8.85451	73	212774_at	-0.325639	8.85451	408
212783_at	RBBP6	212783_at	0.58347	9.16994	53715	212783_at	0.336648	9.16994	54064
212838_at	DNMBP	212838_at	-1.1632	8.8757	119	212838_at	-0.352032	8.8757	330
212907_at	SLC30A1	212907_at	1.8858	7.68398	54602	212907_at	1.96914	7.68398	54665
212910_at	THAP11	212910_at	-0.772624	8.99195	359	212910_at	-0.480295	8.99195	124
212943_at	KIAA0528	212943_at	-0.80967	8.9171	323	212943_at	-0.368748	8.9171	293
212985_at	APBB2	212985_at	-0.535409	9.30894	925	212985_at	-0.23432	9.30894	959
213002_at	MARCKS	213002_at	0.876311	7.17683	54185	213002_at	0.502121	7.17683	54411
213111_at	PIKFYVE	213111_at	0.920525	8.30019	54219	213111_at	0.581597	8.30019	54475
213134_x_at	BTG3	213134_x_at	0.622568	9.60236	53807	213134_x_at	0.525466	9.60236	54428
213154_s_at	BICD2	213154_s_at	-1.40865	9.25604	62	213154_s_at	-0.868149	9.25604	22
213188_s_at	MINA	213188_s_at	-0.623017	9.66346	641	213188_s_at	-0.2718	9.66346	640
213248_at	LOC730101	213248_at	-1.44635	8.3867	51	213248_at	-0.395765	8.3867	228
213269_at	ZNF248	213269_at	-0.529618	6.91003	942	213269_at	-0.294409	6.91003	520
213283_s_at	SALL2	213283_s_at	-1.18887	7.51713	114	213283_s_at	-0.451364	7.51713	152
213313_at	RABGAP1	213313_at	-0.574023	9.0768	797	213313_at	-0.358472	9.0768	311
213327_s_at	USP12	213327_s_at	1.56771	8.62077	54551	213327_s_at	0.345477	8.62077	54106
213410_at	C10orf137	213410_at	-0.57679	9.58029	784	213410_at	-0.527954	9.58029	96
213425_at	WNT5A	213425_at	-0.71745	7.2684	433	213425_at	-0.480145	7.2684	125
213537_at	HLA-DPA1	213537_at	0.802259	8.82556	54111	213537_at	0.340744	8.82556	54082
213618_at	ARAP2	213618_at	2.21427	7.49419	54633	213618_at	0.516317	7.49419	54422
213625_at	ZKSCAN4	213625_at	-0.549989	7.98947	865	213625_at	-0.244201	7.98947	869
213638_at	PHACTR1	213638_at	2.42291	8.74034	54645	213638_at	0.419205	8.74034	54298
213668_s_at	SOX4	213668_s_at	-1.49254	7.9138	44	213668_s_at	-0.447897	7.9138	157
213677_s_at	PMS1	213677_s_at	-1.22926	9.5678	107	213677_s_at	-0.353107	9.5678	325
213721_at	SOX2	213721_at	-0.965936	7.95877	194	213721_at	-1.16121	7.95877	10
213901_x_at	RBFOX2	213901_x_at	-1.36463	8.26506	71	213901_x_at	-0.39659	8.26506	226
214086_s_at	PARP2	214086_s_at	-0.860916	8.78527	271	214086_s_at	-0.239774	8.78527	912
214129_at	PDE4DIP	214129_at	-1.26525	8.53005	96	214129_at	-0.455834	8.53005	146
214130_s_at	PDE4DIP	214130_s_at	-1.36593	7.89141	70	214130_s_at	-0.460157	7.89141	141
214198_s_at	DGCR2	214198_s_at	-0.585095	7.59685	751	214198_s_at	-0.23936	7.59685	917
214239_x_at	PCGF2	214239_x_at	-0.630133	7.10693	629	214239_x_at	-0.245692	7.10693	852
214280_x_at	HNRNPA1	214280_x_at	0.723221	10.3792	53991	214280_x_at	0.278435	10.3792	53793
214326_x_at	JUND	214326_x_at	0.869026	6.62496	54178	214326_x_at	0.268022	6.62496	53707
214581_x_at	TNFRSF21	214581_x_at	-1.03335	7.35386	166	214581_x_at	-0.328013	7.35386	403
214754_at	TET3	214754_at	0.695578	7.28358	53949	214754_at	0.527211	7.28358	54429
214787_at	DENND4A	214787_at	1.84831	8.47706	54595	214787_at	0.490941	8.47706	54402
214930_at	SLITRK5	214930_at	-0.676041	6.99729	515	214930_at	-0.391925	6.99729	233
214963_at	NUP160	214963_at	0.830175	7.0021	54139	214963_at	0.448424	7.0021	54339
215046_at	C2orf67	215046_at	-0.71646	6.5481	435	215046_at	-0.311799	6.5481	454
215111_s_at	TSC22D1	215111_s_at	-1.15924	8.08117	120	215111_s_at	-0.557456	8.08117	82
215338_s_at	NKTR	215338_s_at	-0.522341	7.81499	974	215338_s_at	-0.475478	7.81499	130
215346_at	CD40	215346_at	1.55376	8.816	54549	215346_at	0.93396	8.816	54595
215501_s_at	DUSP10	215501_s_at	1.86218	7.33645	54600	215501_s_at	0.844662	7.33645	54573
215716_s_at	ATP2B1	215716_s_at	1.39815	8.62959	54497	215716_s_at	0.405639	8.62959	54272
215719_x_at	FAS	215719_x_at	0.878477	6.66805	54189	215719_x_at	0.871877	6.66805	54580
215990_s_at	BCL6	215990_s_at	-1.7385	8.88102	25	215990_s_at	-1.67354	8.88102	3
216396_s_at	EI24	216396_s_at	0.619992	9.12367	53804	216396_s_at	0.649694	9.12367	54510
216607_s_at	CYP51A1	216607_s_at	1.06554	9.51146	54339	216607_s_at	0.354124	9.51146	54140
216863_s_at	MORC2	216863_s_at	-0.726733	8.38554	418	216863_s_at	-0.244516	8.38554	864
216942_s_at	CD58	216942_s_at	1.74792	8.5232	54580	216942_s_at	0.375262	8.5232	54201
216986_s_at	IRF4	216986_s_at	0.795363	7.80627	54104	216986_s_at	1.39535	7.80627	54642
217168_s_at	HERPUD1	217168_s_at	1.72693	12.0156	54577	217168_s_at	0.673349	12.0156	54519
217437_s_at	TACC1	217437_s_at	1.48888	8.5418	54532	217437_s_at	0.281426	8.5418	53813
217542_at	MDM2	217542_at	-0.665311	7.04149	541	217542_at	-0.273331	7.04149	630
217739_s_at	NAMPT	217739_s_at	0.603443	11.0189	53757	217739_s_at	0.307954	11.0189	53949
217852_s_at	ARL8B	217852_s_at	1.08629	11.3074	54357	217852_s_at	0.377621	11.3074	54209
218032_at	SNN	218032_at	-0.554339	8.04673	851	218032_at	-0.526682	8.04673	99
218138_at	MKKS	218138_at	-0.668573	8.50993	536	218138_at	-0.328136	8.50993	402
218146_at	GLT8D1	218146_at	-0.888903	8.8589	247	218146_at	-0.417814	8.8589	199
218147_s_at	GLT8D1	218147_s_at	-0.797194	7.51567	337	218147_s_at	-0.343995	7.51567	357
218231_at	NAGK	218231_at	-0.708059	9.11474	455	218231_at	-0.512795	9.11474	106
218274_s_at	ANKZF1	218274_s_at	-0.772961	8.13584	358	218274_s_at	-0.29185	8.13584	531
218304_s_at	OSBPL11	218304_s_at	-0.555494	9.04051	846	218304_s_at	-0.251129	9.04051	791
218313_s_at	GALNT7	218313_s_at	-0.756646	9.91116	378	218313_s_at	-0.238118	9.91116	928
218323_at	RHOT1	218323_at	-0.819462	8.68056	310	218323_at	-0.277378	8.68056	606
218360_at	RAB22A	218360_at	0.808315	8.27099	54120	218360_at	0.480184	8.27099	54389
218361_at	GOLPH3L	218361_at	-0.814309	8.93637	317	218361_at	-0.249425	8.93637	810
218370_s_at	S100PBP	218370_s_at	-0.695047	8.91458	476	218370_s_at	-0.397523	8.91458	225
218397_at	FANCL	218397_at	-0.702907	8.49619	462	218397_at	-0.471225	8.49619	136
218414_s_at	NDE1	218414_s_at	0.734269	7.90692	54009	218414_s_at	0.352373	7.90692	54131
218459_at	TOR3A	218459_at	1.84954	9.65364	54597	218459_at	0.378105	9.65364	54212
218501_at	ARHGEF3	218501_at	-0.826741	8.4922	301	218501_at	-0.266753	8.4922	678
218507_at	C7orf68	218507_at	-1.48115	9.47825	47	218507_at	-0.739188	9.47825	36
218532_s_at	FAM134B	218532_s_at	-0.783364	8.07725	350	218532_s_at	-0.264879	8.07725	687
218550_s_at	LRRC20	218550_s_at	-0.860309	7.62293	272	218550_s_at	-0.262255	7.62293	714
218562_s_at	TMEM57	218562_s_at	0.761182	9.13826	54055	218562_s_at	0.448042	9.13826	54338
218574_s_at	LMCD1	218574_s_at	-0.714002	7.35706	443	218574_s_at	-0.333476	7.35706	380
218633_x_at	ABHD10	218633_x_at	-0.839706	9.21296	289	218633_x_at	-0.265684	9.21296	682
218692_at	SYBU	218692_at	-0.929894	7.53602	216	218692_at	-0.534876	7.53602	92
218722_s_at	CCDC51	218722_s_at	-0.64435	9.38269	598	218722_s_at	-0.317696	9.38269	430
218723_s_at	C13orf15	218723_s_at	-1.94586	10.809	16	218723_s_at	-1.23931	10.809	8
218750_at	TAF1D	218750_at	0.609693	7.51196	53783	218750_at	0.396913	7.51196	54254
218810_at	ZC3H12A	218810_at	0.626785	8.31039	53819	218810_at	1.38024	8.31039	54641
218820_at	C14orf132	218820_at	-0.958394	9.77485	199	218820_at	-0.358355	9.77485	313
218824_at	PNMAL1	218824_at	-1.33115	7.51862	80	218824_at	-0.338042	7.51862	368
218856_at	TNFRSF21	218856_at	-1.10155	8.2081	139	218856_at	-0.265353	8.2081	683
218862_at	ASB13	218862_at	-1.4178	8.47804	59	218862_at	-0.265319	8.47804	684
218951_s_at	PLCXD1	218951_s_at	-0.688542	8.4052	486	218951_s_at	-0.276041	8.4052	616
218953_s_at	PCYOX1L	218953_s_at	-0.632057	8.38305	625	218953_s_at	-0.255813	8.38305	761
218976_at	DNAJC12	218976_at	-0.660116	9.32755	551	218976_at	-0.272109	9.32755	636
218980_at	FHOD3	218980_at	-0.858998	6.64145	274	218980_at	-0.232708	6.64145	977
219166_at	C14orf104	219166_at	-0.534035	9.0281	928	219166_at	-0.468778	9.0281	139
219209_at	IFIH1	219209_at	0.973887	7.97075	54264	219209_at	0.404174	7.97075	54270
219230_at	TMEM100	219230_at	-1.10166	7.58742	138	219230_at	-0.765012	7.58742	33
219375_at	CEPT1	219375_at	-0.533498	8.94678	931	219375_at	-0.385272	8.94678	247
219377_at	FAM59A	219377_at	-0.664995	7.20774	542	219377_at	-0.317803	7.20774	429
219471_at	C13orf18	219471_at	-1.08174	12.2361	144	219471_at	-0.385797	12.2361	245
219494_at	RAD54B	219494_at	-0.956104	8.09952	200	219494_at	-0.436724	8.09952	173
219497_s_at	BCL11A	219497_s_at	-0.750779	9.52474	385	219497_s_at	-0.240491	9.52474	901
219502_at	NEIL3	219502_at	-1.4087	9.12706	61	219502_at	-0.507312	9.12706	110
219515_at	PRDM10	219515_at	-1.27743	8.00453	92	219515_at	-0.438945	8.00453	167
219539_at	GEMIN6	219539_at	-0.535412	9.89309	924	219539_at	-0.371613	9.89309	282
219540_at	ZNF267	219540_at	0.682867	8.37785	53932	219540_at	0.737667	8.37785	54538
219649_at	ALG6	219649_at	-0.651686	9.6482	580	219649_at	-0.26932	9.6482	658
219681_s_at	RAB11FIP1	219681_s_at	1.02257	8.05149	54303	219681_s_at	0.844453	8.05149	54572
219683_at	FZD3	219683_at	-0.813016	8.05366	321	219683_at	-0.316987	8.05366	433
219737_s_at	PCDH9	219737_s_at	-1.7507	8.90999	23	219737_s_at	-0.914416	8.90999	18
219743_at	HEY2	219743_at	-1.28911	7.26439	91	219743_at	-0.948753	7.26439	15
219812_at	PVRIG	219812_at	-0.682546	9.65053	495	219812_at	-0.37032	9.65053	289
219968_at	ZNF589	219968_at	-0.587162	8.76921	742	219968_at	-0.32263	8.76921	418
219971_at	IL21R	219971_at	1.60989	7.00119	54560	219971_at	0.539145	7.00119	54437
220002_at	KIF26B	220002_at	1.12495	7.48618	54383	220002_at	0.813959	7.48618	54565
220140_s_at	SNX11	220140_s_at	0.768105	9.08239	54067	220140_s_at	1.07816	9.08239	54616
220285_at	FAM108B1	220285_at	-0.52566	8.12224	958	220285_at	-0.274657	8.12224	623
220330_s_at	SAMSN1	220330_s_at	1.59089	8.15327	54557	220330_s_at	1.18041	8.15327	54631
220432_s_at	CYP39A1	220432_s_at	-0.668838	7.94537	535	220432_s_at	-0.254871	7.94537	768
220595_at	PDZRN4	220595_at	-1.44468	7.33009	52	220595_at	-0.782378	7.33009	32
220770_s_at	C5orf54	220770_s_at	-0.63349	6.46768	623	220770_s_at	-0.486101	6.46768	121
220915_s_at	NA	220915_s_at	-0.597838	6.63508	706	220915_s_at	-0.441347	6.63508	163
220937_s_at	ST6GALNAC4	220937_s_at	-0.602289	8.00727	694	220937_s_at	-0.282004	8.00727	580
220992_s_at	TRMT1L	220992_s_at	-0.888469	8.36484	248	220992_s_at	-0.248149	8.36484	822
221003_s_at	CAB39L	221003_s_at	-0.85093	7.59058	280	221003_s_at	-0.38049	7.59058	259
221012_s_at	TRIM8	221012_s_at	-1.21145	8.04274	112	221012_s_at	-0.835615	8.04274	26
221081_s_at	DENND2D	221081_s_at	-0.733536	7.92004	407	221081_s_at	-0.340419	7.92004	363
221213_s_at	ZNF280D	221213_s_at	-1.06888	7.15362	149	221213_s_at	-0.479066	7.15362	126
221491_x_at	NA	221491_x_at	1.85479	9.31278	54599	221491_x_at	0.426282	9.31278	54309
221512_at	TMEM222	221512_at	0.623254	8.18084	53810	221512_at	0.392569	8.18084	54245
221563_at	DUSP10	221563_at	2.14389	7.75687	54626	221563_at	0.888261	7.75687	54583
221658_s_at	IL21R	221658_s_at	2.07877	7.90525	54621	221658_s_at	0.554347	7.90525	54451
221746_at	UBL4A	221746_at	-0.542481	8.68679	893	221746_at	-0.295309	8.68679	517
221751_at	PANK3	221751_at	0.609505	10.1477	53781	221751_at	0.360665	10.1477	54164
221765_at	UGCG	221765_at	1.07855	7.29217	54352	221765_at	0.353006	7.29217	54135
221773_at	ELK3	221773_at	1.06224	7.70139	54335	221773_at	0.561933	7.70139	54457
221918_at	CDK17	221918_at	0.746408	9.08639	54035	221918_at	0.487512	9.08639	54399
221937_at	SYNRG	221937_at	-1.1114	8.80716	135	221937_at	-0.266364	8.80716	680
222148_s_at	RHOT1	222148_s_at	-0.934051	9.02388	209	222148_s_at	-0.3466	9.02388	344
222442_s_at	ARL8B	222442_s_at	0.948444	10.4285	54244	222442_s_at	0.298011	10.4285	53895
222587_s_at	GALNT7	222587_s_at	-0.749862	8.38942	387	222587_s_at	-0.296921	8.38942	505
222610_s_at	S100PBP	222610_s_at	-0.566897	8.12269	817	222610_s_at	-0.497961	8.12269	113
222697_s_at	ABHD10	222697_s_at	-0.874384	9.01135	259	222697_s_at	-0.266924	9.01135	675
222821_s_at	GEMIN7	222821_s_at	-0.60356	8.74216	691	222821_s_at	-0.301798	8.74216	496
222870_s_at	B3GNT2	222870_s_at	0.620837	9.34553	53806	222870_s_at	0.796527	9.34553	54561
222872_x_at	OBFC2A	222872_x_at	0.600855	8.16467	53753	222872_x_at	0.28963	8.16467	53857
222891_s_at	BCL11A	222891_s_at	-0.799352	9.98172	333	222891_s_at	-0.313193	9.98172	448
222921_s_at	HEY2	222921_s_at	-1.76099	8.19083	21	222921_s_at	-1.13643	8.19083	12
222996_s_at	CXXC5	222996_s_at	-1.43008	9.35219	56	222996_s_at	-0.291962	9.35219	530
223131_s_at	TRIM8	223131_s_at	-0.588605	6.76247	736	223131_s_at	-0.361629	6.76247	304
223132_s_at	TRIM8	223132_s_at	-1.38769	8.22851	64	223132_s_at	-0.819812	8.22851	28
223159_s_at	NEK6	223159_s_at	1.0986	8.98985	54367	223159_s_at	0.332517	8.98985	54052
223180_s_at	C18orf55	223180_s_at	-0.543539	10.7653	890	223180_s_at	-0.303849	10.7653	488
223220_s_at	PARP9	223220_s_at	0.777239	7.3434	54079	223220_s_at	1.21227	7.3434	54635
223241_at	SNX8	223241_at	0.592722	8.07547	53742	223241_at	0.329421	8.07547	54046
223268_at	C11orf54	223268_at	-0.535566	8.63589	923	223268_at	-0.335187	8.63589	377
223282_at	TSHZ1	223282_at	-0.877051	7.41631	256	223282_at	-0.259105	7.41631	737
223283_s_at	TSHZ1	223283_s_at	-0.923725	8.20986	225	223283_s_at	-0.268471	8.20986	667
223297_at	AMMECR1L	223297_at	0.712989	8.40914	53977	223297_at	0.336763	8.40914	54066
223332_x_at	RNF126	223332_x_at	0.578781	9.79961	53697	223332_x_at	0.640845	9.79961	54506
223404_s_at	TRMT1L	223404_s_at	-0.946357	8.34199	203	223404_s_at	-0.333232	8.34199	381
223474_at	IRF2BPL	223474_at	-1.12462	9.19591	131	223474_at	-0.635273	9.19591	56
223588_at	THAP2	223588_at	-0.698129	6.47044	471	223588_at	-0.614924	6.47044	64
223615_at	ABI3	223615_at	-0.579037	7.73424	773	223615_at	-0.283003	7.73424	576
223624_at	ANUBL1	223624_at	-0.802524	7.25238	329	223624_at	-0.25432	7.25238	772
223709_s_at	WNT10A	223709_s_at	-1.31959	8.69945	86	223709_s_at	-0.437211	8.69945	172
223734_at	C4orf49	223734_at	-0.713528	7.39371	445	223734_at	-0.232573	7.39371	979
223750_s_at	TLR10	223750_s_at	-1.03977	8.30049	162	223750_s_at	-0.561412	8.30049	80
223751_x_at	TLR10	223751_x_at	-1.0854	8.69272	143	223751_x_at	-0.637757	8.69272	55
223809_at	RGS18	223809_at	-1.71473	7.68489	28	223809_at	-0.86104	7.68489	23
224048_at	USP44	224048_at	-1.03017	7.76053	168	224048_at	-0.651689	7.76053	53
224452_s_at	C7orf70	224452_s_at	-1.15687	10.3938	121	224452_s_at	-0.444066	10.3938	161
224496_s_at	TMEM107	224496_s_at	-0.526846	6.75138	950	224496_s_at	-0.254147	6.75138	773
224516_s_at	CXXC5	224516_s_at	-1.47813	9.31078	48	224516_s_at	-0.288108	9.31078	547
224520_s_at	BEST3	224520_s_at	-1.25087	8.39216	98	224520_s_at	-0.245758	8.39216	851
224569_s_at	IRF2BP2	224569_s_at	1.86828	9.98876	54601	224569_s_at	0.594664	9.98876	54484
224572_s_at	IRF2BP2	224572_s_at	1.40837	8.79202	54503	224572_s_at	0.372874	8.79202	54197
224636_at	NA	224636_at	0.647195	10.2223	53868	224636_at	0.268795	10.2223	53709
224708_at	KIAA2013	224708_at	-0.642664	9.00283	603	224708_at	-0.514012	9.00283	105
224739_at	PIM3	224739_at	1.40921	9.80737	54505	224739_at	0.351629	9.80737	54127
224759_s_at	C12orf23	224759_s_at	-1.22467	9.92911	109	224759_s_at	-0.306004	9.92911	477
224780_at	RBM17	224780_at	0.919921	8.57642	54218	224780_at	0.390917	8.57642	54238
224783_at	FAM100B	224783_at	2.05876	9.14582	54619	224783_at	0.892165	9.14582	54584
224785_at	FAM100B	224785_at	1.64384	7.98343	54568	224785_at	0.542804	7.98343	54442
224837_at	FOXP1	224837_at	1.20714	9.18517	54424	224837_at	0.347156	9.18517	54111
224838_at	FOXP1	224838_at	1.31818	9.3243	54470	224838_at	0.414701	9.3243	54284
224917_at	NA	224917_at	0.847297	6.46933	54155	224917_at	0.627775	6.46933	54500
224967_at	UGCG	224967_at	1.4278	9.10893	54514	224967_at	0.503343	9.10893	54413
225052_at	TMEM203	225052_at	-0.72521	9.65854	421	225052_at	-0.245384	9.65854	855
225212_at	SLC25A25	225212_at	1.43508	7.61813	54517	225212_at	0.336033	7.61813	54062
225239_at	NA	225239_at	0.763964	7.115	54062	225239_at	0.299445	7.115	53905
225274_at	PCYOX1	225274_at	-1.16498	7.47837	118	225274_at	-0.357872	7.47837	315
225295_at	SLC39A10	225295_at	-1.23469	9.00486	104	225295_at	-0.512074	9.00486	108
225316_at	MFSD2A	225316_at	0.930124	7.61362	54232	225316_at	0.602507	7.61362	54485
225389_at	BTBD6	225389_at	-0.655683	8.49712	568	225389_at	-0.247361	8.49712	835
225415_at	DTX3L	225415_at	1.52608	7.8536	54541	225415_at	1.58032	7.8536	54653
225434_at	DEDD2	225434_at	-0.596663	8.43648	713	225434_at	-0.762772	8.43648	34
225468_at	PATL1	225468_at	0.665824	9.0275	53902	225468_at	0.387871	9.0275	54231
225475_at	MIER1	225475_at	0.647013	8.86813	53867	225475_at	0.75557	8.86813	54546
225593_at	LSM10	225593_at	-1.27148	8.95094	94	225593_at	-0.255221	8.95094	766
225610_at	UHRF2	225610_at	-0.583307	9.5769	757	225610_at	-0.399462	9.5769	222
225623_at	KIAA1737	225623_at	-1.13027	9.10085	130	225623_at	-0.566742	9.10085	78
225625_at	ALKBH2	225625_at	-1.10507	9.07088	137	225625_at	-0.527496	9.07088	97
225643_at	MAPK1IP1L	225643_at	0.648272	9.97789	53870	225643_at	0.423962	9.97789	54307
225706_at	GLCCI1	225706_at	-1.48681	8.68549	45	225706_at	-0.293489	8.68549	524
225834_at	NA	225834_at	-0.877542	11.2159	254	225834_at	-0.258498	11.2159	740
225876_at	NIPAL3	225876_at	-0.54837	7.24153	872	225876_at	-0.233172	7.24153	972
225897_at	MARCKS	225897_at	1.05949	9.00557	54331	225897_at	1.00644	9.00557	54605
225914_s_at	CAB39L	225914_s_at	-0.871792	8.82552	263	225914_s_at	-0.373605	8.82552	278
225915_at	CAB39L	225915_at	-1.03694	8.18673	163	225915_at	-0.418169	8.18673	198
226041_at	NAPEPLD	226041_at	-0.79894	7.4375	334	226041_at	-0.470486	7.4375	137
226065_at	PRICKLE1	226065_at	-0.715826	7.47371	436	226065_at	-0.433938	7.47371	177
226069_at	PRICKLE1	226069_at	-0.622844	6.96325	643	226069_at	-0.338453	6.96325	366
226099_at	ELL2	226099_at	0.637444	7.95981	53843	226099_at	0.677635	7.95981	54520
226119_at	PCMTD1	226119_at	-0.650238	7.85711	583	226119_at	-0.371944	7.85711	281
226121_at	DHRS13	226121_at	-0.640011	8.72627	609	226121_at	-0.281217	8.72627	583
226122_at	PLEKHG1	226122_at	1.04952	7.66881	54322	226122_at	0.339108	7.66881	54076
226218_at	IL7R	226218_at	-2.39926	9.65698	4	226218_at	-0.940429	9.65698	16
226223_at	NA	226223_at	-0.912557	9.783	234	226223_at	-0.445602	9.783	160
226267_at	JDP2	226267_at	-0.918772	8.17458	229	226267_at	-0.37038	8.17458	288
226345_at	NA	226345_at	1.08774	9.76759	54358	226345_at	0.421448	9.76759	54303
226347_at	NA	226347_at	-0.656031	7.58582	565	226347_at	-0.790408	7.58582	30
226383_at	C11orf46	226383_at	-1.01846	8.99685	173	226383_at	-0.280361	8.99685	586
226397_s_at	NA	226397_s_at	2.99795	9.22262	54656	226397_s_at	1.00358	9.22262	54604
226440_at	DUSP22	226440_at	0.740501	9.38771	54022	226440_at	0.356929	9.38771	54149
226464_at	C3orf58	226464_at	-0.525517	8.55942	959	226464_at	-0.33522	8.55942	376
226473_at	CBX2	226473_at	-0.854186	8.288	278	226473_at	-0.264915	8.288	686
226478_at	TM7SF3	226478_at	-0.719014	7.40311	432	226478_at	-0.379238	7.40311	263
226560_at	NA	226560_at	2.07066	7.48395	54620	226560_at	0.878258	7.48395	54581
226574_at	PSPC1	226574_at	0.704492	9.68099	53963	226574_at	0.300729	9.68099	53912
226583_at	C12orf76	226583_at	-0.851543	7.64441	279	226583_at	-0.276285	7.64441	614
226585_at	NEIL2	226585_at	1.39756	8.4981	54496	226585_at	0.518034	8.4981	54424
226608_at	C16orf87	226608_at	-0.675096	9.21683	520	226608_at	-0.257869	9.21683	746
226614_s_at	FAM167A	226614_s_at	-1.0156	8.66642	174	226614_s_at	-0.41878	8.66642	197
226649_at	PANK1	226649_at	-0.989375	7.75905	182	226649_at	-0.586913	7.75905	71
226685_at	SNTB2	226685_at	-0.595988	8.03802	716	226685_at	-0.422705	8.03802	190
226748_at	LYSMD2	226748_at	0.771213	7.33889	54072	226748_at	0.747462	7.33889	54541
226796_at	ABHD15	226796_at	-0.56063	7.15104	833	226796_at	-0.246004	7.15104	847
226800_at	EFCAB7	226800_at	-0.598048	7.54148	705	226800_at	-0.323059	7.54148	416
226933_s_at	ID4	226933_s_at	-0.766603	6.62685	365	226933_s_at	-0.492246	6.62685	116
227124_at	LOC221710	227124_at	0.624765	9.8362	53814	227124_at	0.333207	9.8362	54054
227182_at	SUSD3	227182_at	-1.22548	8.76994	108	227182_at	-0.293562	8.76994	523
227247_at	PLEKHA8	227247_at	-0.789423	7.81062	345	227247_at	-0.323392	7.81062	414
227255_at	PDIK1L	227255_at	-0.877285	8.11695	255	227255_at	-0.314127	8.11695	444
227337_at	ANKRD37	227337_at	-0.639649	7.75582	610	227337_at	-0.851706	7.75582	24
227458_at	CD274	227458_at	1.7846	6.50587	54588	227458_at	0.369782	6.50587	54188
227499_at	FZD3	227499_at	-0.608917	6.7564	677	227499_at	-0.323216	6.7564	415
227524_at	FZD3	227524_at	-0.630233	7.42031	627	227524_at	-0.38041	7.42031	260
227615_at	NA	227615_at	-0.868728	8.97649	266	227615_at	-0.250024	8.97649	799
227777_at	C10orf18	227777_at	1.67418	8.37029	54571	227777_at	0.555267	8.37029	54453
227796_at	ZFP62	227796_at	-0.574359	8.58045	796	227796_at	-0.313401	8.58045	447
227842_at	RAB30	227842_at	0.793147	7.75397	54099	227842_at	0.5925	7.75397	54482
227921_at	NA	227921_at	-1.09752	8.51325	141	227921_at	-0.505555	8.51325	111
227983_at	RILPL2	227983_at	1.35774	9.1869	54482	227983_at	0.637649	9.1869	54505
227991_x_at	ZBTB43	227991_x_at	1.03655	7.18721	54312	227991_x_at	0.284987	7.18721	53833
228003_at	RAB30	228003_at	1.37369	9.00048	54487	228003_at	0.84496	9.00048	54574
228033_at	E2F7	228033_at	0.614179	8.00034	53792	228033_at	0.562793	8.00034	54458
228038_at	SOX2	228038_at	-1.72256	8.9818	26	228038_at	-1.80511	8.9818	2
228081_at	CCNG2	228081_at	-0.654239	7.04451	572	228081_at	-0.427499	7.04451	185
228115_at	FAM59A	228115_at	-0.643102	6.4871	602	228115_at	-0.437893	6.4871	170
228149_at	C7orf60	228149_at	-1.05161	7.9972	157	228149_at	-0.387681	7.9972	241
228153_at	RNF144B	228153_at	-2.21254	11.0782	10	228153_at	-0.311122	11.0782	456
228181_at	SLC30A1	228181_at	0.587403	6.29144	53727	228181_at	0.495282	6.29144	54406
228190_at	NA	228190_at	-1.37975	8.45778	67	228190_at	-0.303786	8.45778	490
228333_at	ZEB2	228333_at	0.901698	6.5395	54204	228333_at	0.530402	6.5395	54432
228336_at	PWWP2A	228336_at	-0.597771	8.32634	707	228336_at	-0.268925	8.32634	660
228347_at	SIX1	228347_at	-0.834156	7.58163	293	228347_at	-0.325238	7.58163	409
228381_at	LOC100287628	228381_at	0.635952	9.26063	53840	228381_at	0.481215	9.26063	54392
228390_at	NA	228390_at	0.852508	9.2644	54159	228390_at	0.802966	9.2644	54562
228498_at	B4GALT1	228498_at	1.06713	10.2725	54342	228498_at	0.922943	10.2725	54593
228499_at	PFKFB4	228499_at	-0.798574	7.09647	335	228499_at	-0.371062	7.09647	285
228799_at	NA	228799_at	-0.761492	7.6977	374	228799_at	-0.277136	7.6977	608
228963_at	NA	228963_at	-0.625711	8.65826	635	228963_at	-0.381249	8.65826	257
229072_at	NA	229072_at	0.782937	8.75204	54087	229072_at	0.769285	8.75204	54551
229126_at	TMEM19	229126_at	-1.24425	8.04139	100	229126_at	-0.240125	8.04139	905
229178_at	PRTG	229178_at	0.679418	7.49928	53927	229178_at	0.29356	7.49928	53875
229393_at	L3MBTL3	229393_at	-0.730877	7.05549	413	229393_at	-0.249501	7.05549	809
229394_s_at	GRLF1	229394_s_at	-0.661839	8.80815	547	229394_s_at	-0.24998	8.80815	801
229402_at	SAMD13	229402_at	-1.30886	7.93304	89	229402_at	-0.437602	7.93304	171
229437_at	MIR155HG	229437_at	2.2494	6.94059	54635	229437_at	1.49842	6.94059	54649
229670_at	NA	229670_at	-1.38465	8.52766	66	229670_at	-0.512164	8.52766	107
229817_at	ZNF608	229817_at	1.25422	8.13886	54443	229817_at	0.277098	8.13886	53781
229844_at	FOXP1	229844_at	0.663261	7.02835	53897	229844_at	0.356965	7.02835	54150
230052_s_at	NFKBID	230052_s_at	1.30202	8.14929	54460	230052_s_at	0.983462	8.14929	54601
230391_at	CD84	230391_at	-0.744564	8.24014	392	230391_at	-0.246764	8.24014	838
230499_at	NA	230499_at	0.69712	8.47078	53950	230499_at	1.5349	8.47078	54651
230511_at	CREM	230511_at	0.660577	6.95	53893	230511_at	0.287234	6.95	53845
230561_s_at	NA	230561_s_at	-0.654036	6.68707	575	230561_s_at	-0.32954	6.68707	396
230708_at	PRICKLE1	230708_at	-0.524776	6.71135	964	230708_at	-0.338483	6.71135	365
230778_at	NA	230778_at	-0.806642	6.58672	325	230778_at	-0.487658	6.58672	120
230966_at	NA	230966_at	1.02661	6.97449	54307	230966_at	0.564349	6.97449	54462
231303_at	NCRNA00158	231303_at	3.79798	7.62941	54667	231303_at	1.52521	7.62941	54650
231576_at	ETNK1	231576_at	-0.611051	8.33808	672	231576_at	-0.53086	8.33808	93
231808_at	LOC729082	231808_at	-0.813474	9.04791	320	231808_at	-0.434228	9.04791	175
231863_at	ING3	231863_at	1.08239	7.74778	54354	231863_at	0.587887	7.74778	54479
231898_x_at	SOX2OT	231898_x_at	-1.3019	7.18293	90	231898_x_at	-0.422386	7.18293	191
231929_at	IKZF2	231929_at	-1.11484	8.07896	134	231929_at	-0.36529	8.07896	299
231947_at	MYCT1	231947_at	-1.71585	7.90367	27	231947_at	-0.726034	7.90367	39
231963_at	ANKRD33B	231963_at	1.58024	8.33001	54555	231963_at	0.749491	8.33001	54542
231972_at	NA	231972_at	2.97589	9.69715	54654	231972_at	0.833962	9.69715	54569
232504_at	LOC285628	232504_at	1.63689	7.54732	54565	232504_at	0.288859	7.54732	53852
232739_at	SPIB	232739_at	0.987637	8.40862	54274	232739_at	0.539174	8.40862	54438
233463_at	RASSF6	233463_at	-0.838321	6.74691	290	233463_at	-0.560363	6.74691	81
233750_s_at	TRMT1L	233750_s_at	-0.919725	8.24565	227	233750_s_at	-0.335921	8.24565	374
233851_s_at	TOR3A	233851_s_at	1.52411	8.95574	54540	233851_s_at	0.484585	8.95574	54397
235132_at	LOC254128	235132_at	-0.525209	7.01408	961	235132_at	-0.260563	7.01408	726
235320_at	ARL6	235320_at	-0.524693	6.82571	965	235320_at	-0.252254	6.82571	782
235330_at	CCDC117	235330_at	-0.561024	7.89305	830	235330_at	-0.298818	7.89305	502
235474_at	NA	235474_at	-1.06952	8.49919	148	235474_at	-0.628055	8.49919	58
235542_at	TET3	235542_at	1.11066	8.954	54378	235542_at	0.95135	8.954	54597
235549_at	RNF144B	235549_at	-1.99306	8.2131	15	235549_at	-0.573924	8.2131	75
235638_at	RASSF6	235638_at	-1.41825	8.13683	58	235638_at	-0.289603	8.13683	543
235688_s_at	TRAF4	235688_s_at	1.29818	8.04126	54458	235688_s_at	0.54814	8.04126	54446
235735_at	NA	235735_at	-2.26391	8.92267	9	235735_at	-0.368176	8.92267	295
236099_at	NA	236099_at	3.69284	8.37006	54666	236099_at	0.267263	8.37006	53698
236198_at	NA	236198_at	1.43276	8.53591	54515	236198_at	0.591087	8.53591	54480
236203_at	HLA-DQA1	236203_at	1.51113	7.32019	54537	236203_at	0.315332	7.32019	53980
236293_at	NA	236293_at	-0.735741	6.8064	402	236293_at	-0.273975	6.8064	627
236994_at	FBXL4	236994_at	-0.523327	6.87843	971	236994_at	-0.376405	6.87843	269
237003_at	BEST3	237003_at	-2.41004	8.94174	3	237003_at	-0.345828	8.94174	347
237753_at	IL21R	237753_at	2.37328	7.73308	54643	237753_at	0.651675	7.73308	54512
238567_at	SGPP2	238567_at	1.4594	7.0815	54522	238567_at	0.535523	7.0815	54434
238617_at	NA	238617_at	1.21976	7.78298	54430	238617_at	1.07472	7.78298	54615
238619_at	NA	238619_at	0.921914	6.55345	54220	238619_at	0.308014	6.55345	53950
238919_at	NA	238919_at	-0.744004	6.61641	393	238919_at	-0.400996	6.61641	220
239012_at	RNF144B	239012_at	-1.76807	8.9294	20	239012_at	-0.528451	8.9294	95
239082_at	FZD3	239082_at	-0.976	8.11524	190	239082_at	-0.330608	8.11524	390
239208_s_at	YBEY	239208_s_at	-0.592635	7.27007	726	239208_s_at	-0.272706	7.27007	633
239451_at	NA	239451_at	1.46175	7.18338	54523	239451_at	0.319151	7.18338	54000
239680_at	WDR76	239680_at	-0.596943	7.58233	712	239680_at	-0.24211	7.58233	890
239691_at	C12orf77	239691_at	1.46722	6.83655	54525	239691_at	0.433025	6.83655	54318
239835_at	KBTBD8	239835_at	1.12555	10.0636	54384	239835_at	0.42298	10.0636	54305
241954_at	FDFT1	241954_at	0.640546	7.07434	53849	241954_at	0.318175	7.07434	53996
242127_at	NA	242127_at	-0.825236	7.41312	305	242127_at	-0.234832	7.41312	956
242473_at	TRAF4	242473_at	1.31632	7.99062	54469	242473_at	0.548299	7.99062	54447
242565_x_at	YBEY	242565_x_at	-0.538895	7.43746	910	242565_x_at	-0.337705	7.43746	369
242681_at	NA	242681_at	-0.981342	7.06546	186	242681_at	-0.344311	7.06546	356
242727_at	ARL5B	242727_at	0.973952	7.52814	54265	242727_at	0.294164	7.52814	53880
242814_at	SERPINB9	242814_at	1.0778	7.40436	54350	242814_at	0.321001	7.40436	54004
243409_at	FOXL1	243409_at	-1.08597	7.56698	142	243409_at	-0.262349	7.56698	713
243495_s_at	NA	243495_s_at	-0.959269	7.96246	198	243495_s_at	-0.416523	7.96246	202
243611_at	MICALCL	243611_at	-0.634756	6.66516	621	243611_at	-0.410692	6.66516	208
243929_at	NA	243929_at	-0.546863	6.58681	877	243929_at	-0.490612	6.58681	119
243931_at	NA	243931_at	1.34522	7.59983	54477	243931_at	0.456949	7.59983	54351
244407_at	CYP39A1	244407_at	-1.3403	7.17589	76	244407_at	-0.691739	7.17589	48
244780_at	SGPP2	244780_at	1.51196	6.97746	54538	244780_at	0.5349	6.97746	54433
35150_at	CD40	35150_at	1.44124	9.27516	54520	35150_at	0.808792	9.27516	54563
37028_at	PPP1R15A	37028_at	1.66233	7.35054	54570	37028_at	0.304992	7.35054	53937
38241_at	BTN3A3	38241_at	-1.07115	7.09585	147	38241_at	-0.277043	7.09585	609
44790_s_at	C13orf18	44790_s_at	-0.813991	12.0479	318	44790_s_at	-0.28755	12.0479	548
47550_at	LZTS1	47550_at	-1.21059	7.87979	113	47550_at	-0.314129	7.87979	443
52164_at	C11orf24	52164_at	-0.576718	8.90256	785	52164_at	-0.405349	8.90256	214
53912_at	SNX11	53912_at	0.584397	9.20436	53717	53912_at	0.781788	9.20436	54554
64418_at	SYNRG	64418_at	-0.926413	8.51886	220	64418_at	-0.271782	8.51886	641
