# Supplementary material for: Global gene expression changes of in vitro stimulated human transformed germinal centre B cells as surrogate for oncogenic pathway activation in individual aggressive B cell lymphomas
Source: Cell Commun Signal. 2012 Dec 20;10:43. doi: 10.1186/1478-811X-10-43 (PMC3566944; doi:10.1186/1478-811X-10-43)
Supplement: Additional file 12 — Table S8. Differentially expressed genes overlapping between LPS and IL21 stimulation. [file 1478-811X-10-43-S12.xls]

## Sheet: Tabelle1
			LPS stimulation				IL21 stimulation
	GenSymbols_OL	ID	log2FC	AveExpr	ONE_Order	ID	log2FC	AveExpr	TWO_Order
1552497_a_at	SLAMF6	1552497_a_at	-0.283107	7.8499	384	1552497_a_at	-0.640258	7.8499	54
1553118_at	THEM4	1553118_at	0.258874	9.01655	53822	1553118_at	0.326896	9.01655	54036
1553280_at	PUS10	1553280_at	-0.227635	7.20223	662	1553280_at	-0.389714	7.20223	238
1553977_a_at	CYP39A1	1553977_a_at	-0.230664	8.04122	640	1553977_a_at	-0.274411	8.04122	625
1553987_at	C12orf47	1553987_at	-0.258502	8.54855	493	1553987_at	-0.260289	8.54855	731
1554287_at	TRIM4	1554287_at	-0.214171	6.51061	781	1554287_at	-0.278104	6.51061	603
1554352_s_at	DENND4A	1554352_s_at	0.250391	9.34607	53731	1554352_s_at	0.407071	9.34607	54275
1554415_at	TAF5L	1554415_at	0.371685	7.51058	54462	1554415_at	0.365794	7.51058	54176
1554452_a_at	C7orf68	1554452_a_at	-0.678106	9.21768	17	1554452_a_at	-0.716296	9.21768	44
1555751_a_at	GEMIN7	1555751_a_at	-0.270668	8.71853	434	1555751_a_at	-0.309607	8.71853	462
1555832_s_at	KLF6	1555832_s_at	-0.27302	8.61108	421	1555832_s_at	-0.526629	8.61108	100
1555878_at	RPS24	1555878_at	0.376071	7.53338	54473	1555878_at	0.265071	7.53338	53684
1555888_at	UBR5	1555888_at	-0.361326	7.14451	183	1555888_at	-0.329289	7.14451	397
1555962_at	B3GNT7	1555962_at	0.276728	7.05788	54001	1555962_at	0.506213	7.05788	54415
1555963_x_at	B3GNT7	1555963_x_at	0.307217	7.25614	54228	1555963_x_at	0.617131	7.25614	54493
1557139_at	NA	1557139_at	-0.610785	7.31945	27	1557139_at	-0.449548	7.31945	154
1558292_s_at	PIGW	1558292_s_at	0.430091	8.65746	54554	1558292_s_at	0.347081	8.65746	54110
1559584_a_at	C16orf54	1559584_a_at	-0.335507	6.1272	241	1559584_a_at	-0.569889	6.1272	77
1560225_at	CNR1	1560225_at	0.290856	7.96479	54127	1560225_at	0.6715	7.96479	54518
1567080_s_at	CLN6	1567080_s_at	0.464343	8.71021	54585	1567080_s_at	0.308991	8.71021	53956
1569034_a_at	LOC440864	1569034_a_at	-0.494183	7.86655	66	1569034_a_at	-0.395301	7.86655	230
1569566_at	TBC1D1	1569566_at	-0.266793	6.5555	454	1569566_at	-0.287455	6.5555	550
200740_s_at	SUMO3	200740_s_at	0.407621	11.2238	54529	200740_s_at	0.315713	11.2238	53983
200749_at	RAN	200749_at	0.308193	10.6423	54238	200749_at	0.29548	10.6423	53885
200810_s_at	CIRBP	200810_s_at	0.428914	10.9788	54553	200810_s_at	0.691815	10.9788	54523
200811_at	CIRBP	200811_at	0.30998	9.75024	54245	200811_at	0.581282	9.75024	54472
200904_at	HLA-E	200904_at	0.304839	7.93258	54211	200904_at	0.628841	7.93258	54502
200905_x_at	HLA-E	200905_x_at	0.538585	9.76945	54629	200905_x_at	0.549344	9.76945	54449
200935_at	CALR	200935_at	0.498494	8.50639	54606	200935_at	0.288814	8.50639	53850
201008_s_at	TXNIP	201008_s_at	-0.633455	8.12862	22	201008_s_at	-0.871798	8.12862	21
201009_s_at	TXNIP	201009_s_at	-0.616321	8.2088	25	201009_s_at	-0.795506	8.2088	29
201010_s_at	TXNIP	201010_s_at	-0.785948	8.40229	8	201010_s_at	-0.848605	8.40229	25
201079_at	SYNGR2	201079_at	0.483716	9.77696	54598	201079_at	0.282347	9.77696	53815
201143_s_at	EIF2S1	201143_s_at	0.351864	9.64154	54412	201143_s_at	0.409143	9.64154	54277
201195_s_at	SLC7A5	201195_s_at	0.27083	11.1657	53958	201195_s_at	0.362979	11.1657	54169
201235_s_at	BTG2	201235_s_at	-0.227316	7.93003	668	201235_s_at	-0.41087	7.93003	207
201236_s_at	BTG2	201236_s_at	-0.267474	9.74917	451	201236_s_at	-0.398976	9.74917	223
201366_at	ANXA7	201366_at	0.641368	9.86762	54648	201366_at	0.284699	9.86762	53828
201490_s_at	PPIF	201490_s_at	0.249763	10.6826	53720	201490_s_at	0.339372	10.6826	54077
201612_at	ALDH9A1	201612_at	0.262066	10.7391	53854	201612_at	0.348383	10.7391	54117
201623_s_at	DARS	201623_s_at	0.313402	10.8522	54261	201623_s_at	0.383279	10.8522	54221
201671_x_at	USP14	201671_x_at	0.309354	10.2116	54241	201671_x_at	0.284973	10.2116	53832
201801_s_at	SLC29A1	201801_s_at	0.463355	8.98664	54584	201801_s_at	0.317822	8.98664	53994
201848_s_at	BNIP3	201848_s_at	-0.748656	8.40113	11	201848_s_at	-0.311342	8.40113	455
201849_at	BNIP3	201849_at	-0.776107	9.75339	9	201849_at	-0.389468	9.75339	239
201889_at	FAM3C	201889_at	0.274736	9.67137	53987	201889_at	0.266208	9.67137	53695
202149_at	NEDD9	202149_at	0.316251	7.71618	54276	202149_at	0.786731	7.71618	54555
202307_s_at	TAP1	202307_s_at	0.363259	8.33802	54444	202307_s_at	1.0861	8.33802	54617
202314_at	CYP51A1	202314_at	0.379337	9.6147	54479	202314_at	0.278397	9.6147	53792
202364_at	MXI1	202364_at	-0.443341	9.39977	97	202364_at	-0.435093	9.39977	174
202388_at	RGS2	202388_at	-0.316724	8.22109	286	202388_at	-0.276616	8.22109	613
202478_at	TRIB2	202478_at	-0.27981	8.91412	395	202478_at	-0.313114	8.91412	449
202539_s_at	HMGCR	202539_s_at	0.285886	10.2365	54092	202539_s_at	0.308229	10.2365	53952
202637_s_at	ICAM1	202637_s_at	0.453733	8.38668	54582	202637_s_at	2.7027	8.38668	54671
202638_s_at	ICAM1	202638_s_at	0.476574	8.05955	54591	202638_s_at	2.91798	8.05955	54674
202643_s_at	TNFAIP3	202643_s_at	0.410929	8.43217	54531	202643_s_at	1.44218	8.43217	54647
202644_s_at	TNFAIP3	202644_s_at	0.393752	9.14768	54508	202644_s_at	1.63574	9.14768	54655
202769_at	CCNG2	202769_at	-0.6988	9.09357	14	202769_at	-0.88918	9.09357	19
202770_s_at	CCNG2	202770_s_at	-0.720878	8.63913	12	202770_s_at	-0.879866	8.63913	20
202871_at	TRAF4	202871_at	0.28546	9.43522	54087	202871_at	0.544488	9.43522	54443
202887_s_at	DDIT4	202887_s_at	-0.829861	9.39016	4	202887_s_at	-1.51386	9.39016	6
202951_at	STK38	202951_at	-0.268563	9.40808	445	202951_at	-0.352748	9.40808	326
203140_at	BCL6	203140_at	-0.312374	10.6005	298	203140_at	-1.90373	10.6005	1
203153_at	IFIT1	203153_at	0.465656	6.35421	54586	203153_at	2.18557	6.35421	54668
203185_at	RASSF2	203185_at	0.283562	9.61924	54067	203185_at	0.308801	9.61924	53954
203392_s_at	CTBP1	203392_s_at	0.342562	10.3575	54380	203392_s_at	0.297338	10.3575	53894
203428_s_at	ASF1A	203428_s_at	-0.510747	10.012	56	203428_s_at	-0.263474	10.012	701
203471_s_at	PLEK	203471_s_at	0.267245	9.21494	53918	203471_s_at	0.8539	9.21494	54577
203725_at	GADD45A	203725_at	-0.293088	8.53507	359	203725_at	-0.982056	8.53507	14
203739_at	ZNF217	203739_at	-0.240918	8.36726	583	203739_at	-0.239832	8.36726	909
203810_at	DNAJB4	203810_at	-0.40606	8.10548	121	203810_at	-1.58865	8.10548	4
203811_s_at	DNAJB4	203811_s_at	-0.352183	8.17709	199	203811_s_at	-1.21027	8.17709	9
203823_at	RGS3	203823_at	-0.254857	6.78805	514	203823_at	-0.358499	6.78805	310
203883_s_at	RAB11FIP2	203883_s_at	0.24659	8.13826	53687	203883_s_at	0.270002	8.13826	53721
203927_at	NFKBIE	203927_at	0.493283	8.61963	54603	203927_at	1.76491	8.61963	54661
204004_at	PAWR	204004_at	-0.231843	9.37469	629	204004_at	-0.477896	9.37469	127
204028_s_at	RABGAP1	204028_s_at	-0.283635	8.776	383	204028_s_at	-0.389929	8.776	237
204197_s_at	RUNX3	204197_s_at	0.334065	9.10314	54349	204197_s_at	0.700154	9.10314	54526
204198_s_at	RUNX3	204198_s_at	0.357243	9.45189	54429	204198_s_at	0.774517	9.45189	54553
204243_at	RLF	204243_at	-0.327445	7.8924	257	204243_at	-0.286964	7.8924	556
204285_s_at	PMAIP1	204285_s_at	0.256517	10.8738	53801	204285_s_at	0.626486	10.8738	54498
204286_s_at	PMAIP1	204286_s_at	0.359181	10.3649	54435	204286_s_at	0.616755	10.3649	54492
204326_x_at	MT1X	204326_x_at	0.670345	7.83979	54652	204326_x_at	0.318565	7.83979	53998
204435_at	NUPL1	204435_at	0.307371	7.85338	54232	204435_at	0.628547	7.85338	54501
204493_at	BID	204493_at	0.333187	8.80244	54342	204493_at	0.280164	8.80244	53804
204562_at	IRF4	204562_at	0.575205	11.0001	54638	204562_at	2.16668	11.0001	54667
204645_at	CCNT2	204645_at	0.350895	7.79751	54406	204645_at	0.351667	7.79751	54128
204689_at	HHEX	204689_at	-0.248144	7.14345	547	204689_at	-0.457558	7.14345	144
204747_at	IFIT3	204747_at	0.539718	6.83798	54631	204747_at	1.27181	6.83798	54638
204749_at	NAP1L3	204749_at	0.375204	6.95448	54472	204749_at	0.364565	6.95448	54172
204774_at	EVI2A	204774_at	-0.508455	8.30501	59	204774_at	-0.414962	8.30501	204
204780_s_at	FAS	204780_s_at	0.262974	7.15329	53868	204780_s_at	0.89419	7.15329	54585
204820_s_at	NA	204820_s_at	-0.217514	8.61206	750	204820_s_at	-0.336515	8.61206	373
204859_s_at	APAF1	204859_s_at	-0.286706	7.1355	373	204859_s_at	-0.261281	7.1355	720
204897_at	PTGER4	204897_at	0.260273	8.9978	53834	204897_at	1.5631	8.9978	54652
204900_x_at	SAP30	204900_x_at	-0.212797	9.55286	796	204900_x_at	-0.407522	9.55286	211
204917_s_at	MLLT3	204917_s_at	-0.328816	8.19206	255	204917_s_at	-0.352717	8.19206	327
204951_at	RHOH	204951_at	-0.279598	9.74173	396	204951_at	-0.434031	9.74173	176
205027_s_at	MAP3K8	205027_s_at	0.285599	6.67278	54090	205027_s_at	1.33324	6.67278	54639
205061_s_at	EXOSC9	205061_s_at	0.253678	9.88515	53773	205061_s_at	0.263507	9.88515	53673
205101_at	CIITA	205101_at	0.399031	7.26447	54515	205101_at	0.27429	7.26447	53755
205173_x_at	CD58	205173_x_at	0.833985	9.22298	54672	205173_x_at	0.429568	9.22298	54312
205205_at	RELB	205205_at	0.431614	9.05863	54556	205205_at	0.789939	9.05863	54558
205484_at	SIT1	205484_at	-0.212221	9.09623	801	205484_at	-0.589354	9.09623	69
205594_at	ZNF652	205594_at	-0.227373	7.77919	665	205594_at	-0.260436	7.77919	729
205681_at	BCL2A1	205681_at	0.389921	8.84128	54500	205681_at	1.94234	8.84128	54663
205746_s_at	ADAM17	205746_s_at	-0.230603	7.84892	641	205746_s_at	-0.230244	7.84892	1002
205798_at	IL7R	205798_at	-0.522421	9.64756	53	205798_at	-1.15197	9.64756	11
205903_s_at	KCNN3	205903_s_at	-0.458236	6.8576	87	205903_s_at	-0.24607	6.8576	846
205965_at	BATF	205965_at	0.70167	9.42258	54655	205965_at	2.29972	9.42258	54670
206082_at	HCP5	206082_at	0.390053	7.09559	54501	206082_at	0.362666	7.09559	54168
206302_s_at	NA	206302_s_at	0.60355	9.91782	54642	206302_s_at	0.980088	9.91782	54600
206303_s_at	NUDT4	206303_s_at	0.386396	8.91228	54492	206303_s_at	0.603263	8.91228	54487
206424_at	CYP26A1	206424_at	-0.430075	10.7469	104	206424_at	-0.620634	10.7469	61
206437_at	S1PR4	206437_at	-0.246973	7.0492	553	206437_at	-0.242672	7.0492	880
206574_s_at	PTP4A3	206574_s_at	0.349002	7.74543	54396	206574_s_at	0.592718	7.74543	54483
207543_s_at	P4HA1	207543_s_at	-0.592866	9.00959	31	207543_s_at	-0.403442	9.00959	217
207574_s_at	GADD45B	207574_s_at	0.297888	8.85346	54163	207574_s_at	1.48058	8.85346	54648
207761_s_at	METTL7A	207761_s_at	-0.800265	9.59574	6	207761_s_at	-0.292716	9.59574	529
207826_s_at	ID3	207826_s_at	-0.811267	11.0323	5	207826_s_at	-1.5337	11.0323	5
207980_s_at	CITED2	207980_s_at	-0.203075	7.35218	893	207980_s_at	-0.469861	7.35218	138
208152_s_at	DDX21	208152_s_at	0.404596	11.9576	54524	208152_s_at	0.352933	11.9576	54133
208313_s_at	SF1	208313_s_at	0.263273	10.6758	53872	208313_s_at	0.349901	10.6758	54121
208442_s_at	ATM	208442_s_at	-0.443582	7.2293	96	208442_s_at	-0.246363	7.2293	843
208456_s_at	RRAS2	208456_s_at	0.35642	10.4433	54426	208456_s_at	0.338033	10.4433	54074
208729_x_at	HLA-B	208729_x_at	0.467919	12.0621	54587	208729_x_at	0.308925	12.0621	53955
208829_at	TAPBP	208829_at	0.399541	10.1607	54517	208829_at	0.348991	10.1607	54119
208937_s_at	ID1	208937_s_at	-1.9005	7.73293	1	208937_s_at	-1.49335	7.73293	7
209034_at	PNRC1	209034_at	-0.379274	8.90768	148	209034_at	-0.383543	8.90768	252
209102_s_at	HBP1	209102_s_at	-0.466826	8.16066	82	209102_s_at	-0.230392	8.16066	999
209140_x_at	HLA-B	209140_x_at	0.411182	13.1313	54532	209140_x_at	0.303464	13.1313	53926
209265_s_at	METTL3	209265_s_at	-0.343057	9.31022	218	209265_s_at	-0.361996	9.31022	303
209291_at	ID4	209291_at	-0.776021	8.88479	10	209291_at	-0.744332	8.88479	35
209292_at	ID4	209292_at	-0.61149	7.09987	26	209292_at	-0.378049	7.09987	265
209293_x_at	ID4	209293_x_at	-0.401527	7.7885	124	209293_x_at	-0.496333	7.7885	114
209304_x_at	GADD45B	209304_x_at	0.264329	8.73997	53881	209304_x_at	1.35119	8.73997	54640
209334_s_at	PSMD9	209334_s_at	0.251936	6.91067	53749	209334_s_at	0.352982	6.91067	54134
209587_at	PITX1	209587_at	-0.198373	7.64752	960	209587_at	-0.230162	7.64752	1003
209590_at	BMP7	209590_at	-0.196563	9.06898	985	209590_at	-0.593007	9.06898	68
209606_at	CYTIP	209606_at	-0.347078	8.04264	208	209606_at	-0.930263	8.04264	17
209695_at	PTP4A3	209695_at	0.279366	7.62921	54027	209695_at	0.4437	7.62921	54330
209703_x_at	METTL7A	209703_x_at	-0.412582	7.12646	116	209703_x_at	-0.281038	7.12646	584
209780_at	PHTF2	209780_at	0.270064	10.7925	53951	209780_at	0.312029	10.7925	53970
209797_at	CNPY2	209797_at	0.257767	8.25349	53816	209797_at	0.343479	8.25349	54099
209822_s_at	VLDLR	209822_s_at	-0.250844	6.65841	528	209822_s_at	-0.402773	6.65841	218
209967_s_at	CREM	209967_s_at	0.326509	8.46957	54319	209967_s_at	0.310245	8.46957	53961
210132_at	EFNA3	210132_at	-0.239077	7.11536	596	210132_at	-0.257694	7.11536	750
210231_x_at	SET	210231_x_at	0.265031	11.3908	53894	210231_x_at	0.447326	11.3908	54337
210387_at	NA	210387_at	-0.373875	6.40688	154	210387_at	-0.68869	6.40688	49
210512_s_at	VEGFA	210512_s_at	-0.592211	7.34816	33	210512_s_at	-1.11492	7.34816	13
210514_x_at	HLA-G	210514_x_at	0.351296	8.20472	54410	210514_x_at	0.279357	8.20472	53799
210640_s_at	GPER	210640_s_at	-0.588116	7.10683	36	210640_s_at	-0.58763	7.10683	70
210966_x_at	LARP1	210966_x_at	0.533493	9.65361	54623	210966_x_at	0.471294	9.65361	54380
211458_s_at	NA	211458_s_at	-0.33904	6.44681	231	211458_s_at	-0.279936	6.44681	590
211559_s_at	CCNG2	211559_s_at	-0.684892	8.53492	16	211559_s_at	-0.724308	8.53492	40
211742_s_at	EVI2B	211742_s_at	-0.313964	7.65744	296	211742_s_at	-0.443454	7.65744	162
211744_s_at	CD58	211744_s_at	0.748244	8.39808	54664	211744_s_at	0.314175	8.39808	53975
211829_s_at	GPER	211829_s_at	-0.300323	6.33831	339	211829_s_at	-0.239021	6.33831	920
211899_s_at	TRAF4	211899_s_at	0.247297	8.27587	53695	211899_s_at	0.557169	8.27587	54454
211911_x_at	HLA-B	211911_x_at	0.511405	12.2685	54612	211911_x_at	0.297099	12.2685	53893
212016_s_at	PTBP1	212016_s_at	0.246656	10.6756	53690	212016_s_at	0.30273	10.6756	53924
212090_at	GRINA	212090_at	0.333584	8.29091	54345	212090_at	0.307045	8.29091	53946
212104_s_at	RBFOX2	212104_s_at	-0.383123	9.32168	146	212104_s_at	-0.439834	9.32168	166
212129_at	NIPA2	212129_at	0.341902	11.0427	54378	212129_at	0.305132	11.0427	53938
212171_x_at	VEGFA	212171_x_at	-0.21024	7.48243	822	212171_x_at	-0.308915	7.48243	465
212178_s_at	NA	212178_s_at	0.43764	9.70478	54563	212178_s_at	0.37016	9.70478	54190
212181_s_at	NA	212181_s_at	0.359832	9.81198	54438	212181_s_at	1.1006	9.81198	54621
212193_s_at	LARP1	212193_s_at	0.661561	9.58203	54651	212193_s_at	0.623532	9.58203	54494
212195_at	IL6ST	212195_at	0.442643	7.73969	54571	212195_at	0.626226	7.73969	54495
212196_at	IL6ST	212196_at	0.255298	6.84621	53789	212196_at	0.313603	6.84621	53972
212218_s_at	FASN	212218_s_at	0.259316	9.4051	53827	212218_s_at	0.266101	9.4051	53694
212399_s_at	VGLL4	212399_s_at	-0.506923	8.86075	60	212399_s_at	-0.409901	8.86075	209
212500_at	ADO	212500_at	0.263843	8.49622	53878	212500_at	0.472668	8.49622	54381
212502_at	ADO	212502_at	0.25476	9.81403	53783	212502_at	0.465766	9.81403	54367
212590_at	RRAS2	212590_at	0.384117	10.8369	54488	212590_at	0.363479	10.8369	54170
212605_s_at	NA	212605_s_at	0.508816	9.13335	54611	212605_s_at	0.446109	9.13335	54333
212608_s_at	NA	212608_s_at	0.373429	9.06614	54466	212608_s_at	0.366651	9.06614	54181
212689_s_at	KDM3A	212689_s_at	-0.690398	8.66826	15	212689_s_at	-0.263185	8.66826	705
212841_s_at	PPFIBP2	212841_s_at	-0.272818	8.24721	423	212841_s_at	-0.303799	8.24721	489
213075_at	OLFML2A	213075_at	0.714045	8.80911	54658	213075_at	0.293311	8.80911	53873
213134_x_at	BTG3	213134_x_at	0.304943	9.60236	54212	213134_x_at	0.525466	9.60236	54428
213263_s_at	PCBP2	213263_s_at	0.311998	8.79786	54254	213263_s_at	0.322791	8.79786	54017
213283_s_at	SALL2	213283_s_at	-0.33396	7.51713	244	213283_s_at	-0.451364	7.51713	152
213313_at	RABGAP1	213313_at	-0.25601	9.0768	511	213313_at	-0.358472	9.0768	311
213537_at	HLA-DPA1	213537_at	0.816068	8.82556	54670	213537_at	0.340744	8.82556	54082
213620_s_at	NA	213620_s_at	-0.231561	10.1023	633	213620_s_at	-0.346083	10.1023	346
213638_at	PHACTR1	213638_at	0.344998	8.74034	54385	213638_at	0.419205	8.74034	54298
213668_s_at	SOX4	213668_s_at	-0.198018	7.9138	966	213668_s_at	-0.447897	7.9138	157
213743_at	CCNT2	213743_at	0.249938	7.75982	53724	213743_at	0.364849	7.75982	54173
213899_at	METAP2	213899_at	0.336661	9.5534	54358	213899_at	0.336297	9.5534	54063
213901_x_at	RBFOX2	213901_x_at	-0.347765	8.26506	206	213901_x_at	-0.39659	8.26506	226
214004_s_at	VGLL4	214004_s_at	-0.338416	8.43936	235	214004_s_at	-0.314426	8.43936	442
214129_at	PDE4DIP	214129_at	-0.194939	8.53005	1005	214129_at	-0.455834	8.53005	146
214130_s_at	PDE4DIP	214130_s_at	-0.265071	7.89141	457	214130_s_at	-0.460157	7.89141	141
214239_x_at	PCGF2	214239_x_at	-0.297147	7.10693	349	214239_x_at	-0.245692	7.10693	852
214315_x_at	CALR	214315_x_at	0.702784	9.55569	54656	214315_x_at	0.435195	9.55569	54321
214453_s_at	IFI44	214453_s_at	0.325016	6.2586	54311	214453_s_at	0.299243	6.2586	53902
214459_x_at	HLA-C	214459_x_at	0.48969	11.9716	54602	214459_x_at	0.317214	11.9716	53990
214787_at	DENND4A	214787_at	0.534595	8.47706	54624	214787_at	0.490941	8.47706	54402
214794_at	PA2G4	214794_at	0.444055	10.2541	54574	214794_at	0.279507	10.2541	53800
214963_at	NUP160	214963_at	0.284326	7.0021	54076	214963_at	0.448424	7.0021	54339
215343_at	CCDC88C	215343_at	-0.272655	7.74883	424	215343_at	-0.383397	7.74883	253
215716_s_at	ATP2B1	215716_s_at	0.246757	8.62959	53691	215716_s_at	0.405639	8.62959	54272
215933_s_at	HHEX	215933_s_at	-0.25839	7.83077	494	215933_s_at	-0.621052	7.83077	60
215990_s_at	BCL6	215990_s_at	-0.230901	8.88102	638	215990_s_at	-1.67354	8.88102	3
216396_s_at	EI24	216396_s_at	0.494313	9.12367	54604	216396_s_at	0.649694	9.12367	54510
216526_x_at	HLA-C	216526_x_at	0.494904	12.7565	54605	216526_x_at	0.307337	12.7565	53947
216607_s_at	CYP51A1	216607_s_at	0.386635	9.51146	54494	216607_s_at	0.354124	9.51146	54140
216863_s_at	MORC2	216863_s_at	-0.228156	8.38554	657	216863_s_at	-0.244516	8.38554	864
216942_s_at	CD58	216942_s_at	0.760802	8.5232	54665	216942_s_at	0.375262	8.5232	54201
216986_s_at	IRF4	216986_s_at	0.262289	7.80627	53858	216986_s_at	1.39535	7.80627	54642
217456_x_at	HLA-E	217456_x_at	0.418857	9.35233	54546	217456_x_at	0.30314	9.35233	53925
217739_s_at	NAMPT	217739_s_at	0.317724	11.0189	54281	217739_s_at	0.307954	11.0189	53949
217856_at	RBM8A	217856_at	0.271539	8.00364	53962	217856_at	0.434699	8.00364	54320
218035_s_at	RBM47	218035_s_at	0.330464	7.9376	54332	218035_s_at	0.611335	7.9376	54489
218219_s_at	LANCL2	218219_s_at	0.274609	8.9927	53985	218219_s_at	0.300667	8.9927	53910
218248_at	FAM111A	218248_at	-0.367326	9.65288	173	218248_at	-0.286079	9.65288	562
218274_s_at	ANKZF1	218274_s_at	-0.327236	8.13584	258	218274_s_at	-0.29185	8.13584	531
218348_s_at	ZC3H7A	218348_s_at	0.354583	9.24391	54421	218348_s_at	0.318704	9.24391	53999
218507_at	C7orf68	218507_at	-0.596291	9.47825	29	218507_at	-0.739188	9.47825	36
218611_at	IER5	218611_at	0.403772	10.3218	54523	218611_at	1.15521	10.3218	54628
218723_s_at	C13orf15	218723_s_at	-0.277518	10.809	406	218723_s_at	-1.23931	10.809	8
218750_at	TAF1D	218750_at	0.382777	7.51196	54486	218750_at	0.396913	7.51196	54254
218810_at	ZC3H12A	218810_at	0.266922	8.31039	53913	218810_at	1.38024	8.31039	54641
218862_at	ASB13	218862_at	-0.411552	8.47804	117	218862_at	-0.265319	8.47804	684
218935_at	EHD3	218935_at	-0.212231	7.48708	800	218935_at	-0.294358	7.48708	521
218951_s_at	PLCXD1	218951_s_at	-0.498418	8.4052	64	218951_s_at	-0.276041	8.4052	616
218976_at	DNAJC12	218976_at	-0.39197	9.32755	138	218976_at	-0.272109	9.32755	636
218980_at	FHOD3	218980_at	-0.376923	6.64145	151	218980_at	-0.232708	6.64145	977
219209_at	IFIH1	219209_at	0.332297	7.97075	54341	219209_at	0.404174	7.97075	54270
219351_at	TRAPPC2	219351_at	-0.249216	8.35492	540	219351_at	-0.242729	8.35492	879
219471_at	C13orf18	219471_at	-0.246784	12.2361	556	219471_at	-0.385797	12.2361	245
219673_at	MCM9	219673_at	0.503002	7.8296	54609	219673_at	0.390088	7.8296	54236
219737_s_at	PCDH9	219737_s_at	-0.491413	8.90999	68	219737_s_at	-0.914416	8.90999	18
219757_s_at	C14orf101	219757_s_at	-0.204778	7.27479	875	219757_s_at	-0.264928	7.27479	685
220002_at	KIF26B	220002_at	0.477152	7.48618	54592	220002_at	0.813959	7.48618	54565
220200_s_at	SETD8	220200_s_at	0.271722	8.60803	53965	220200_s_at	0.275576	8.60803	53769
220277_at	CXXC4	220277_at	-0.338054	7.61756	236	220277_at	-0.251308	7.61756	789
220319_s_at	MYLIP	220319_s_at	-0.197669	7.36016	971	220319_s_at	-0.352257	7.36016	329
220330_s_at	SAMSN1	220330_s_at	0.349451	8.15327	54400	220330_s_at	1.18041	8.15327	54631
220351_at	CCRL1	220351_at	-0.213521	8.28952	790	220351_at	-0.677216	8.28952	51
220595_at	PDZRN4	220595_at	-0.343795	7.33009	216	220595_at	-0.782378	7.33009	32
220770_s_at	C5orf54	220770_s_at	-0.199667	6.46768	941	220770_s_at	-0.486101	6.46768	121
220987_s_at	NA	220987_s_at	-0.270684	7.7835	433	220987_s_at	-0.722865	7.7835	42
221003_s_at	CAB39L	221003_s_at	-0.518086	7.59058	55	221003_s_at	-0.38049	7.59058	259
221194_s_at	RNFT1	221194_s_at	-0.232322	7.67083	626	221194_s_at	-0.294775	7.67083	518
221491_x_at	NA	221491_x_at	0.951913	9.31278	54673	221491_x_at	0.426282	9.31278	54309
221652_s_at	C12orf11	221652_s_at	-0.215434	11.1943	772	221652_s_at	-0.250512	11.1943	795
221751_at	PANK3	221751_at	0.252117	10.1477	53753	221751_at	0.360665	10.1477	54164
221937_at	SYNRG	221937_at	-0.199375	8.80716	946	221937_at	-0.266364	8.80716	680
221969_at	PAX5	221969_at	0.312834	10.1079	54258	221969_at	0.275445	10.1079	53765
222044_at	PCIF1	222044_at	0.283421	7.12158	54065	222044_at	0.292429	7.12158	53870
222442_s_at	ARL8B	222442_s_at	0.305819	10.4285	54220	222442_s_at	0.298011	10.4285	53895
222561_at	LANCL2	222561_at	0.286385	8.25162	54095	222561_at	0.468489	8.25162	54375
222821_s_at	GEMIN7	222821_s_at	-0.239277	8.74216	594	222821_s_at	-0.301798	8.74216	496
222870_s_at	B3GNT2	222870_s_at	0.273896	9.34553	53982	222870_s_at	0.796527	9.34553	54561
223129_x_at	MYLIP	223129_x_at	-0.286597	7.49706	374	223129_x_at	-0.406399	7.49706	212
223130_s_at	MYLIP	223130_s_at	-0.211382	7.61924	807	223130_s_at	-0.32772	7.61924	404
223217_s_at	NFKBIZ	223217_s_at	0.349387	10.4142	54399	223217_s_at	1.1633	10.4142	54630
223218_s_at	NFKBIZ	223218_s_at	0.438817	11.0618	54565	223218_s_at	1.20031	11.0618	54633
223302_s_at	ZNF655	223302_s_at	0.313383	8.35957	54260	223302_s_at	0.292683	8.35957	53871
223314_at	TSPAN14	223314_at	-0.272169	7.8289	427	223314_at	-0.2974	7.8289	503
223598_at	RAD23B	223598_at	0.276628	9.59705	53999	223598_at	0.50431	9.59705	54414
223624_at	ANUBL1	223624_at	-0.228926	7.25238	649	223624_at	-0.25432	7.25238	772
223709_s_at	WNT10A	223709_s_at	-0.346586	8.69945	209	223709_s_at	-0.437211	8.69945	172
223734_at	C4orf49	223734_at	-0.353491	7.39371	195	223734_at	-0.232573	7.39371	979
223751_x_at	TLR10	223751_x_at	-0.224627	8.69272	692	223751_x_at	-0.637757	8.69272	55
223809_at	RGS18	223809_at	-0.853374	7.68489	2	223809_at	-0.86104	7.68489	23
224520_s_at	BEST3	224520_s_at	-0.340978	8.39216	226	224520_s_at	-0.245758	8.39216	851
224569_s_at	IRF2BP2	224569_s_at	0.539269	9.98876	54630	224569_s_at	0.594664	9.98876	54484
224572_s_at	IRF2BP2	224572_s_at	0.260468	8.79202	53838	224572_s_at	0.372874	8.79202	54197
224582_s_at	NUCKS1	224582_s_at	0.330561	10.1808	54333	224582_s_at	0.3001	10.1808	53908
224603_at	NA	224603_at	0.290576	10.6141	54124	224603_at	0.290205	10.6141	53859
224606_at	KLF6	224606_at	-0.26115	8.86423	478	224606_at	-0.524574	8.86423	101
224641_at	FYTTD1	224641_at	0.536355	9.97935	54627	224641_at	0.323331	9.97935	54020
224741_x_at	GAS5	224741_x_at	-0.303198	12.318	329	224741_x_at	-0.26675	12.318	679
224797_at	ARRDC3	224797_at	-0.372248	6.7284	158	224797_at	-0.617399	6.7284	63
224989_at	NA	224989_at	-0.208947	8.82491	837	224989_at	-0.305813	8.82491	479
225344_at	NCOA7	225344_at	-0.271341	9.39513	432	225344_at	-0.316086	9.39513	437
225377_at	C9orf86	225377_at	0.279186	8.90842	54025	225377_at	0.31057	8.90842	53963
225390_s_at	KLF13	225390_s_at	0.249729	10.4929	53719	225390_s_at	0.521414	10.4929	54426
225468_at	PATL1	225468_at	0.419696	9.0275	54547	225468_at	0.387871	9.0275	54231
225530_at	MOBKL2A	225530_at	-0.443659	9.03148	95	225530_at	-0.713754	9.03148	45
225582_at	ITPRIP	225582_at	-0.224633	7.34134	691	225582_at	-0.247773	7.34134	832
225625_at	ALKBH2	225625_at	-0.259892	9.07088	485	225625_at	-0.527496	9.07088	97
225640_at	LOC100506710	225640_at	-0.200722	9.75053	927	225640_at	-0.33426	9.75053	378
225706_at	GLCCI1	225706_at	-0.509384	8.68549	58	225706_at	-0.293489	8.68549	524
225738_at	RAPGEF1	225738_at	0.393112	9.27772	54505	225738_at	0.392247	9.27772	54244
225810_at	MTMR10	225810_at	0.27053	8.64761	53954	225810_at	0.310367	8.64761	53962
225914_s_at	CAB39L	225914_s_at	-0.799377	8.82552	7	225914_s_at	-0.373605	8.82552	278
225915_at	CAB39L	225915_at	-0.551238	8.18673	46	225915_at	-0.418169	8.18673	198
225982_at	UBTF	225982_at	0.298795	9.22392	54172	225982_at	0.269764	9.22392	53717
226099_at	ELL2	226099_at	0.537206	7.95981	54628	226099_at	0.677635	7.95981	54520
226119_at	PCMTD1	226119_at	-0.321441	7.85711	271	226119_at	-0.371944	7.85711	281
226137_at	ZFHX3	226137_at	0.388115	7.38692	54495	226137_at	0.422287	7.38692	54304
226218_at	IL7R	226218_at	-0.348805	9.65698	203	226218_at	-0.940429	9.65698	16
226223_at	NA	226223_at	-0.221852	9.783	712	226223_at	-0.445602	9.783	160
226347_at	NA	226347_at	-0.33896	7.58582	233	226347_at	-0.790408	7.58582	30
226348_at	NA	226348_at	-0.30832	7.09957	310	226348_at	-0.38465	7.09957	248
226389_s_at	RAPGEF1	226389_s_at	0.248835	9.35653	53710	226389_s_at	0.276567	9.35653	53775
226397_s_at	NA	226397_s_at	0.358821	9.22262	54433	226397_s_at	1.00358	9.22262	54604
226440_at	DUSP22	226440_at	0.523445	9.38771	54617	226440_at	0.356929	9.38771	54149
226479_at	KBTBD6	226479_at	0.286414	7.91984	54097	226479_at	0.285228	7.91984	53835
226560_at	NA	226560_at	0.417659	7.48395	54542	226560_at	0.878258	7.48395	54581
226574_at	PSPC1	226574_at	0.56041	9.68099	54635	226574_at	0.300729	9.68099	53912
226585_at	NEIL2	226585_at	0.726254	8.4981	54663	226585_at	0.518034	8.4981	54424
226600_at	TMTC3	226600_at	0.252004	6.62235	53751	226600_at	0.468766	6.62235	54376
226614_s_at	FAM167A	226614_s_at	-0.672893	8.66642	18	226614_s_at	-0.41878	8.66642	197
226748_at	LYSMD2	226748_at	0.262306	7.33889	53859	226748_at	0.747462	7.33889	54541
226753_at	FAM76B	226753_at	0.265194	8.75899	53897	226753_at	0.406864	8.75899	54274
226757_at	IFIT2	226757_at	0.344425	6.31827	54384	226757_at	1.07226	6.31827	54614
226897_s_at	ZC3H7A	226897_s_at	0.290209	9.01223	54123	226897_s_at	0.316015	9.01223	53986
226933_s_at	ID4	226933_s_at	-0.370525	6.62685	160	226933_s_at	-0.492246	6.62685	116
226982_at	ELL2	226982_at	0.442009	6.87856	54570	226982_at	0.483628	6.87856	54396
227110_at	HNRNPC	227110_at	0.385464	10.2751	54490	227110_at	0.264362	10.2751	53678
227143_s_at	BID	227143_s_at	0.303032	9.07146	54199	227143_s_at	0.407816	9.07146	54276
227182_at	SUSD3	227182_at	-0.420797	8.76994	111	227182_at	-0.293562	8.76994	523
227184_at	PTAFR	227184_at	-0.237501	8.03544	609	227184_at	-0.572855	8.03544	76
227247_at	PLEKHA8	227247_at	-0.348339	7.81062	204	227247_at	-0.323392	7.81062	414
227257_s_at	C10orf46	227257_s_at	0.326434	8.42513	54318	227257_s_at	0.389293	8.42513	54233
227337_at	ANKRD37	227337_at	-0.547673	7.75582	48	227337_at	-0.851706	7.75582	24
227384_s_at	NA	227384_s_at	-0.384226	7.58574	144	227384_s_at	-0.263423	7.58574	702
227432_s_at	NA	227432_s_at	-0.319165	10.0379	276	227432_s_at	-0.238959	10.0379	921
227455_at	C6orf136	227455_at	0.262535	8.32571	53862	227455_at	0.306662	8.32571	53942
227677_at	JAK3	227677_at	0.321869	7.47064	54297	227677_at	0.448683	7.47064	54340
227757_at	CUL4A	227757_at	0.305791	7.13675	54219	227757_at	0.271562	7.13675	53734
227842_at	RAB30	227842_at	0.296384	7.75397	54155	227842_at	0.5925	7.75397	54482
227852_at	RP9	227852_at	0.418137	8.65888	54543	227852_at	0.344737	8.65888	54103
227921_at	NA	227921_at	-0.489289	8.51325	70	227921_at	-0.505555	8.51325	111
227935_s_at	PCGF5	227935_s_at	0.315559	8.86425	54271	227935_s_at	0.341729	8.86425	54088
227983_at	RILPL2	227983_at	0.778862	9.1869	54667	227983_at	0.637649	9.1869	54505
228003_at	RAB30	228003_at	0.281865	9.00048	54052	228003_at	0.84496	9.00048	54574
228038_at	SOX2	228038_at	-0.219833	8.9818	730	228038_at	-1.80511	8.9818	2
228081_at	CCNG2	228081_at	-0.563479	7.04451	43	228081_at	-0.427499	7.04451	185
228097_at	MYLIP	228097_at	-0.248113	6.40262	548	228097_at	-0.347497	6.40262	341
228098_s_at	MYLIP	228098_s_at	-0.461463	7.40988	84	228098_s_at	-0.720599	7.40988	43
228149_at	C7orf60	228149_at	-0.315736	7.9972	291	228149_at	-0.387681	7.9972	241
228234_at	NA	228234_at	0.326884	7.54329	54321	228234_at	0.788661	7.54329	54557
228333_at	ZEB2	228333_at	0.276648	6.5395	54000	228333_at	0.530402	6.5395	54432
228381_at	LOC100287628	228381_at	0.339903	9.26063	54373	228381_at	0.481215	9.26063	54392
228499_at	PFKFB4	228499_at	-0.708532	7.09647	13	228499_at	-0.371062	7.09647	285
228603_at	ACTR3	228603_at	0.833183	8.40768	54671	228603_at	0.492473	8.40768	54403
228955_at	NA	228955_at	0.349207	7.51008	54397	228955_at	0.277306	7.51008	53782
229072_at	NA	229072_at	0.335126	8.75204	54351	229072_at	0.769285	8.75204	54551
229402_at	SAMD13	229402_at	-0.630737	7.93304	23	229402_at	-0.437602	7.93304	171
229428_at	NA	229428_at	0.259024	8.54761	53823	229428_at	0.432147	8.54761	54316
229437_at	MIR155HG	229437_at	0.33511	6.94059	54350	229437_at	1.49842	6.94059	54649
229450_at	IFIT3	229450_at	1.05068	6.89576	54675	229450_at	1.97317	6.89576	54666
229552_at	LOC283454	229552_at	-0.217033	8.21053	758	229552_at	-0.351237	8.21053	331
229674_at	SERTAD4	229674_at	0.33652	7.42422	54357	229674_at	0.509034	7.42422	54418
229892_at	EP400NL	229892_at	0.267672	7.50711	53921	229892_at	0.371617	7.50711	54192
230252_at	LPAR5	230252_at	-0.202765	7.322	900	230252_at	-0.56612	7.322	79
230660_at	SERTAD4	230660_at	0.26081	7.7045	53844	230660_at	0.299077	7.7045	53901
230708_at	PRICKLE1	230708_at	-0.21983	6.71135	731	230708_at	-0.338483	6.71135	365
230778_at	NA	230778_at	-0.349886	6.58672	200	230778_at	-0.487658	6.58672	120
231303_at	NCRNA00158	231303_at	0.954207	7.62941	54674	231303_at	1.52521	7.62941	54650
231863_at	ING3	231863_at	0.440522	7.74778	54568	231863_at	0.587887	7.74778	54479
231898_x_at	SOX2OT	231898_x_at	-0.296161	7.18293	352	231898_x_at	-0.422386	7.18293	191
231929_at	IKZF2	231929_at	-0.307124	8.07896	317	231929_at	-0.36529	8.07896	299
231963_at	ANKRD33B	231963_at	0.562482	8.33001	54636	231963_at	0.749491	8.33001	54542
231972_at	NA	231972_at	0.279557	9.69715	54029	231972_at	0.833962	9.69715	54569
232382_s_at	PCMTD1	232382_s_at	-0.215947	6.78441	765	232382_s_at	-0.305961	6.78441	478
233140_s_at	VIPAR	233140_s_at	-0.198249	7.72458	961	233140_s_at	-0.26361	7.72458	699
233463_at	RASSF6	233463_at	-0.308413	6.74691	308	233463_at	-0.560363	6.74691	81
233970_s_at	TRMT6	233970_s_at	0.371692	9.52456	54463	233970_s_at	0.353123	9.52456	54136
234734_s_at	TNRC6A	234734_s_at	0.353412	8.40801	54418	234734_s_at	0.264184	8.40801	53677
235132_at	LOC254128	235132_at	-0.299636	7.01408	340	235132_at	-0.260563	7.01408	726
235163_at	MOBKL2A	235163_at	-0.272377	7.72418	425	235163_at	-0.344573	7.72418	355
235234_at	PATL1	235234_at	0.30305	8.59831	54200	235234_at	0.343312	8.59831	54097
235235_s_at	PATL1	235235_s_at	0.325455	8.24742	54313	235235_s_at	0.323999	8.24742	54024
235339_at	SETDB2	235339_at	-0.227366	8.15788	667	235339_at	-0.357865	8.15788	316
235522_at	CLEC2D	235522_at	-0.261568	7.51321	474	235522_at	-0.417366	7.51321	200
235638_at	RASSF6	235638_at	-0.448315	8.13683	91	235638_at	-0.289603	8.13683	543
235707_at	LOC221710	235707_at	0.269741	7.22214	53945	235707_at	0.311086	7.22214	53967
235744_at	PPTC7	235744_at	0.29874	8.29789	54171	235744_at	0.304126	8.29789	53932
235890_at	TBL1XR1	235890_at	0.307326	7.95688	54231	235890_at	0.299039	7.95688	53900
236203_at	HLA-DQA1	236203_at	0.70561	7.32019	54657	236203_at	0.315332	7.32019	53980
236655_at	TPD52	236655_at	-0.401886	7.6011	123	236655_at	-0.257743	7.6011	748
238551_at	FUT11	238551_at	-0.279485	6.78184	397	238551_at	-0.492193	6.78184	117
238567_at	SGPP2	238567_at	0.279294	7.0815	54026	238567_at	0.535523	7.0815	54434
238617_at	NA	238617_at	0.697221	7.78298	54653	238617_at	1.07472	7.78298	54615
238829_at	NA	238829_at	0.435978	7.62304	54560	238829_at	0.27586	7.62304	53772
239252_at	COX7B	239252_at	0.310336	7.07165	54248	239252_at	0.277313	7.07165	53783
239451_at	NA	239451_at	0.30792	7.18338	54235	239451_at	0.319151	7.18338	54000
239835_at	KBTBD8	239835_at	0.297589	10.0636	54162	239835_at	0.42298	10.0636	54305
241343_at	RNASEH1	241343_at	0.299224	8.71029	54175	241343_at	0.330605	8.71029	54049
241383_at	ZNF385C	241383_at	0.53318	6.96771	54622	241383_at	0.315498	6.96771	53982
242127_at	NA	242127_at	-0.1968	7.41312	981	242127_at	-0.234832	7.41312	956
242304_at	WIBG	242304_at	0.307534	8.21741	54234	242304_at	0.292094	8.21741	53868
242473_at	TRAF4	242473_at	0.259313	7.99062	53826	242473_at	0.548299	7.99062	54447
242681_at	NA	242681_at	-0.446203	7.06546	93	242681_at	-0.344311	7.06546	356
242939_at	TFDP1	242939_at	0.557609	8.8225	54634	242939_at	0.369256	8.8225	54187
243366_s_at	NA	243366_s_at	-0.225541	7.39177	684	243366_s_at	-0.249621	7.39177	805
243409_at	FOXL1	243409_at	-0.233179	7.56698	620	243409_at	-0.262349	7.56698	713
243611_at	MICALCL	243611_at	-0.322053	6.66516	268	243611_at	-0.410692	6.66516	208
243634_at	NA	243634_at	-0.207925	7.20997	847	243634_at	-0.261882	7.20997	719
243931_at	NA	243931_at	0.633938	7.59983	54646	243931_at	0.456949	7.59983	54351
244407_at	CYP39A1	244407_at	-0.264108	7.17589	464	244407_at	-0.691739	7.17589	48
244523_at	MMD	244523_at	0.303056	7.50207	54201	244523_at	0.274175	7.50207	53752
