# Supplementary material for: Global gene expression changes of in vitro stimulated human transformed germinal centre B cells as surrogate for oncogenic pathway activation in individual aggressive B cell lymphomas
Source: Cell Commun Signal. 2012 Dec 20;10:43. doi: 10.1186/1478-811X-10-43 (PMC3566944; doi:10.1186/1478-811X-10-43)
Supplement: Additional file 13 — Table S9. Differentially expressed genes overlapping between BAFF and IL21 stimulation. [file 1478-811X-10-43-S13.xls]

## Sheet: Tabelle1
			BAFF stimulation				IL21 stimulation
	GenSymbols_OL	ID	log2FC	AveExpr	ONE_Order	ID	log2FC	AveExpr	TWO_Order
1552497_a_at	SLAMF6	1552497_a_at	-0.282204	7.8499	192	1552497_a_at	-0.640258	7.8499	54
1554352_s_at	DENND4A	1554352_s_at	0.362717	9.34607	54219	1554352_s_at	0.407071	9.34607	54275
1554452_a_at	C7orf68	1554452_a_at	-0.540529	9.21768	27	1554452_a_at	-0.716296	9.21768	44
1554479_a_at	CARD8	1554479_a_at	-0.209282	6.68672	541	1554479_a_at	-0.363948	6.68672	301
1554742_at	PMS1	1554742_at	-0.211213	6.57362	524	1554742_at	-0.229243	6.57362	1014
1555325_s_at	NA	1555325_s_at	0.360899	7.03891	54204	1555325_s_at	0.35665	7.03891	54148
1555832_s_at	KLF6	1555832_s_at	-0.193161	8.61108	709	1555832_s_at	-0.526629	8.61108	100
1555878_at	RPS24	1555878_at	0.530259	7.53338	54620	1555878_at	0.265071	7.53338	53684
1555888_at	UBR5	1555888_at	-0.225612	7.14451	414	1555888_at	-0.329289	7.14451	397
1556180_at	LOC729678	1556180_at	-0.190079	7.23118	749	1556180_at	-0.430276	7.23118	179
1557139_at	NA	1557139_at	-0.328773	7.31945	118	1557139_at	-0.449548	7.31945	154
1558186_s_at	CLLU1	1558186_s_at	-0.250618	6.37223	292	1558186_s_at	-0.23748	6.37223	934
1558292_s_at	PIGW	1558292_s_at	0.351999	8.65746	54138	1558292_s_at	0.347081	8.65746	54110
1559584_a_at	C16orf54	1559584_a_at	-0.350199	6.1272	93	1559584_a_at	-0.569889	6.1272	77
1569034_a_at	LOC440864	1569034_a_at	-0.336839	7.86655	106	1569034_a_at	-0.395301	7.86655	230
200630_x_at	SET	200630_x_at	0.398163	11.3157	54367	200630_x_at	0.37616	11.3157	54202
200810_s_at	CIRBP	200810_s_at	0.341631	10.9788	54068	200810_s_at	0.691815	10.9788	54523
200920_s_at	BTG1	200920_s_at	-0.241525	10.7623	336	200920_s_at	-0.243448	10.7623	875
200935_at	CALR	200935_at	0.428448	8.50639	54450	200935_at	0.288814	8.50639	53850
200961_at	SEPHS2	200961_at	-0.180024	10.0863	894	200961_at	-0.354257	10.0863	323
201008_s_at	TXNIP	201008_s_at	-0.69929	8.12862	8	201008_s_at	-0.871798	8.12862	21
201009_s_at	TXNIP	201009_s_at	-0.621385	8.2088	17	201009_s_at	-0.795506	8.2088	29
201010_s_at	TXNIP	201010_s_at	-0.747394	8.40229	4	201010_s_at	-0.848605	8.40229	25
201140_s_at	RAB5C	201140_s_at	0.394236	8.51707	54348	201140_s_at	0.343369	8.51707	54098
201156_s_at	RAB5C	201156_s_at	0.393545	8.85203	54347	201156_s_at	0.273018	8.85203	53746
201259_s_at	SYPL1	201259_s_at	-0.179808	10.8553	903	201259_s_at	-0.244246	10.8553	868
201357_s_at	SF3A1	201357_s_at	0.322098	9.03242	53925	201357_s_at	0.286943	9.03242	53841
201366_at	ANXA7	201366_at	0.432162	9.86762	54456	201366_at	0.284699	9.86762	53828
201490_s_at	PPIF	201490_s_at	0.302284	10.6826	53706	201490_s_at	0.339372	10.6826	54077
201623_s_at	DARS	201623_s_at	0.359245	10.8522	54194	201623_s_at	0.383279	10.8522	54221
201801_s_at	SLC29A1	201801_s_at	0.36119	8.98664	54206	201801_s_at	0.317822	8.98664	53994
201848_s_at	BNIP3	201848_s_at	-0.721036	8.40113	6	201848_s_at	-0.311342	8.40113	455
201849_at	BNIP3	201849_at	-0.797486	9.75339	3	201849_at	-0.389468	9.75339	239
201896_s_at	PSRC1	201896_s_at	-0.201123	7.29966	632	201896_s_at	-0.307607	7.29966	472
202086_at	MX1	202086_at	0.345582	8.68435	54092	202086_at	1.63839	8.68435	54656
202102_s_at	BRD4	202102_s_at	0.451668	9.40358	54503	202102_s_at	0.376583	9.40358	54204
202364_at	MXI1	202364_at	-0.242668	9.39977	329	202364_at	-0.435093	9.39977	174
202388_at	RGS2	202388_at	-0.208961	8.22109	542	202388_at	-0.276616	8.22109	613
202478_at	TRIB2	202478_at	-0.340539	8.91412	103	202478_at	-0.313114	8.91412	449
202479_s_at	TRIB2	202479_s_at	-0.236298	7.79022	363	202479_s_at	-0.248607	7.79022	820
202637_s_at	ICAM1	202637_s_at	0.532797	8.38668	54621	202637_s_at	2.7027	8.38668	54671
202638_s_at	ICAM1	202638_s_at	0.566609	8.05955	54636	202638_s_at	2.91798	8.05955	54674
202643_s_at	TNFAIP3	202643_s_at	0.304123	8.43217	53725	202643_s_at	1.44218	8.43217	54647
202644_s_at	TNFAIP3	202644_s_at	0.33017	9.14768	53996	202644_s_at	1.63574	9.14768	54655
202716_at	PTPN1	202716_at	0.342004	8.09751	54072	202716_at	0.415915	8.09751	54288
202723_s_at	FOXO1	202723_s_at	0.299335	8.51189	53673	202723_s_at	0.399598	8.51189	54261
202769_at	CCNG2	202769_at	-0.573796	9.09357	22	202769_at	-0.88918	9.09357	19
202770_s_at	CCNG2	202770_s_at	-0.515117	8.63913	32	202770_s_at	-0.879866	8.63913	20
202871_at	TRAF4	202871_at	0.413086	9.43522	54409	202871_at	0.544488	9.43522	54443
202876_s_at	PBX2	202876_s_at	0.348785	7.96545	54115	202876_s_at	0.265197	7.96545	53688
202880_s_at	CYTH1	202880_s_at	0.304636	8.59156	53740	202880_s_at	0.482537	8.59156	54393
202887_s_at	DDIT4	202887_s_at	-0.649249	9.39016	13	202887_s_at	-1.51386	9.39016	6
202951_at	STK38	202951_at	-0.180887	9.40808	874	202951_at	-0.352748	9.40808	326
203140_at	BCL6	203140_at	-0.230268	10.6005	392	203140_at	-1.90373	10.6005	1
203414_at	MMD	203414_at	0.352329	9.80161	54140	203414_at	0.820008	9.80161	54566
203428_s_at	ASF1A	203428_s_at	-0.245043	10.012	316	203428_s_at	-0.263474	10.012	701
203810_at	DNAJB4	203810_at	-0.25348	8.10548	281	203810_at	-1.58865	8.10548	4
203811_s_at	DNAJB4	203811_s_at	-0.279968	8.17709	203	203811_s_at	-1.21027	8.17709	9
203823_at	RGS3	203823_at	-0.274242	6.78805	220	203823_at	-0.358499	6.78805	310
203927_at	NFKBIE	203927_at	0.46981	8.61963	54532	203927_at	1.76491	8.61963	54661
203976_s_at	CHAF1A	203976_s_at	0.403447	9.51286	54379	203976_s_at	0.341848	9.51286	54091
204197_s_at	RUNX3	204197_s_at	0.585758	9.10314	54645	204197_s_at	0.700154	9.10314	54526
204198_s_at	RUNX3	204198_s_at	0.701794	9.45189	54667	204198_s_at	0.774517	9.45189	54553
204243_at	RLF	204243_at	-0.264855	7.8924	246	204243_at	-0.286964	7.8924	556
204286_s_at	PMAIP1	204286_s_at	0.307366	10.3649	53771	204286_s_at	0.616755	10.3649	54492
204326_x_at	MT1X	204326_x_at	0.533667	7.83979	54622	204326_x_at	0.318565	7.83979	53998
204433_s_at	SPATA2	204433_s_at	0.32337	7.52472	53936	204433_s_at	0.479008	7.52472	54385
204435_at	NUPL1	204435_at	0.368252	7.85338	54246	204435_at	0.628547	7.85338	54501
204562_at	IRF4	204562_at	0.449853	11.0001	54499	204562_at	2.16668	11.0001	54667
204645_at	CCNT2	204645_at	0.318704	7.79751	53900	204645_at	0.351667	7.79751	54128
204683_at	ICAM2	204683_at	-0.179131	8.68861	915	204683_at	-0.321013	8.68861	420
204689_at	HHEX	204689_at	-0.223634	7.14345	429	204689_at	-0.457558	7.14345	144
204774_at	EVI2A	204774_at	-0.476005	8.30501	37	204774_at	-0.414962	8.30501	204
204951_at	RHOH	204951_at	-0.270046	9.74173	233	204951_at	-0.434031	9.74173	176
204999_s_at	ATF5	204999_s_at	0.377347	9.75555	54295	204999_s_at	0.325678	9.75555	54029
205061_s_at	EXOSC9	205061_s_at	0.376737	9.88515	54291	205061_s_at	0.263507	9.88515	53673
205101_at	CIITA	205101_at	0.360139	7.26447	54198	205101_at	0.27429	7.26447	53755
205173_x_at	CD58	205173_x_at	0.567595	9.22298	54637	205173_x_at	0.429568	9.22298	54312
205178_s_at	RBBP6	205178_s_at	0.514987	8.39564	54607	205178_s_at	0.389376	8.39564	54234
205205_at	RELB	205205_at	0.404042	9.05863	54382	205205_at	0.789939	9.05863	54558
205323_s_at	MTF1	205323_s_at	0.305139	7.84867	53746	205323_s_at	0.357262	7.84867	54151
205484_at	SIT1	205484_at	-0.278163	9.09623	209	205484_at	-0.589354	9.09623	69
205548_s_at	BTG3	205548_s_at	0.370209	8.71223	54259	205548_s_at	0.457401	8.71223	54352
205748_s_at	RNF126	205748_s_at	0.397096	10.587	54362	205748_s_at	0.615426	10.587	54491
205798_at	IL7R	205798_at	-0.400991	9.64756	61	205798_at	-1.15197	9.64756	11
205903_s_at	KCNN3	205903_s_at	-0.431641	6.8576	47	205903_s_at	-0.24607	6.8576	846
205965_at	BATF	205965_at	0.348518	9.42258	54114	205965_at	2.29972	9.42258	54670
206150_at	CD27	206150_at	-0.202869	8.95505	606	206150_at	-0.307075	8.95505	473
206437_at	S1PR4	206437_at	-0.21601	7.0492	489	206437_at	-0.242672	7.0492	880
207535_s_at	NFKB2	207535_s_at	0.500529	8.22908	54589	207535_s_at	0.464881	8.22908	54365
207543_s_at	P4HA1	207543_s_at	-0.653593	9.00959	12	207543_s_at	-0.403442	9.00959	217
207574_s_at	GADD45B	207574_s_at	0.495169	8.85346	54580	207574_s_at	1.48058	8.85346	54648
207761_s_at	METTL7A	207761_s_at	-0.291801	9.59574	166	207761_s_at	-0.292716	9.59574	529
207826_s_at	ID3	207826_s_at	-0.564134	11.0323	24	207826_s_at	-1.5337	11.0323	5
208152_s_at	DDX21	208152_s_at	0.470493	11.9576	54535	208152_s_at	0.352933	11.9576	54133
208296_x_at	TNFAIP8	208296_x_at	-0.292379	10.5592	163	208296_x_at	-0.416835	10.5592	201
208313_s_at	SF1	208313_s_at	0.456792	10.6758	54507	208313_s_at	0.349901	10.6758	54121
208442_s_at	ATM	208442_s_at	-0.244914	7.2293	317	208442_s_at	-0.246363	7.2293	843
208456_s_at	RRAS2	208456_s_at	0.355615	10.4433	54172	208456_s_at	0.338033	10.4433	54074
208729_x_at	HLA-B	208729_x_at	0.487534	12.0621	54567	208729_x_at	0.308925	12.0621	53955
208776_at	PSMD11	208776_at	0.316437	7.62328	53879	208776_at	0.391098	7.62328	54240
208829_at	TAPBP	208829_at	0.471047	10.1607	54537	208829_at	0.348991	10.1607	54119
208937_s_at	ID1	208937_s_at	-2.07457	7.73293	1	208937_s_at	-1.49335	7.73293	7
209034_at	PNRC1	209034_at	-0.283195	8.90768	191	209034_at	-0.383543	8.90768	252
209042_s_at	UBE2G2	209042_s_at	0.361472	9.93143	54207	209042_s_at	0.283517	9.93143	53822
209102_s_at	HBP1	209102_s_at	-0.48366	8.16066	35	209102_s_at	-0.230392	8.16066	999
209140_x_at	HLA-B	209140_x_at	0.396077	13.1313	54358	209140_x_at	0.303464	13.1313	53926
209201_x_at	CXCR4	209201_x_at	-0.279018	11.1638	206	209201_x_at	-0.26261	11.1638	709
209291_at	ID4	209291_at	-0.923697	8.88479	2	209291_at	-0.744332	8.88479	35
209292_at	ID4	209292_at	-0.572304	7.09987	23	209292_at	-0.378049	7.09987	265
209293_x_at	ID4	209293_x_at	-0.533227	7.7885	28	209293_x_at	-0.496333	7.7885	114
209304_x_at	GADD45B	209304_x_at	0.379351	8.73997	54302	209304_x_at	1.35119	8.73997	54640
209305_s_at	GADD45B	209305_s_at	0.418943	8.2716	54428	209305_s_at	1.26738	8.2716	54637
209324_s_at	RGS16	209324_s_at	0.439558	8.68204	54474	209324_s_at	1.43718	8.68204	54645
209325_s_at	RGS16	209325_s_at	0.323997	8.6754	53943	209325_s_at	1.415	8.6754	54643
209451_at	TANK	209451_at	0.310501	9.02925	53808	209451_at	0.580803	9.02925	54471
209606_at	CYTIP	209606_at	-0.265363	8.04264	244	209606_at	-0.930263	8.04264	17
209636_at	NFKB2	209636_at	0.379547	7.4182	54303	209636_at	0.298312	7.4182	53898
209780_at	PHTF2	209780_at	0.407756	10.7925	54391	209780_at	0.312029	10.7925	53970
209822_s_at	VLDLR	209822_s_at	-0.222898	6.65841	432	209822_s_at	-0.402773	6.65841	218
209916_at	DHTKD1	209916_at	0.309221	8.27678	53800	209916_at	0.32845	8.27678	54042
209939_x_at	CFLAR	209939_x_at	0.328413	8.8032	53975	209939_x_at	0.563992	8.8032	54461
210132_at	EFNA3	210132_at	-0.242276	7.11536	331	210132_at	-0.257694	7.11536	750
210231_x_at	SET	210231_x_at	0.377845	11.3908	54298	210231_x_at	0.447326	11.3908	54337
210387_at	NA	210387_at	-0.287978	6.40688	178	210387_at	-0.68869	6.40688	49
210512_s_at	VEGFA	210512_s_at	-0.387094	7.34816	70	210512_s_at	-1.11492	7.34816	13
210514_x_at	HLA-G	210514_x_at	0.345907	8.20472	54096	210514_x_at	0.279357	8.20472	53799
210538_s_at	BIRC3	210538_s_at	0.508432	9.84035	54598	210538_s_at	1.66023	9.84035	54659
210563_x_at	CFLAR	210563_x_at	0.423941	8.80388	54441	210563_x_at	0.554601	8.80388	54452
210564_x_at	CFLAR	210564_x_at	0.308891	7.10667	53791	210564_x_at	0.279624	7.10667	53801
210640_s_at	GPER	210640_s_at	-0.684173	7.10683	9	210640_s_at	-0.58763	7.10683	70
210649_s_at	ARID1A	210649_s_at	0.461961	9.1067	54518	210649_s_at	0.289322	9.1067	53854
210966_x_at	LARP1	210966_x_at	0.671076	9.65361	54664	210966_x_at	0.471294	9.65361	54380
211458_s_at	NA	211458_s_at	-0.208295	6.44681	552	211458_s_at	-0.279936	6.44681	590
211559_s_at	CCNG2	211559_s_at	-0.635398	8.53492	15	211559_s_at	-0.724308	8.53492	40
211742_s_at	EVI2B	211742_s_at	-0.346991	7.65744	94	211742_s_at	-0.443454	7.65744	162
211744_s_at	CD58	211744_s_at	0.47231	8.39808	54540	211744_s_at	0.314175	8.39808	53975
211771_s_at	POU2F2	211771_s_at	0.514353	7.02533	54605	211771_s_at	0.329272	7.02533	54045
211783_s_at	MTA1	211783_s_at	0.337385	9.62202	54040	211783_s_at	0.352754	9.62202	54132
211829_s_at	GPER	211829_s_at	-0.257565	6.33831	266	211829_s_at	-0.239021	6.33831	920
211899_s_at	TRAF4	211899_s_at	0.360183	8.27587	54199	211899_s_at	0.557169	8.27587	54454
211911_x_at	HLA-B	211911_x_at	0.519115	12.2685	54609	211911_x_at	0.297099	12.2685	53893
211919_s_at	CXCR4	211919_s_at	-0.275922	11.4552	212	211919_s_at	-0.271385	11.4552	644
211948_x_at	PRRC2C	211948_x_at	0.550945	9.38639	54631	211948_x_at	0.26927	9.38639	53712
212016_s_at	PTBP1	212016_s_at	0.328825	10.6756	53980	212016_s_at	0.30273	10.6756	53924
212104_s_at	RBFOX2	212104_s_at	-0.33418	9.32168	109	212104_s_at	-0.439834	9.32168	166
212171_x_at	VEGFA	212171_x_at	-0.185835	7.48243	800	212171_x_at	-0.308915	7.48243	465
212178_s_at	NA	212178_s_at	0.472808	9.70478	54541	212178_s_at	0.37016	9.70478	54190
212193_s_at	LARP1	212193_s_at	0.914858	9.58203	54675	212193_s_at	0.623532	9.58203	54494
212195_at	IL6ST	212195_at	0.346741	7.73969	54104	212195_at	0.626226	7.73969	54495
212218_s_at	FASN	212218_s_at	0.547629	9.4051	54628	212218_s_at	0.266101	9.4051	53694
212300_at	TXLNA	212300_at	0.311638	8.31862	53822	212300_at	0.418298	8.31862	54294
212399_s_at	VGLL4	212399_s_at	-0.236986	8.86075	358	212399_s_at	-0.409901	8.86075	209
212420_at	ELF1	212420_at	-0.235198	10.1726	366	212420_at	-0.33755	10.1726	371
212500_at	ADO	212500_at	0.317653	8.49622	53888	212500_at	0.472668	8.49622	54381
212590_at	RRAS2	212590_at	0.391651	10.8369	54340	212590_at	0.363479	10.8369	54170
212605_s_at	NA	212605_s_at	0.548717	9.13335	54629	212605_s_at	0.446109	9.13335	54333
212608_s_at	NA	212608_s_at	0.415987	9.06614	54418	212608_s_at	0.366651	9.06614	54181
212631_at	STX7	212631_at	-0.205319	9.44688	577	212631_at	-0.409452	9.44688	210
212683_at	SLC25A44	212683_at	0.323408	8.07572	53937	212683_at	0.301409	8.07572	53915
212689_s_at	KDM3A	212689_s_at	-0.412177	8.66826	55	212689_s_at	-0.263185	8.66826	705
212781_at	RBBP6	212781_at	0.473721	8.74969	54543	212781_at	0.272687	8.74969	53744
212783_at	RBBP6	212783_at	0.508597	9.16994	54600	212783_at	0.336648	9.16994	54064
212841_s_at	PPFIBP2	212841_s_at	-0.210992	8.24721	527	212841_s_at	-0.303799	8.24721	489
213075_at	OLFML2A	213075_at	0.587825	8.80911	54647	213075_at	0.293311	8.80911	53873
213134_x_at	BTG3	213134_x_at	0.39347	9.60236	54346	213134_x_at	0.525466	9.60236	54428
213263_s_at	PCBP2	213263_s_at	0.380352	8.79786	54308	213263_s_at	0.322791	8.79786	54017
213283_s_at	SALL2	213283_s_at	-0.394457	7.51713	64	213283_s_at	-0.451364	7.51713	152
213294_at	NA	213294_at	0.470081	8.10936	54533	213294_at	0.488673	8.10936	54401
213313_at	RABGAP1	213313_at	-0.179805	9.0768	904	213313_at	-0.358472	9.0768	311
213348_at	CDKN1C	213348_at	-0.363737	6.27206	81	213348_at	-0.2294	6.27206	1012
213537_at	HLA-DPA1	213537_at	0.476251	8.82556	54550	213537_at	0.340744	8.82556	54082
213579_s_at	EP300	213579_s_at	0.395808	7.76949	54356	213579_s_at	0.328151	7.76949	54041
213620_s_at	NA	213620_s_at	-0.326704	10.1023	122	213620_s_at	-0.346083	10.1023	346
213743_at	CCNT2	213743_at	0.333858	7.75982	54024	213743_at	0.364849	7.75982	54173
213901_x_at	RBFOX2	213901_x_at	-0.220543	8.26506	455	213901_x_at	-0.39659	8.26506	226
214239_x_at	PCGF2	214239_x_at	-0.250671	7.10693	291	214239_x_at	-0.245692	7.10693	852
214315_x_at	CALR	214315_x_at	0.603179	9.55569	54652	214315_x_at	0.435195	9.55569	54321
214459_x_at	HLA-C	214459_x_at	0.450724	11.9716	54501	214459_x_at	0.317214	11.9716	53990
214743_at	CUX1	214743_at	0.335523	9.86086	54032	214743_at	0.301708	9.86086	53916
214787_at	DENND4A	214787_at	0.598781	8.47706	54650	214787_at	0.490941	8.47706	54402
214794_at	PA2G4	214794_at	0.488912	10.2541	54570	214794_at	0.279507	10.2541	53800
215260_s_at	TCF3	215260_s_at	0.316405	9.34324	53878	215260_s_at	0.380932	9.34324	54216
215933_s_at	HHEX	215933_s_at	-0.173823	7.83077	1007	215933_s_at	-0.621052	7.83077	60
216226_at	TAF4B	216226_at	0.323361	8.12792	53935	216226_at	0.540953	8.12792	54439
216396_s_at	EI24	216396_s_at	0.356441	9.12367	54177	216396_s_at	0.649694	9.12367	54510
216526_x_at	HLA-C	216526_x_at	0.39872	12.7565	54370	216526_x_at	0.307337	12.7565	53947
216648_s_at	RREB1	216648_s_at	-0.198743	6.20988	651	216648_s_at	-0.23733	6.20988	935
216942_s_at	CD58	216942_s_at	0.441319	8.5232	54477	216942_s_at	0.375262	8.5232	54201
217437_s_at	TACC1	217437_s_at	0.390135	8.5418	54336	217437_s_at	0.281426	8.5418	53813
217526_at	NFATC2IP	217526_at	0.385745	7.81725	54322	217526_at	0.317407	7.81725	53993
217527_s_at	NFATC2IP	217527_s_at	0.409399	8.11178	54395	217527_s_at	0.262047	8.11178	53662
217529_at	ORAI2	217529_at	0.377236	8.63155	54293	217529_at	0.263259	8.63155	53672
217739_s_at	NAMPT	217739_s_at	0.332501	11.0189	54017	217739_s_at	0.307954	11.0189	53949
217742_s_at	WAC	217742_s_at	0.359682	9.89863	54195	217742_s_at	0.41211	9.89863	54279
217856_at	RBM8A	217856_at	0.328367	8.00364	53974	217856_at	0.434699	8.00364	54320
218035_s_at	RBM47	218035_s_at	0.384919	7.9376	54317	218035_s_at	0.611335	7.9376	54489
218248_at	FAM111A	218248_at	-0.245915	9.65288	311	218248_at	-0.286079	9.65288	562
218274_s_at	ANKZF1	218274_s_at	-0.224422	8.13584	422	218274_s_at	-0.29185	8.13584	531
218344_s_at	RCOR3	218344_s_at	0.306709	7.49552	53762	218344_s_at	0.331536	7.49552	54050
218401_s_at	ZNF281	218401_s_at	0.308986	7.84623	53795	218401_s_at	0.264591	7.84623	53680
218431_at	VIPAR	218431_at	-0.234814	8.02528	367	218431_at	-0.296362	8.02528	510
218443_s_at	DAZAP1	218443_s_at	0.446133	9.50211	54489	218443_s_at	0.278184	9.50211	53790
218507_at	C7orf68	218507_at	-0.630615	9.47825	16	218507_at	-0.739188	9.47825	36
218611_at	IER5	218611_at	0.440544	10.3218	54475	218611_at	1.15521	10.3218	54628
218689_at	FANCF	218689_at	-0.229132	8.53205	395	218689_at	-0.382899	8.53205	254
218750_at	TAF1D	218750_at	0.477225	7.51196	54553	218750_at	0.396913	7.51196	54254
218810_at	ZC3H12A	218810_at	0.321126	8.31039	53916	218810_at	1.38024	8.31039	54641
218862_at	ASB13	218862_at	-0.422827	8.47804	51	218862_at	-0.265319	8.47804	684
218935_at	EHD3	218935_at	-0.288338	7.48708	176	218935_at	-0.294358	7.48708	521
218951_s_at	PLCXD1	218951_s_at	-0.232937	8.4052	377	218951_s_at	-0.276041	8.4052	616
218976_at	DNAJC12	218976_at	-0.218877	9.32755	469	218976_at	-0.272109	9.32755	636
218980_at	FHOD3	218980_at	-0.327747	6.64145	121	218980_at	-0.232708	6.64145	977
219209_at	IFIH1	219209_at	0.350852	7.97075	54130	219209_at	0.404174	7.97075	54270
219351_at	TRAPPC2	219351_at	-0.274344	8.35492	218	219351_at	-0.242729	8.35492	879
219471_at	C13orf18	219471_at	-0.18784	12.2361	777	219471_at	-0.385797	12.2361	245
219673_at	MCM9	219673_at	0.357091	7.8296	54183	219673_at	0.390088	7.8296	54236
219737_s_at	PCDH9	219737_s_at	-0.319598	8.90999	127	219737_s_at	-0.914416	8.90999	18
219743_at	HEY2	219743_at	-0.331444	7.26439	114	219743_at	-0.948753	7.26439	15
219990_at	E2F8	219990_at	0.31621	9.0296	53874	219990_at	0.313623	9.0296	53973
220002_at	KIF26B	220002_at	0.315862	7.48618	53870	220002_at	0.813959	7.48618	54565
220200_s_at	SETD8	220200_s_at	0.361661	8.60803	54211	220200_s_at	0.275576	8.60803	53769
220277_at	CXXC4	220277_at	-0.200782	7.61756	634	220277_at	-0.251308	7.61756	789
220341_s_at	C5orf45	220341_s_at	-0.245914	7.61654	312	220341_s_at	-0.248089	7.61654	826
220351_at	CCRL1	220351_at	-0.291025	8.28952	169	220351_at	-0.677216	8.28952	51
220770_s_at	C5orf54	220770_s_at	-0.191948	6.46768	721	220770_s_at	-0.486101	6.46768	121
220939_s_at	DPP8	220939_s_at	0.33129	9.83835	54005	220939_s_at	0.288648	9.83835	53849
221003_s_at	CAB39L	221003_s_at	-0.255291	7.59058	276	221003_s_at	-0.38049	7.59058	259
221081_s_at	DENND2D	221081_s_at	-0.242056	7.92004	332	221081_s_at	-0.340419	7.92004	363
221194_s_at	RNFT1	221194_s_at	-0.215898	7.67083	490	221194_s_at	-0.294775	7.67083	518
221222_s_at	C1orf56	221222_s_at	-0.220449	7.35942	456	221222_s_at	-0.33048	7.35942	391
221491_x_at	NA	221491_x_at	0.703981	9.31278	54668	221491_x_at	0.426282	9.31278	54309
221842_s_at	ZNF131	221842_s_at	0.325807	9.07801	53956	221842_s_at	0.308242	9.07801	53953
221969_at	PAX5	221969_at	0.355852	10.1079	54173	221969_at	0.275445	10.1079	53765
222037_at	MCM4	222037_at	0.325427	9.78595	53951	222037_at	0.272151	9.78595	53740
222851_at	ZNF654	222851_at	-0.226239	7.07338	409	222851_at	-0.230077	7.07338	1006
223129_x_at	MYLIP	223129_x_at	-0.215507	7.49706	493	223129_x_at	-0.406399	7.49706	212
223159_s_at	NEK6	223159_s_at	0.415125	8.98985	54415	223159_s_at	0.332517	8.98985	54052
223297_at	AMMECR1L	223297_at	0.324971	8.40914	53949	223297_at	0.336763	8.40914	54066
223332_x_at	RNF126	223332_x_at	0.363192	9.79961	54222	223332_x_at	0.640845	9.79961	54506
223734_at	C4orf49	223734_at	-0.268886	7.39371	236	223734_at	-0.232573	7.39371	979
223751_x_at	TLR10	223751_x_at	-0.277247	8.69272	210	223751_x_at	-0.637757	8.69272	55
223809_at	RGS18	223809_at	-0.659582	7.68489	11	223809_at	-0.86104	7.68489	23
224562_at	WASF2	224562_at	0.373073	10.0624	54270	224562_at	0.350724	10.0624	54122
224569_s_at	IRF2BP2	224569_s_at	0.444385	9.98876	54486	224569_s_at	0.594664	9.98876	54484
224582_s_at	NUCKS1	224582_s_at	0.327258	10.1808	53966	224582_s_at	0.3001	10.1808	53908
224606_at	KLF6	224606_at	-0.199884	8.86423	639	224606_at	-0.524574	8.86423	101
224718_at	YY1	224718_at	0.483156	9.36417	54563	224718_at	0.351844	9.36417	54129
224741_x_at	GAS5	224741_x_at	-0.223736	12.318	427	224741_x_at	-0.26675	12.318	679
224797_at	ARRDC3	224797_at	-0.358306	6.7284	89	224797_at	-0.617399	6.7284	63
225213_at	PPTC7	225213_at	0.34368	10.6842	54080	225213_at	0.467397	10.6842	54371
225238_at	MSI2	225238_at	0.35475	7.77532	54165	225238_at	0.345318	7.77532	54105
225377_at	C9orf86	225377_at	0.420511	8.90842	54434	225377_at	0.31057	8.90842	53963
225390_s_at	KLF13	225390_s_at	0.457698	10.4929	54510	225390_s_at	0.521414	10.4929	54426
225468_at	PATL1	225468_at	0.339919	9.0275	54052	225468_at	0.387871	9.0275	54231
225530_at	MOBKL2A	225530_at	-0.342959	9.03148	98	225530_at	-0.713754	9.03148	45
225706_at	GLCCI1	225706_at	-0.406729	8.68549	57	225706_at	-0.293489	8.68549	524
225707_at	ARL6IP6	225707_at	0.299169	10.0498	53670	225707_at	0.288045	10.0498	53846
225738_at	RAPGEF1	225738_at	0.50782	9.27772	54595	225738_at	0.392247	9.27772	54244
225811_at	C11orf58	225811_at	0.489947	8.33695	54571	225811_at	0.355239	8.33695	54145
225914_s_at	CAB39L	225914_s_at	-0.354775	8.82552	91	225914_s_at	-0.373605	8.82552	278
225915_at	CAB39L	225915_at	-0.183497	8.18673	832	225915_at	-0.418169	8.18673	198
225982_at	UBTF	225982_at	0.340612	9.22392	54061	225982_at	0.269764	9.22392	53717
226065_at	PRICKLE1	226065_at	-0.244233	7.47371	321	226065_at	-0.433938	7.47371	177
226099_at	ELL2	226099_at	0.747308	7.95981	54673	226099_at	0.677635	7.95981	54520
226137_at	ZFHX3	226137_at	0.482374	7.38692	54561	226137_at	0.422287	7.38692	54304
226176_s_at	USP42	226176_s_at	0.355271	7.52413	54169	226176_s_at	0.341114	7.52413	54084
226178_at	SOCS4	226178_at	0.309238	9.54957	53801	226178_at	0.563644	9.54957	54460
226218_at	IL7R	226218_at	-0.292481	9.65698	162	226218_at	-0.940429	9.65698	16
226223_at	NA	226223_at	-0.226772	9.783	405	226223_at	-0.445602	9.783	160
226389_s_at	RAPGEF1	226389_s_at	0.400332	9.35653	54374	226389_s_at	0.276567	9.35653	53775
226440_at	DUSP22	226440_at	0.306396	9.38771	53761	226440_at	0.356929	9.38771	54149
226465_s_at	SON	226465_s_at	0.397524	10.0774	54365	226465_s_at	0.405467	10.0774	54271
226479_at	KBTBD6	226479_at	0.329161	7.91984	53981	226479_at	0.285228	7.91984	53835
226498_at	FLT1	226498_at	-0.197917	6.73598	662	226498_at	-0.472786	6.73598	134
226560_at	NA	226560_at	0.300021	7.48395	53681	226560_at	0.878258	7.48395	54581
226574_at	PSPC1	226574_at	0.329792	9.68099	53993	226574_at	0.300729	9.68099	53912
226583_at	C12orf76	226583_at	-0.239838	7.64441	344	226583_at	-0.276285	7.64441	614
226585_at	NEIL2	226585_at	0.31565	8.4981	53864	226585_at	0.518034	8.4981	54424
226614_s_at	FAM167A	226614_s_at	-0.476395	8.66642	36	226614_s_at	-0.41878	8.66642	197
226914_at	ARPC5L	226914_at	0.316319	9.07999	53877	226914_at	0.265177	9.07999	53687
226933_s_at	ID4	226933_s_at	-0.401692	6.62685	59	226933_s_at	-0.492246	6.62685	116
226982_at	ELL2	226982_at	0.460156	6.87856	54514	226982_at	0.483628	6.87856	54396
226994_at	DNAJA2	226994_at	0.312653	9.30575	53834	226994_at	0.325579	9.30575	54028
227069_at	NA	227069_at	0.341849	9.23065	54070	227069_at	0.359791	9.23065	54162
227184_at	PTAFR	227184_at	-0.219575	8.03544	461	227184_at	-0.572855	8.03544	76
227247_at	PLEKHA8	227247_at	-0.241932	7.81062	333	227247_at	-0.323392	7.81062	414
227257_s_at	C10orf46	227257_s_at	0.473322	8.42513	54542	227257_s_at	0.389293	8.42513	54233
227309_at	YOD1	227309_at	0.302187	8.67494	53703	227309_at	0.446225	8.67494	54334
227337_at	ANKRD37	227337_at	-0.297648	7.75582	153	227337_at	-0.851706	7.75582	24
227384_s_at	NA	227384_s_at	-0.3871	7.58574	69	227384_s_at	-0.263423	7.58574	702
227432_s_at	NA	227432_s_at	-0.178706	10.0379	923	227432_s_at	-0.238959	10.0379	921
227455_at	C6orf136	227455_at	0.425364	8.32571	54447	227455_at	0.306662	8.32571	53942
227626_at	PAQR8	227626_at	-0.179487	8.18232	910	227626_at	-0.356775	8.18232	320
227852_at	RP9	227852_at	0.525603	8.65888	54616	227852_at	0.344737	8.65888	54103
227921_at	NA	227921_at	-0.359371	8.51325	86	227921_at	-0.505555	8.51325	111
227983_at	RILPL2	227983_at	0.465908	9.1869	54527	227983_at	0.637649	9.1869	54505
228033_at	E2F7	228033_at	0.304428	8.00034	53734	228033_at	0.562793	8.00034	54458
228038_at	SOX2	228038_at	-0.212012	8.9818	517	228038_at	-1.80511	8.9818	2
228081_at	CCNG2	228081_at	-0.429863	7.04451	49	228081_at	-0.427499	7.04451	185
228098_s_at	MYLIP	228098_s_at	-0.420272	7.40988	53	228098_s_at	-0.720599	7.40988	43
228149_at	C7orf60	228149_at	-0.297207	7.9972	155	228149_at	-0.387681	7.9972	241
228190_at	NA	228190_at	-0.181595	8.45778	859	228190_at	-0.303786	8.45778	490
228395_at	NA	228395_at	0.353479	7.25203	54156	228395_at	0.38659	7.25203	54226
228468_at	MASTL	228468_at	0.311652	8.22804	53823	228468_at	1.01064	8.22804	54606
228499_at	PFKFB4	228499_at	-0.712741	7.09647	7	228499_at	-0.371062	7.09647	285
228603_at	ACTR3	228603_at	0.459901	8.40768	54512	228603_at	0.492473	8.40768	54403
228955_at	NA	228955_at	0.399956	7.51008	54372	228955_at	0.277306	7.51008	53782
229073_at	PRTG	229073_at	0.352598	7.61326	54145	229073_at	0.262284	7.61326	53665
229402_at	SAMD13	229402_at	-0.581788	7.93304	20	229402_at	-0.437602	7.93304	171
229437_at	MIR155HG	229437_at	0.307177	6.94059	53769	229437_at	1.49842	6.94059	54649
229488_at	OTUD7B	229488_at	-0.178748	6.47346	921	229488_at	-0.242401	6.47346	888
229590_at	RPL13	229590_at	-0.289175	8.4964	173	229590_at	-0.276741	8.4964	610
229670_at	NA	229670_at	-0.22235	8.52766	437	229670_at	-0.512164	8.52766	107
229674_at	SERTAD4	229674_at	0.502697	7.42422	54592	229674_at	0.509034	7.42422	54418
230240_at	NA	230240_at	-0.205692	7.04128	576	230240_at	-0.231636	7.04128	986
230252_at	LPAR5	230252_at	-0.194709	7.322	689	230252_at	-0.56612	7.322	79
230708_at	PRICKLE1	230708_at	-0.224304	6.71135	424	230708_at	-0.338483	6.71135	365
230778_at	NA	230778_at	-0.353684	6.58672	92	230778_at	-0.487658	6.58672	120
230795_at	NA	230795_at	-0.189887	6.86621	751	230795_at	-0.325947	6.86621	407
231898_x_at	SOX2OT	231898_x_at	-0.3045	7.18293	145	231898_x_at	-0.422386	7.18293	191
231929_at	IKZF2	231929_at	-0.376131	8.07896	74	231929_at	-0.36529	8.07896	299
231963_at	ANKRD33B	231963_at	0.46506	8.33001	54526	231963_at	0.749491	8.33001	54542
232026_at	HERC4	232026_at	-0.207467	6.07047	563	232026_at	-0.26372	6.07047	697
232739_at	SPIB	232739_at	0.435886	8.40862	54464	232739_at	0.539174	8.40862	54438
233140_s_at	VIPAR	233140_s_at	-0.192177	7.72458	720	233140_s_at	-0.26361	7.72458	699
233463_at	RASSF6	233463_at	-0.342867	6.74691	99	233463_at	-0.560363	6.74691	81
233750_s_at	TRMT1L	233750_s_at	-0.211454	8.24565	523	233750_s_at	-0.335921	8.24565	374
233970_s_at	TRMT6	233970_s_at	0.327951	9.52456	53971	233970_s_at	0.353123	9.52456	54136
234734_s_at	TNRC6A	234734_s_at	0.550292	8.40801	54630	234734_s_at	0.264184	8.40801	53677
235020_at	TAF4B	235020_at	0.365916	9.16126	54236	235020_at	0.431244	9.16126	54314
235132_at	LOC254128	235132_at	-0.269552	7.01408	235	235132_at	-0.260563	7.01408	726
235163_at	MOBKL2A	235163_at	-0.234366	7.72418	370	235163_at	-0.344573	7.72418	355
235235_s_at	PATL1	235235_s_at	0.299529	8.24742	53675	235235_s_at	0.323999	8.24742	54024
235258_at	DCP2	235258_at	-0.179895	8.13957	899	235258_at	-0.248819	8.13957	817
235522_at	CLEC2D	235522_at	-0.281815	7.51321	195	235522_at	-0.417366	7.51321	200
235542_at	TET3	235542_at	0.324381	8.954	53946	235542_at	0.95135	8.954	54597
235638_at	RASSF6	235638_at	-0.205197	8.13683	579	235638_at	-0.289603	8.13683	543
235744_at	PPTC7	235744_at	0.371663	8.29789	54263	235744_at	0.304126	8.29789	53932
235890_at	TBL1XR1	235890_at	0.304735	7.95688	53743	235890_at	0.299039	7.95688	53900
236203_at	HLA-DQA1	236203_at	0.454963	7.32019	54506	236203_at	0.315332	7.32019	53980
236273_at	NBPF1	236273_at	-0.231443	6.80274	385	236273_at	-0.308432	6.80274	468
236655_at	TPD52	236655_at	-0.194501	7.6011	696	236655_at	-0.257743	7.6011	748
238529_at	NA	238529_at	-0.225065	6.73578	415	238529_at	-0.291302	6.73578	536
238551_at	FUT11	238551_at	-0.219673	6.78184	460	238551_at	-0.492193	6.78184	117
238607_at	ZNF296	238607_at	0.329916	8.98862	53995	238607_at	0.281171	8.98862	53810
238829_at	NA	238829_at	0.322789	7.62304	53928	238829_at	0.27586	7.62304	53772
238919_at	NA	238919_at	-0.226501	6.61641	406	238919_at	-0.400996	6.61641	220
241383_at	ZNF385C	241383_at	0.508082	6.96771	54596	241383_at	0.315498	6.96771	53982
242127_at	NA	242127_at	-0.313651	7.41312	135	242127_at	-0.234832	7.41312	956
242681_at	NA	242681_at	-0.422717	7.06546	52	242681_at	-0.344311	7.06546	356
242890_at	NA	242890_at	0.352435	8.21806	54141	242890_at	0.277437	8.21806	53785
242939_at	TFDP1	242939_at	0.505397	8.8225	54593	242939_at	0.369256	8.8225	54187
243024_at	ZNF789	243024_at	-0.195152	7.14291	684	243024_at	-0.290374	7.14291	538
243366_s_at	NA	243366_s_at	-0.217824	7.39177	475	243366_s_at	-0.249621	7.39177	805
243495_s_at	NA	243495_s_at	-0.21842	7.96246	473	243495_s_at	-0.416523	7.96246	202
243611_at	MICALCL	243611_at	-0.293591	6.66516	159	243611_at	-0.410692	6.66516	208
243931_at	NA	243931_at	0.36666	7.59983	54238	243931_at	0.456949	7.59983	54351
244407_at	CYP39A1	244407_at	-0.232349	7.17589	382	244407_at	-0.691739	7.17589	48
