# Supplementary material for: Global gene expression changes of in vitro stimulated human transformed germinal centre B cells as surrogate for oncogenic pathway activation in individual aggressive B cell lymphomas
Source: Cell Commun Signal. 2012 Dec 20;10:43. doi: 10.1186/1478-811X-10-43 (PMC3566944; doi:10.1186/1478-811X-10-43)
Supplement: Additional file 14 — Table S10. Differentially expressed genes overlapping between CD40L and α-IgM stimulation. [file 1478-811X-10-43-S14.xls]

## Sheet: Tabelle1
			CD40L stimulation				BCR activation
	GenSymbols_OL	ID	log2FC	AveExpr	ONE_Order	ID	log2FC	AveExpr	TWO_Order
1552497_a_at	SLAMF6	1552497_a_at	-0.488796	7.8499	173	1552497_a_at	-1.10619	7.8499	136
1552678_a_at	USP28	1552678_a_at	-0.258598	7.45578	807	1552678_a_at	-0.643558	7.45578	601
1553977_a_at	CYP39A1	1553977_a_at	-0.324141	8.04122	500	1553977_a_at	-0.704389	8.04122	460
1554352_s_at	DENND4A	1554352_s_at	0.915804	9.34607	54633	1554352_s_at	1.74774	9.34607	54579
1554415_at	TAF5L	1554415_at	0.368385	7.51058	54032	1554415_at	0.607676	7.51058	53773
1554452_a_at	C7orf68	1554452_a_at	-0.649534	9.21768	67	1554452_a_at	-1.44269	9.21768	53
1555800_at	ZNF385B	1555800_at	-0.675421	9.02971	56	1555800_at	-0.596408	9.02971	715
1555801_s_at	ZNF385B	1555801_s_at	-0.70089	8.85053	49	1555801_s_at	-0.54507	8.85053	885
1555878_at	RPS24	1555878_at	0.387763	7.53338	54123	1555878_at	0.588709	7.53338	53732
1555888_at	UBR5	1555888_at	-0.500352	7.14451	155	1555888_at	-1.12068	7.14451	133
1555989_at	NA	1555989_at	-0.592915	9.2585	88	1555989_at	-1.02247	9.2585	171
1557139_at	NA	1557139_at	-0.797566	7.31945	21	1557139_at	-1.74058	7.31945	24
1560316_s_at	GLCCI1	1560316_s_at	-0.254904	7.80087	827	1560316_s_at	-0.894845	7.80087	244
1560485_at	HIVEP1	1560485_at	0.350468	6.84093	53923	1560485_at	0.721059	6.84093	53986
1568954_s_at	C16orf72	1568954_s_at	0.327883	8.34632	53772	1568954_s_at	0.812258	8.34632	54123
1569034_a_at	LOC440864	1569034_a_at	-0.396121	7.86655	305	1569034_a_at	-1.05919	7.86655	154
200598_s_at	HSP90B1	200598_s_at	0.647875	10.3258	54549	200598_s_at	1.05859	10.3258	54330
200599_s_at	HSP90B1	200599_s_at	0.583596	11.6842	54501	200599_s_at	1.16234	11.6842	54400
200628_s_at	WARS	200628_s_at	0.325011	8.97641	53748	200628_s_at	1.00421	8.97641	54287
200787_s_at	PEA15	200787_s_at	0.702278	8.75177	54568	200787_s_at	1.09126	8.75177	54361
200788_s_at	PEA15	200788_s_at	0.604468	8.90707	54516	200788_s_at	1.38588	8.90707	54491
200804_at	TMBIM6	200804_at	0.368228	10.5962	54030	200804_at	0.711372	10.5962	53975
200810_s_at	CIRBP	200810_s_at	0.443843	10.9788	54317	200810_s_at	0.652973	10.9788	53880
200838_at	CTSB	200838_at	0.375464	8.25624	54065	200838_at	1.31152	8.25624	54463
200904_at	HLA-E	200904_at	0.483582	7.93258	54411	200904_at	1.01323	7.93258	54296
200905_x_at	HLA-E	200905_x_at	0.843184	9.76945	54614	200905_x_at	1.2734	9.76945	54449
201008_s_at	TXNIP	201008_s_at	-0.612068	8.12862	81	201008_s_at	-1.1412	8.12862	124
201009_s_at	TXNIP	201009_s_at	-0.63505	8.2088	74	201009_s_at	-1.02124	8.2088	172
201010_s_at	TXNIP	201010_s_at	-0.663575	8.40229	58	201010_s_at	-1.1496	8.40229	122
201079_at	SYNGR2	201079_at	0.901196	9.77696	54629	201079_at	0.739616	9.77696	54021
201259_s_at	SYPL1	201259_s_at	-0.260618	10.8553	796	201259_s_at	-0.81935	10.8553	311
201310_s_at	C5orf13	201310_s_at	-0.327797	11.2937	488	201310_s_at	-0.873345	11.2937	262
201393_s_at	IGF2R	201393_s_at	0.496092	8.03545	54432	201393_s_at	1.36205	8.03545	54483
201471_s_at	SQSTM1	201471_s_at	0.496353	9.39349	54434	201471_s_at	3.03569	9.39349	54658
201573_s_at	ETF1	201573_s_at	0.355775	10.3506	53952	201573_s_at	0.863706	10.3506	54169
201612_at	ALDH9A1	201612_at	0.371317	10.7391	54046	201612_at	0.901341	10.7391	54203
201625_s_at	INSIG1	201625_s_at	0.350941	9.79113	53929	201625_s_at	0.968511	9.79113	54259
201739_at	SGK1	201739_at	0.60074	8.99688	54514	201739_at	4.83953	8.99688	54673
201818_at	LPCAT1	201818_at	0.387835	8.85619	54124	201818_at	0.582103	8.85619	53711
201848_s_at	BNIP3	201848_s_at	-0.650056	8.40113	66	201848_s_at	-0.582133	8.40113	762
201849_at	BNIP3	201849_at	-0.784986	9.75339	23	201849_at	-0.585757	9.75339	747
201899_s_at	UBE2A	201899_s_at	0.526051	9.98518	54465	201899_s_at	0.575388	9.98518	53681
201963_at	ACSL1	201963_at	0.618691	8.91428	54529	201963_at	1.06161	8.91428	54333
202047_s_at	CBX6	202047_s_at	0.355306	8.92773	53948	202047_s_at	0.820591	8.92773	54130
202082_s_at	SEC14L1	202082_s_at	-0.507209	7.76606	149	202082_s_at	-0.840616	7.76606	288
202084_s_at	SEC14L1	202084_s_at	-0.71515	9.413	44	202084_s_at	-1.34343	9.413	74
202187_s_at	PPP2R5A	202187_s_at	-0.441498	9.39892	237	202187_s_at	-0.591101	9.39892	729
202205_at	VASP	202205_at	0.34851	8.7224	53906	202205_at	0.691392	8.7224	53947
202314_at	CYP51A1	202314_at	0.443847	9.6147	54318	202314_at	1.18488	9.6147	54414
202315_s_at	BCR	202315_s_at	-0.337078	8.2283	452	202315_s_at	-1.1009	8.2283	140
202364_at	MXI1	202364_at	-0.464036	9.39977	202	202364_at	-1.04721	9.39977	160
202478_at	TRIB2	202478_at	-0.687153	8.91412	51	202478_at	-0.971622	8.91412	193
202479_s_at	TRIB2	202479_s_at	-0.517283	7.79022	138	202479_s_at	-0.821444	7.79022	309
202539_s_at	HMGCR	202539_s_at	0.337537	10.2365	53838	202539_s_at	0.996777	10.2365	54280
202637_s_at	ICAM1	202637_s_at	0.997735	8.38668	54649	202637_s_at	0.614764	8.38668	53794
202638_s_at	ICAM1	202638_s_at	1.00551	8.05955	54652	202638_s_at	0.755128	8.05955	54043
202643_s_at	TNFAIP3	202643_s_at	0.618759	8.43217	54530	202643_s_at	2.55847	8.43217	54648
202644_s_at	TNFAIP3	202644_s_at	0.63446	9.14768	54538	202644_s_at	2.61195	9.14768	54649
202741_at	PRKACB	202741_at	-0.723582	10.576	38	202741_at	-1.01343	10.576	175
202742_s_at	PRKACB	202742_s_at	-0.605406	9.73786	85	202742_s_at	-1.07172	9.73786	146
202769_at	CCNG2	202769_at	-0.755047	9.09357	30	202769_at	-0.597646	9.09357	708
202770_s_at	CCNG2	202770_s_at	-0.761169	8.63913	28	202770_s_at	-0.564645	8.63913	822
202947_s_at	GYPC	202947_s_at	0.408536	9.05482	54203	202947_s_at	0.674085	9.05482	53918
202951_at	STK38	202951_at	-0.244978	9.40808	893	202951_at	-1.05575	9.40808	155
203066_at	CHST15	203066_at	-0.249192	6.56634	868	203066_at	-0.678755	6.56634	508
203088_at	FBLN5	203088_at	-0.567657	6.96307	103	203088_at	-0.585581	6.96307	748
203140_at	BCL6	203140_at	-0.472383	10.6005	193	203140_at	-2.03721	10.6005	13
203217_s_at	ST3GAL5	203217_s_at	0.482137	8.13237	54408	203217_s_at	0.731231	8.13237	54005
203290_at	HLA-DQA1	203290_at	1.00472	10.4463	54651	203290_at	1.39099	10.4463	54493
203427_at	ASF1A	203427_at	-0.384465	9.26967	326	203427_at	-1.04403	9.26967	161
203428_s_at	ASF1A	203428_s_at	-0.552717	10.012	113	203428_s_at	-1.3427	10.012	75
203434_s_at	MME	203434_s_at	-0.336999	9.78359	453	203434_s_at	-0.533325	9.78359	933
203435_s_at	MME	203435_s_at	-0.528991	9.83463	129	203435_s_at	-0.588491	9.83463	738
203470_s_at	PLEK	203470_s_at	0.584917	9.27093	54506	203470_s_at	2.42692	9.27093	54646
203471_s_at	PLEK	203471_s_at	0.756671	9.21494	54588	203471_s_at	2.71593	9.21494	54651
203555_at	PTPN18	203555_at	-0.273344	8.35352	721	203555_at	-0.586312	8.35352	746
203588_s_at	TFDP2	203588_s_at	-0.349262	10.8532	415	203588_s_at	-0.715093	10.8532	438
203589_s_at	TFDP2	203589_s_at	-0.28305	9.36589	669	203589_s_at	-0.559617	9.36589	837
203603_s_at	ZEB2	203603_s_at	0.511251	6.88774	54452	203603_s_at	1.17291	6.88774	54405
203640_at	MBNL2	203640_at	-0.51031	7.45813	146	203640_at	-1.24028	7.45813	101
203697_at	FRZB	203697_at	-0.381817	6.91311	335	203697_at	-0.704764	6.91311	459
203698_s_at	FRZB	203698_s_at	-0.297738	6.78584	594	203698_s_at	-0.61886	6.78584	653
203725_at	GADD45A	203725_at	-0.281811	8.53507	676	203725_at	-1.54508	8.53507	38
203810_at	DNAJB4	203810_at	-0.481992	8.10548	184	203810_at	-2.15638	8.10548	11
203811_s_at	DNAJB4	203811_s_at	-0.41611	8.17709	280	203811_s_at	-1.75239	8.17709	22
203927_at	NFKBIE	203927_at	0.826831	8.61963	54606	203927_at	1.9581	8.61963	54609
203932_at	HLA-DMB	203932_at	0.747109	10.2174	54585	203932_at	1.09514	10.2174	54364
203966_s_at	PPM1A	203966_s_at	0.425984	9.93774	54266	203966_s_at	0.685566	9.93774	53935
204004_at	PAWR	204004_at	-0.281783	9.37469	677	204004_at	-0.807442	9.37469	324
204028_s_at	RABGAP1	204028_s_at	-0.345201	8.776	427	204028_s_at	-0.606439	8.776	686
204042_at	WASF3	204042_at	-0.663304	6.8433	59	204042_at	-0.694512	6.8433	478
204076_at	ENTPD4	204076_at	-0.26214	8.30406	787	204076_at	-0.575176	8.30406	791
204116_at	IL2RG	204116_at	0.479296	8.8042	54400	204116_at	0.999361	8.8042	54283
204197_s_at	RUNX3	204197_s_at	0.849765	9.10314	54618	204197_s_at	0.736212	9.10314	54016
204198_s_at	RUNX3	204198_s_at	0.932138	9.45189	54637	204198_s_at	0.70776	9.45189	53970
204256_at	ELOVL6	204256_at	-0.283493	8.57817	667	204256_at	-0.641185	8.57817	606
204258_at	CHD1	204258_at	0.371205	8.51561	54045	204258_at	0.838465	8.51561	54147
204405_x_at	DIMT1L	204405_x_at	0.356128	10.6074	53956	204405_x_at	0.612933	10.6074	53790
204429_s_at	SLC2A5	204429_s_at	-0.234872	9.99616	971	204429_s_at	-1.26334	9.99616	97
204484_at	PIK3C2B	204484_at	-0.641034	8.89718	72	204484_at	-0.691336	8.89718	481
204562_at	IRF4	204562_at	0.456147	11.0001	54348	204562_at	1.53358	11.0001	54544
204567_s_at	ABCG1	204567_s_at	-0.678945	7.36717	55	204567_s_at	-1.13894	7.36717	127
204645_at	CCNT2	204645_at	0.321135	7.79751	53720	204645_at	0.668338	7.79751	53905
204670_x_at	NA	204670_x_at	0.591266	12.3349	54510	204670_x_at	0.911029	12.3349	54212
204780_s_at	FAS	204780_s_at	0.78653	7.15329	54597	204780_s_at	0.907223	7.15329	54209
204781_s_at	FAS	204781_s_at	0.583856	6.97894	54502	204781_s_at	0.721825	6.97894	53989
204859_s_at	APAF1	204859_s_at	-0.314029	7.1355	527	204859_s_at	-0.663684	7.1355	543
204882_at	ARHGAP25	204882_at	0.574103	8.60028	54495	204882_at	1.84552	8.60028	54594
204897_at	PTGER4	204897_at	0.703821	8.9978	54569	204897_at	2.20406	8.9978	54630
204913_s_at	SOX11	204913_s_at	-0.31229	7.73995	535	204913_s_at	-0.590213	7.73995	731
204914_s_at	SOX11	204914_s_at	-0.423243	8.31315	261	204914_s_at	-0.750907	8.31315	384
204915_s_at	SOX11	204915_s_at	-0.302523	7.70438	577	204915_s_at	-0.533659	7.70438	930
204917_s_at	MLLT3	204917_s_at	-0.562701	8.19206	107	204917_s_at	-1.65559	8.19206	30
204918_s_at	MLLT3	204918_s_at	-0.495115	7.72583	165	204918_s_at	-1.35717	7.72583	72
204951_at	RHOH	204951_at	-0.409923	9.74173	289	204951_at	-2.00506	9.74173	14
204982_at	GIT2	204982_at	-0.266134	7.90825	760	204982_at	-0.536425	7.90825	920
204998_s_at	ATF5	204998_s_at	0.545733	10.8342	54479	204998_s_at	0.606213	10.8342	53769
205018_s_at	MBNL2	205018_s_at	-0.298004	6.86928	591	205018_s_at	-0.785063	6.86928	348
205101_at	CIITA	205101_at	0.78787	7.26447	54599	205101_at	0.776138	7.26447	54078
205167_s_at	CDC25C	205167_s_at	-0.243162	7.84822	906	205167_s_at	-0.532851	7.84822	934
205173_x_at	CD58	205173_x_at	1.61997	9.22298	54674	205173_x_at	1.94584	9.22298	54607
205205_at	RELB	205205_at	0.517862	9.05863	54459	205205_at	0.919793	9.05863	54217
205297_s_at	CD79B	205297_s_at	-0.341868	10.7108	439	205297_s_at	-1.31564	10.7108	87
205594_at	ZNF652	205594_at	-0.262545	7.77919	782	205594_at	-0.847857	7.77919	282
205681_at	BCL2A1	205681_at	0.419288	8.84128	54241	205681_at	4.29494	8.84128	54670
205692_s_at	CD38	205692_s_at	-0.651309	9.53886	65	205692_s_at	-0.579465	9.53886	769
205798_at	IL7R	205798_at	-0.674036	9.64756	57	205798_at	-2.37069	9.64756	6
205822_s_at	HMGCS1	205822_s_at	0.711977	9.34969	54576	205822_s_at	0.967241	9.34969	54256
205903_s_at	KCNN3	205903_s_at	-0.622577	6.8576	79	205903_s_at	-0.558914	6.8576	838
205922_at	VNN2	205922_at	-0.358679	7.95433	385	205922_at	-0.929744	7.95433	217
205965_at	BATF	205965_at	1.06081	9.42258	54657	205965_at	0.923616	9.42258	54224
206337_at	CCR7	206337_at	0.430496	8.23479	54278	206337_at	3.57209	8.23479	54665
206472_s_at	TLE3	206472_s_at	-0.421187	7.9293	265	206472_s_at	-0.574652	7.9293	794
206667_s_at	SCAMP1	206667_s_at	-0.265485	7.69564	767	206667_s_at	-0.783087	7.69564	351
206953_s_at	LPHN2	206953_s_at	-0.350001	6.75337	411	206953_s_at	-0.647118	6.75337	588
207069_s_at	SMAD6	207069_s_at	-0.253525	7.06467	833	207069_s_at	-0.704149	7.06467	461
207216_at	TNFSF8	207216_at	-0.238685	8.4222	937	207216_at	-1.78017	8.4222	19
207275_s_at	ACSL1	207275_s_at	0.584514	8.52732	54504	207275_s_at	1.0409	8.52732	54314
207426_s_at	TNFSF4	207426_s_at	0.716357	7.30096	54578	207426_s_at	0.645719	7.30096	53865
207535_s_at	NFKB2	207535_s_at	1.00918	8.22908	54653	207535_s_at	1.21641	8.22908	54428
207543_s_at	P4HA1	207543_s_at	-0.566567	9.00959	105	207543_s_at	-0.570151	9.00959	806
207667_s_at	MAP2K3	207667_s_at	0.359163	8.53257	53978	207667_s_at	1.33898	8.53257	54474
207761_s_at	METTL7A	207761_s_at	-1.00535	9.59574	8	207761_s_at	-0.728913	9.59574	415
207777_s_at	SP140	207777_s_at	-0.461618	7.60066	208	207777_s_at	-0.562258	7.60066	827
208012_x_at	SP110	208012_x_at	-0.274177	9.01919	715	208012_x_at	-0.681354	9.01919	501
208152_s_at	DDX21	208152_s_at	0.421468	11.9576	54247	208152_s_at	0.783006	11.9576	54088
208306_x_at	NA	208306_x_at	0.55174	11.8832	54482	208306_x_at	0.739612	11.8832	54020
208647_at	FDFT1	208647_at	0.444635	12.2298	54322	208647_at	0.761184	12.2298	54056
208937_s_at	ID1	208937_s_at	-2.007	7.73293	1	208937_s_at	-2.09269	7.73293	12
209006_s_at	C1orf63	209006_s_at	0.35567	6.98926	53951	209006_s_at	0.580633	6.98926	53705
209034_at	PNRC1	209034_at	-0.334128	8.90768	462	209034_at	-0.73989	8.90768	397
209102_s_at	HBP1	209102_s_at	-0.488995	8.16066	172	209102_s_at	-0.776057	8.16066	356
209197_at	SYT11	209197_at	-0.238267	8.65461	946	209197_at	-0.627467	8.65461	633
209198_s_at	SYT11	209198_s_at	-0.458458	8.92717	211	209198_s_at	-0.538301	8.92717	913
209205_s_at	LMO4	209205_s_at	-0.270199	10.1754	739	209205_s_at	-0.621362	10.1754	645
209236_at	SLC23A2	209236_at	0.475587	8.55799	54394	209236_at	1.15044	8.55799	54396
209265_s_at	METTL3	209265_s_at	-0.304135	9.31022	571	209265_s_at	-0.735382	9.31022	404
209276_s_at	GLRX	209276_s_at	-0.34228	9.24169	436	209276_s_at	-0.578542	9.24169	777
209285_s_at	C3orf63	209285_s_at	-0.241961	7.37823	908	209285_s_at	-0.560645	7.37823	832
209291_at	ID4	209291_at	-0.835119	8.88479	19	209291_at	-2.68735	8.88479	2
209292_at	ID4	209292_at	-0.601257	7.09987	87	209292_at	-1.4761	7.09987	49
209293_x_at	ID4	209293_x_at	-0.453259	7.7885	221	209293_x_at	-0.895576	7.7885	243
209312_x_at	NA	209312_x_at	0.572767	12.7735	54494	209312_x_at	0.831733	12.7735	54141
209469_at	GPM6A	209469_at	-0.721187	8.33782	40	209469_at	-0.525829	8.33782	957
209480_at	HLA-DQB1	209480_at	0.985833	9.25084	54645	209480_at	2.20566	9.25084	54631
209590_at	BMP7	209590_at	-0.571308	9.06898	100	209590_at	-2.37332	9.06898	5
209591_s_at	BMP7	209591_s_at	-0.734545	9.79687	33	209591_s_at	-1.12236	9.79687	132
209621_s_at	PDLIM3	209621_s_at	0.519071	8.95489	54461	209621_s_at	0.742219	8.95489	54026
209636_at	NFKB2	209636_at	0.904174	7.4182	54630	209636_at	1.09843	7.4182	54366
209682_at	CBLB	209682_at	-0.390954	7.83112	318	209682_at	-0.976619	7.83112	189
209709_s_at	HMMR	209709_s_at	-0.326342	9.60869	495	209709_s_at	-0.741713	9.60869	395
209761_s_at	SP110	209761_s_at	-0.263939	8.541	778	209761_s_at	-0.801284	8.541	332
209762_x_at	SP110	209762_x_at	-0.332084	8.79321	471	209762_x_at	-0.713392	8.79321	446
209771_x_at	CD24	209771_x_at	-0.318998	12.1644	514	209771_x_at	-0.584919	12.1644	753
209772_s_at	CD24	209772_s_at	-0.410059	10.3934	288	209772_s_at	-0.76756	10.3934	362
209823_x_at	HLA-DQB1	209823_x_at	0.973709	8.75042	54643	209823_x_at	1.38785	8.75042	54492
210036_s_at	KCNH2	210036_s_at	-0.283962	8.15311	662	210036_s_at	-0.826573	8.15311	302
210117_at	SPAG1	210117_at	-0.329877	7.77018	480	210117_at	-0.671385	7.77018	526
210220_at	FZD2	210220_at	-0.264464	6.77001	775	210220_at	-0.565456	6.77001	819
210387_at	NA	210387_at	-0.350819	6.40688	407	210387_at	-0.62296	6.40688	642
210538_s_at	BIRC3	210538_s_at	0.845362	9.84035	54615	210538_s_at	0.730156	9.84035	54003
210640_s_at	GPER	210640_s_at	-0.851868	7.10683	18	210640_s_at	-0.673495	7.10683	524
210889_s_at	FCGR2B	210889_s_at	-0.53391	7.01874	126	210889_s_at	-0.561527	7.01874	829
210948_s_at	LEF1	210948_s_at	-0.250543	8.11372	856	210948_s_at	-0.834954	8.11372	291
210950_s_at	FDFT1	210950_s_at	0.59405	11.9658	54511	210950_s_at	0.923152	11.9658	54222
210993_s_at	SMAD1	210993_s_at	-1.12679	9.31081	5	210993_s_at	-1.67863	9.31081	29
211113_s_at	ABCG1	211113_s_at	-0.346657	7.05167	424	211113_s_at	-0.533763	7.05167	929
211259_s_at	BMP7	211259_s_at	-0.64105	8.85861	71	211259_s_at	-0.928867	8.85861	218
211559_s_at	CCNG2	211559_s_at	-0.756529	8.53492	29	211559_s_at	-0.595614	8.53492	717
211654_x_at	HLA-DQB1	211654_x_at	0.853521	10.2158	54621	211654_x_at	1.50353	10.2158	54535
211656_x_at	HLA-DQB1	211656_x_at	0.887023	9.6868	54627	211656_x_at	1.40104	9.6868	54500
211744_s_at	CD58	211744_s_at	1.48665	8.39808	54672	211744_s_at	1.7446	8.39808	54578
211936_at	HSPA5	211936_at	0.403423	12.0228	54185	211936_at	1.79995	12.0228	54590
212104_s_at	RBFOX2	212104_s_at	-0.583893	9.32168	93	212104_s_at	-1.4812	9.32168	46
212181_s_at	NA	212181_s_at	0.64239	9.81198	54542	212181_s_at	0.66331	9.81198	53898
212259_s_at	PBXIP1	212259_s_at	-0.443218	7.27608	235	212259_s_at	-0.577277	7.27608	780
212288_at	FNBP1	212288_at	1.04068	9.68018	54656	212288_at	0.888557	9.68018	54195
212552_at	HPCAL1	212552_at	-0.322206	8.6644	505	212552_at	-0.518382	8.6644	989
212611_at	DTX4	212611_at	0.379724	6.79212	54084	212611_at	0.771625	6.79212	54073
212646_at	RFTN1	212646_at	0.342124	11.3025	53869	212646_at	0.581067	11.3025	53707
212671_s_at	NA	212671_s_at	0.981677	11.0562	54644	212671_s_at	1.38294	11.0562	54490
212689_s_at	KDM3A	212689_s_at	-0.682085	8.66826	53	212689_s_at	-0.620452	8.66826	649
212769_at	TLE3	212769_at	-0.484456	7.53269	178	212769_at	-0.635302	7.53269	617
212770_at	TLE3	212770_at	-0.383266	8.39573	329	212770_at	-0.643955	8.39573	600
212977_at	CXCR7	212977_at	-0.429453	7.68823	251	212977_at	-1.06435	7.68823	150
212998_x_at	HLA-DQB1	212998_x_at	0.994478	10.3782	54648	212998_x_at	1.64171	10.3782	54567
212999_x_at	HLA-DQB1	212999_x_at	0.84608	8.03469	54616	212999_x_at	1.70518	8.03469	54574
213261_at	TRANK1	213261_at	-0.452138	8.20176	224	213261_at	-0.746482	8.20176	390
213283_s_at	SALL2	213283_s_at	-0.47063	7.51713	194	213283_s_at	-1.18887	7.51713	114
213313_at	RABGAP1	213313_at	-0.358098	9.0768	386	213313_at	-0.574023	9.0768	797
213388_at	PDE4DIP	213388_at	-0.395979	7.21247	306	213388_at	-1.1304	7.21247	129
213537_at	HLA-DPA1	213537_at	1.10475	8.82556	54665	213537_at	0.802259	8.82556	54111
213775_x_at	ZNF638	213775_x_at	-0.248136	9.28212	878	213775_x_at	-0.53898	9.28212	908
213817_at	IRAK3	213817_at	-0.258105	6.36159	811	213817_at	-0.681488	6.36159	500
213831_at	HLA-DQA1	213831_at	1.07045	9.34274	54659	213831_at	1.41383	9.34274	54507
213901_x_at	RBFOX2	213901_x_at	-0.499385	8.26506	158	213901_x_at	-1.36463	8.26506	71
213906_at	MYBL1	213906_at	-0.623977	8.08071	78	213906_at	-1.40775	8.08071	63
213940_s_at	FNBP1	213940_s_at	0.912215	9.19428	54632	213940_s_at	0.717438	9.19428	53983
214129_at	PDE4DIP	214129_at	-0.233396	8.53005	983	214129_at	-1.26525	8.53005	96
214130_s_at	PDE4DIP	214130_s_at	-0.271624	7.89141	731	214130_s_at	-1.36593	7.89141	70
214239_x_at	PCGF2	214239_x_at	-0.416329	7.10693	278	214239_x_at	-0.630133	7.10693	629
214656_x_at	MYO1C	214656_x_at	0.379407	8.36271	54083	214656_x_at	0.755026	8.36271	54042
214787_at	DENND4A	214787_at	1.10137	8.47706	54664	214787_at	1.84831	8.47706	54595
214930_at	SLITRK5	214930_at	-0.268048	6.99729	748	214930_at	-0.676041	6.99729	515
214963_at	NUP160	214963_at	0.367599	7.0021	54028	214963_at	0.830175	7.0021	54139
215193_x_at	NA	215193_x_at	0.622964	12.5243	54533	215193_x_at	0.860893	12.5243	54167
215498_s_at	MAP2K3	215498_s_at	0.433093	8.27441	54290	215498_s_at	1.64404	8.27441	54569
215719_x_at	FAS	215719_x_at	0.787533	6.66805	54598	215719_x_at	0.878477	6.66805	54189
215990_s_at	BCL6	215990_s_at	-0.372192	8.88102	355	215990_s_at	-1.7385	8.88102	25
216060_s_at	DAAM1	216060_s_at	-0.498925	9.71904	160	216060_s_at	-1.17627	9.71904	116
216215_s_at	RBFOX2	216215_s_at	-0.248213	9.1303	876	216215_s_at	-1.38665	9.1303	65
216379_x_at	CD24	216379_x_at	-0.417107	12.1125	275	216379_x_at	-0.701577	12.1125	466
216396_s_at	EI24	216396_s_at	0.581358	9.12367	54498	216396_s_at	0.619992	9.12367	53804
216449_x_at	HSP90B1	216449_x_at	0.598658	9.8835	54512	216449_x_at	1.09212	9.8835	54362
216607_s_at	CYP51A1	216607_s_at	0.353485	9.51146	53941	216607_s_at	1.06554	9.51146	54339
216942_s_at	CD58	216942_s_at	1.51081	8.5232	54673	216942_s_at	1.74792	8.5232	54580
217106_x_at	DIMT1L	217106_x_at	0.36234	10.5737	54001	217106_x_at	0.63427	10.5737	53836
217122_s_at	SLC35E2B	217122_s_at	-0.25327	9.41354	835	217122_s_at	-0.891856	9.41354	246
217542_at	MDM2	217542_at	-0.237238	7.04149	956	217542_at	-0.665311	7.04149	541
217677_at	PLEKHA2	217677_at	-0.394618	8.17007	308	217677_at	-0.802895	8.17007	327
217739_s_at	NAMPT	217739_s_at	0.356307	11.0189	53961	217739_s_at	0.603443	11.0189	53757
217892_s_at	LIMA1	217892_s_at	0.348365	8.4097	53904	217892_s_at	0.62995	8.4097	53828
218076_s_at	ARHGAP17	218076_s_at	0.726619	9.8691	54581	218076_s_at	0.614264	9.8691	53793
218195_at	C6orf211	218195_at	-0.294414	8.92293	610	218195_at	-0.59392	8.92293	722
218248_at	FAM111A	218248_at	-0.383952	9.65288	328	218248_at	-0.517462	9.65288	995
218274_s_at	ANKZF1	218274_s_at	-0.339589	8.13584	444	218274_s_at	-0.772961	8.13584	358
218418_s_at	KANK2	218418_s_at	-0.290489	9.32756	630	218418_s_at	-1.32368	9.32756	84
218507_at	C7orf68	218507_at	-0.647585	9.47825	68	218507_at	-1.48115	9.47825	47
218558_s_at	MRPL39	218558_s_at	0.559378	11.0785	54486	218558_s_at	0.757164	11.0785	54048
218723_s_at	C13orf15	218723_s_at	-0.415432	10.809	283	218723_s_at	-1.94586	10.809	16
218750_at	TAF1D	218750_at	0.387052	7.51196	54118	218750_at	0.609693	7.51196	53783
218755_at	KIF20A	218755_at	-0.304142	9.42242	570	218755_at	-1.63085	9.42242	31
218845_at	DUSP22	218845_at	0.719259	10.118	54579	218845_at	0.649687	10.118	53873
218858_at	DEPTOR	218858_at	-1.15926	9.52079	4	218858_at	-1.00341	9.52079	177
218862_at	ASB13	218862_at	-0.49969	8.47804	157	218862_at	-1.4178	8.47804	59
218951_s_at	PLCXD1	218951_s_at	-0.403117	8.4052	297	218951_s_at	-0.688542	8.4052	486
218974_at	SOBP	218974_at	-0.378218	8.4393	343	218974_at	-1.23681	8.4393	103
218976_at	DNAJC12	218976_at	-0.572923	9.32755	98	218976_at	-0.660116	9.32755	551
218980_at	FHOD3	218980_at	-0.548836	6.64145	115	218980_at	-0.858998	6.64145	274
218988_at	SLC35E3	218988_at	-0.499061	8.54194	159	218988_at	-0.973583	8.54194	192
219073_s_at	OSBPL10	219073_s_at	-0.292882	9.77006	617	219073_s_at	-0.848909	9.77006	281
219209_at	IFIH1	219209_at	0.990717	7.97075	54646	219209_at	0.973887	7.97075	54264
219471_at	C13orf18	219471_at	-0.324263	12.2361	499	219471_at	-1.08174	12.2361	144
219474_at	C3orf52	219474_at	-0.305344	8.22291	564	219474_at	-0.648143	8.22291	586
219517_at	NA	219517_at	-0.404192	10.794	295	219517_at	-1.30959	10.794	88
219518_s_at	NA	219518_s_at	-0.355097	10.5254	392	219518_s_at	-1.37773	10.5254	68
219546_at	BMP2K	219546_at	0.819786	8.18538	54605	219546_at	0.91891	8.18538	54216
219573_at	LRRC16A	219573_at	-0.344155	7.65773	429	219573_at	-0.770548	7.65773	360
219648_at	MREG	219648_at	0.349314	8.97839	53912	219648_at	1.18651	8.97839	54416
219737_s_at	PCDH9	219737_s_at	-0.724943	8.90999	37	219737_s_at	-1.7507	8.90999	23
219841_at	AICDA	219841_at	-0.86439	10.0608	16	219841_at	-0.731825	10.0608	410
220034_at	IRAK3	220034_at	-0.254193	6.82629	830	220034_at	-0.676126	6.82629	514
220068_at	VPREB3	220068_at	-0.586208	7.94922	92	220068_at	-0.526119	7.94922	956
220081_x_at	HSD17B7	220081_x_at	0.341386	9.6729	53865	220081_x_at	0.642488	9.6729	53856
220157_x_at	NA	220157_x_at	-0.261183	7.46342	793	220157_x_at	-0.61852	7.46342	655
220330_s_at	SAMSN1	220330_s_at	0.513145	8.15327	54455	220330_s_at	1.59089	8.15327	54557
220432_s_at	CYP39A1	220432_s_at	-0.272631	7.94537	727	220432_s_at	-0.668838	7.94537	535
220494_s_at	NA	220494_s_at	0.428874	8.43946	54276	220494_s_at	1.70993	8.43946	54575
220595_at	PDZRN4	220595_at	-0.808627	7.33009	20	220595_at	-1.44468	7.33009	52
221003_s_at	CAB39L	221003_s_at	-0.735073	7.59058	32	221003_s_at	-0.85093	7.59058	280
221011_s_at	LBH	221011_s_at	-0.374981	6.73481	348	221011_s_at	-0.557813	6.73481	839
221020_s_at	SLC25A32	221020_s_at	0.350748	10.8303	53927	221020_s_at	0.605579	10.8303	53766
221234_s_at	BACH2	221234_s_at	-0.237534	10.1196	954	221234_s_at	-0.762045	10.1196	373
221250_s_at	MXD3	221250_s_at	-0.314278	7.74572	525	221250_s_at	-0.548465	7.74572	869
221491_x_at	NA	221491_x_at	1.26171	9.31278	54670	221491_x_at	1.85479	9.31278	54599
221538_s_at	PLXNA1	221538_s_at	0.331649	7.50215	53805	221538_s_at	0.881892	7.50215	54194
221558_s_at	LEF1	221558_s_at	-0.315164	10.7156	520	221558_s_at	-0.834554	10.7156	292
221581_s_at	LAT2	221581_s_at	0.870643	8.32343	54624	221581_s_at	0.992998	8.32343	54276
221727_at	SUB1	221727_at	0.424937	7.888	54261	221727_at	0.697281	7.888	53953
221750_at	HMGCS1	221750_at	0.35319	9.25217	53940	221750_at	0.952593	9.25217	54248
221840_at	PTPRE	221840_at	0.393347	7.03336	54152	221840_at	1.53674	7.03336	54546
221868_at	PAIP2B	221868_at	-0.418561	6.85534	269	221868_at	-0.551635	6.85534	858
222442_s_at	ARL8B	222442_s_at	0.375938	10.4285	54068	222442_s_at	0.948444	10.4285	54244
222669_s_at	NA	222669_s_at	0.389097	9.88763	54132	222669_s_at	0.595222	9.88763	53743
222821_s_at	GEMIN7	222821_s_at	-0.266009	8.74216	762	222821_s_at	-0.60356	8.74216	691
222857_s_at	KCNMB4	222857_s_at	-0.455828	7.77649	215	222857_s_at	-0.809795	7.77649	322
222995_s_at	RHBDD2	222995_s_at	0.47675	8.16025	54397	222995_s_at	0.624743	8.16025	53812
223204_at	FAM198B	223204_at	-0.482273	6.46603	183	223204_at	-0.542355	6.46603	895
223241_at	SNX8	223241_at	0.591062	8.07547	54509	223241_at	0.592722	8.07547	53742
223309_x_at	PNPLA8	223309_x_at	-0.538165	8.86212	123	223309_x_at	-0.675416	8.86212	519
223310_x_at	PNPLA8	223310_x_at	-0.510544	9.39821	145	223310_x_at	-0.655083	9.39821	570
223311_s_at	MTA3	223311_s_at	-0.240757	8.89485	919	223311_s_at	-0.94029	8.89485	205
223332_x_at	RNF126	223332_x_at	0.37922	9.79961	54081	223332_x_at	0.578781	9.79961	53697
223342_at	RRM2B	223342_at	-0.353796	9.77208	398	223342_at	-1.56523	9.77208	35
223397_s_at	NIP7	223397_s_at	0.331267	9.30798	53802	223397_s_at	0.677162	9.30798	53925
223474_at	IRF2BPL	223474_at	-0.486349	9.19591	175	223474_at	-1.12462	9.19591	131
223624_at	ANUBL1	223624_at	-0.38205	7.25238	333	223624_at	-0.802524	7.25238	329
223709_s_at	WNT10A	223709_s_at	-0.372804	8.69945	353	223709_s_at	-1.31959	8.69945	86
223734_at	C4orf49	223734_at	-0.586442	7.39371	91	223734_at	-0.713528	7.39371	445
223750_s_at	TLR10	223750_s_at	-0.284152	8.30049	661	223750_s_at	-1.03977	8.30049	162
223751_x_at	TLR10	223751_x_at	-0.464419	8.69272	201	223751_x_at	-1.0854	8.69272	143
223809_at	RGS18	223809_at	-0.918948	7.68489	14	223809_at	-1.71473	7.68489	28
223851_s_at	TNFRSF18	223851_s_at	0.686825	7.12696	54561	223851_s_at	0.599408	7.12696	53751
223982_s_at	PNPLA8	223982_s_at	-0.418527	9.45048	270	223982_s_at	-0.574947	9.45048	793
224352_s_at	CFL2	224352_s_at	-0.290324	7.29728	631	224352_s_at	-0.607519	7.29728	683
224496_s_at	TMEM107	224496_s_at	-0.268142	6.75138	747	224496_s_at	-0.526846	6.75138	950
224499_s_at	AICDA	224499_s_at	-0.791175	10.713	22	224499_s_at	-0.662022	10.713	546
224520_s_at	BEST3	224520_s_at	-0.481114	8.39216	185	224520_s_at	-1.25087	8.39216	98
224553_s_at	TNFRSF18	224553_s_at	0.606379	7.49339	54520	224553_s_at	0.683708	7.49339	53933
224569_s_at	IRF2BP2	224569_s_at	0.582457	9.98876	54500	224569_s_at	1.86828	9.98876	54601
224570_s_at	IRF2BP2	224570_s_at	0.349242	8.54724	53910	224570_s_at	1.40003	8.54724	54499
224571_at	IRF2BP2	224571_at	0.444169	8.47786	54321	224571_at	1.22934	8.47786	54435
224572_s_at	IRF2BP2	224572_s_at	0.322626	8.79202	53730	224572_s_at	1.40837	8.79202	54503
224598_at	MGAT4B	224598_at	0.34054	9.02756	53860	224598_at	1.12795	9.02756	54385
224669_at	NA	224669_at	0.422087	7.47226	54249	224669_at	1.35657	7.47226	54481
224850_at	ATAD1	224850_at	0.354383	9.89916	53944	224850_at	0.641758	9.89916	53853
225057_at	SLC15A4	225057_at	0.3224	8.46719	53729	225057_at	0.889712	8.46719	54196
225080_at	MYO1C	225080_at	0.370542	7.89691	54041	225080_at	0.995479	7.89691	54277
225136_at	PLEKHA2	225136_at	-0.448845	11.1698	229	225136_at	-0.832043	11.1698	296
225144_at	BMPR2	225144_at	-0.277067	7.3494	694	225144_at	-0.734748	7.3494	405
225160_x_at	MDM2	225160_x_at	-0.296681	9.8319	601	225160_x_at	-0.706993	9.8319	457
225164_s_at	EIF2AK4	225164_s_at	-0.44941	8.71906	227	225164_s_at	-0.58882	8.71906	734
225266_at	ZNF652	225266_at	-0.334953	7.95288	459	225266_at	-0.597384	7.95288	711
225466_at	PATL1	225466_at	0.325557	9.17346	53755	225466_at	0.633081	9.17346	53832
225468_at	PATL1	225468_at	0.439194	9.0275	54308	225468_at	0.665824	9.0275	53902
225496_s_at	SYTL2	225496_s_at	-0.496702	8.06459	164	225496_s_at	-0.659293	8.06459	555
225570_at	SLC41A1	225570_at	-0.28195	8.73449	675	225570_at	-1.02261	8.73449	170
225625_at	ALKBH2	225625_at	-0.30561	9.07088	563	225625_at	-1.10507	9.07088	137
225636_at	STAT2	225636_at	-0.719802	8.88955	41	225636_at	-0.571051	8.88955	803
225700_at	GLCCI1	225700_at	-0.264908	7.75835	772	225700_at	-0.927058	7.75835	219
225706_at	GLCCI1	225706_at	-0.715592	8.68549	43	225706_at	-1.48681	8.68549	45
225849_s_at	SFT2D1	225849_s_at	0.510411	9.42352	54450	225849_s_at	0.922637	9.42352	54221
225850_at	SFT2D1	225850_at	0.448704	9.55956	54334	225850_at	0.756434	9.55956	54045
225912_at	TP53INP1	225912_at	-0.776492	9.50611	25	225912_at	-0.70045	9.50611	468
225914_s_at	CAB39L	225914_s_at	-1.08556	8.82552	6	225914_s_at	-0.871792	8.82552	263
225915_at	CAB39L	225915_at	-0.992862	8.18673	9	225915_at	-1.03694	8.18673	163
226065_at	PRICKLE1	226065_at	-0.30131	7.47371	583	226065_at	-0.715826	7.47371	436
226099_at	ELL2	226099_at	1.46729	7.95981	54671	226099_at	0.637444	7.95981	53843
226119_at	PCMTD1	226119_at	-0.488292	7.85711	174	226119_at	-0.650238	7.85711	583
226218_at	IL7R	226218_at	-0.489508	9.65698	170	226218_at	-2.39926	9.65698	4
226223_at	NA	226223_at	-0.311242	9.783	540	226223_at	-0.912557	9.783	234
226238_at	MCEE	226238_at	-0.248196	7.89331	877	226238_at	-0.720431	7.89331	429
226347_at	NA	226347_at	-0.395141	7.58582	307	226347_at	-0.656031	7.58582	565
226431_at	FAM117B	226431_at	-0.251141	8.77866	851	226431_at	-0.999161	8.77866	179
226440_at	DUSP22	226440_at	0.963484	9.38771	54642	226440_at	0.740501	9.38771	54022
226574_at	PSPC1	226574_at	0.635364	9.68099	54539	226574_at	0.704492	9.68099	53963
226585_at	NEIL2	226585_at	1.02115	8.4981	54654	226585_at	1.39756	8.4981	54496
226614_s_at	FAM167A	226614_s_at	-0.908894	8.66642	15	226614_s_at	-1.0156	8.66642	174
226666_at	DAAM1	226666_at	-0.304239	9.04975	568	226666_at	-1.03534	9.04975	164
226853_at	BMP2K	226853_at	0.934854	7.91619	54638	226853_at	0.91866	7.91619	54214
226879_at	HVCN1	226879_at	0.850257	10.074	54620	226879_at	0.933626	10.074	54234
226933_s_at	ID4	226933_s_at	-0.416285	6.62685	279	226933_s_at	-0.766603	6.62685	365
226946_at	C5orf33	226946_at	-0.279453	8.36043	688	226946_at	-0.641562	8.36043	605
227182_at	SUSD3	227182_at	-0.659322	8.76994	61	227182_at	-1.22548	8.76994	108
227247_at	PLEKHA8	227247_at	-0.384647	7.81062	325	227247_at	-0.789423	7.81062	345
227337_at	ANKRD37	227337_at	-0.54344	7.75582	118	227337_at	-0.639649	7.75582	610
227407_at	TAPT1	227407_at	-0.243578	8.81244	904	227407_at	-0.520307	8.81244	982
227524_at	FZD3	227524_at	-0.282633	7.42031	670	227524_at	-0.630233	7.42031	627
227525_at	GLCCI1	227525_at	-0.438518	9.25138	240	227525_at	-1.41985	9.25138	57
227572_at	USP30	227572_at	-0.275175	7.997	706	227572_at	-1.22934	7.997	106
227610_at	TSPAN11	227610_at	-0.443011	7.61225	236	227610_at	-0.623056	7.61225	640
227719_at	SMAD9	227719_at	-0.325003	9.29732	497	227719_at	-1.33441	9.29732	78
227798_at	SMAD1	227798_at	-1.18161	9.21947	3	227798_at	-1.59942	9.21947	33
227921_at	NA	227921_at	-0.54015	8.51325	121	227921_at	-1.09752	8.51325	141
227983_at	RILPL2	227983_at	1.11652	9.1869	54666	227983_at	1.35774	9.1869	54482
228081_at	CCNG2	228081_at	-0.49859	7.04451	161	228081_at	-0.654239	7.04451	572
228092_at	CREM	228092_at	0.7705	8.71177	54594	228092_at	0.616146	8.71177	53798
228149_at	C7orf60	228149_at	-0.25143	7.9972	845	228149_at	-1.05161	7.9972	157
228190_at	NA	228190_at	-0.267306	8.45778	752	228190_at	-1.37975	8.45778	67
228191_at	NA	228191_at	0.360191	8.51314	53983	228191_at	0.74164	8.51314	54024
228238_at	GAS5	228238_at	0.328875	9.1452	53785	228238_at	0.582047	9.1452	53710
228245_s_at	NA	228245_s_at	0.529261	11.3179	54469	228245_s_at	0.616132	11.3179	53797
228258_at	TBC1D10C	228258_at	-0.453121	8.55252	222	228258_at	-0.75189	8.55252	382
228340_at	TLE3	228340_at	-0.378933	7.81258	339	228340_at	-0.575698	7.81258	790
228377_at	KLHL14	228377_at	-0.380064	7.82106	338	228377_at	-1.52929	7.82106	40
228485_s_at	SLC44A1	228485_s_at	-0.348502	8.25274	418	228485_s_at	-0.517483	8.25274	994
228499_at	PFKFB4	228499_at	-0.693923	7.09647	50	228499_at	-0.798574	7.09647	335
228559_at	CENPN	228559_at	0.345022	8.38737	53883	228559_at	0.690271	8.38737	53945
229147_at	RASSF6	229147_at	-0.767247	10.336	27	229147_at	-1.40938	10.336	60
229402_at	SAMD13	229402_at	-0.658612	7.93304	62	229402_at	-1.30886	7.93304	89
229437_at	MIR155HG	229437_at	0.828623	6.94059	54607	229437_at	2.2494	6.94059	54635
229700_at	ZNF738	229700_at	-0.305743	8.25414	562	229700_at	-0.522463	8.25414	973
229723_at	TAGAP	229723_at	-0.513353	8.57565	140	229723_at	-0.619868	8.57565	651
229774_at	CXXC4	229774_at	-0.406523	7.14713	290	229774_at	-0.524875	7.14713	963
230121_at	C1orf133	230121_at	0.542091	8.47181	54476	230121_at	0.598377	8.47181	53749
230499_at	NA	230499_at	0.486806	8.47078	54417	230499_at	0.69712	8.47078	53950
230536_at	PBX4	230536_at	0.32348	6.65344	53736	230536_at	0.575085	6.65344	53680
230560_at	STXBP6	230560_at	-0.327527	7.49541	490	230560_at	-0.717118	7.49541	434
230708_at	PRICKLE1	230708_at	-0.276883	6.71135	695	230708_at	-0.524776	6.71135	964
230778_at	NA	230778_at	-0.455292	6.58672	216	230778_at	-0.806642	6.58672	325
230793_at	LRRC16A	230793_at	-0.473827	8.40719	191	230793_at	-1.33851	8.40719	77
230958_s_at	NA	230958_s_at	-0.273522	7.40963	720	230958_s_at	-0.526789	7.40963	952
231303_at	NCRNA00158	231303_at	1.79337	7.62941	54675	231303_at	3.79798	7.62941	54667
231863_at	ING3	231863_at	0.469715	7.74778	54380	231863_at	1.08239	7.74778	54354
231898_x_at	SOX2OT	231898_x_at	-0.386126	7.18293	323	231898_x_at	-1.3019	7.18293	90
231929_at	IKZF2	231929_at	-0.45073	8.07896	225	231929_at	-1.11484	8.07896	134
231963_at	ANKRD33B	231963_at	0.846699	8.33001	54617	231963_at	1.58024	8.33001	54555
232146_at	NDUFC1	232146_at	-0.248365	6.97191	873	232146_at	-0.661068	6.97191	548
232914_s_at	SYTL2	232914_s_at	-0.5638	8.34424	106	232914_s_at	-0.778299	8.34424	352
233463_at	RASSF6	233463_at	-0.483712	6.74691	180	233463_at	-0.838321	6.74691	290
233536_at	ASXL3	233536_at	-0.416596	6.60286	277	233536_at	-0.538256	6.60286	914
235132_at	LOC254128	235132_at	-0.36024	7.01408	379	235132_at	-0.525209	7.01408	961
235177_at	METTL21A	235177_at	0.459403	10.2576	54356	235177_at	0.638168	10.2576	53845
235301_at	KIAA1324L	235301_at	-0.417606	8.11638	273	235301_at	-0.520026	8.11638	983
235310_at	GCET2	235310_at	-0.460283	9.04943	209	235310_at	-0.924043	9.04943	224
235343_at	VASH2	235343_at	-0.247642	6.70148	880	235343_at	-0.647313	6.70148	587
235572_at	SPC24	235572_at	-0.266016	8.32611	761	235572_at	-0.674644	8.32611	522
235638_at	RASSF6	235638_at	-0.637958	8.13683	73	235638_at	-1.41825	8.13683	58
235735_at	NA	235735_at	-0.287486	8.92267	645	235735_at	-2.26391	8.92267	9
236198_at	NA	236198_at	0.372547	8.53591	54052	236198_at	1.43276	8.53591	54515
236203_at	HLA-DQA1	236203_at	1.09232	7.32019	54663	236203_at	1.51113	7.32019	54537
236293_at	NA	236293_at	-0.310737	6.8064	543	236293_at	-0.735741	6.8064	402
236295_s_at	NLRC3	236295_s_at	-0.40076	7.12776	298	236295_s_at	-0.680847	7.12776	503
237464_at	NA	237464_at	-0.706691	7.01983	46	237464_at	-0.540347	7.01983	903
238013_at	PLEKHA2	238013_at	-0.463916	8.77416	203	238013_at	-0.861452	8.77416	270
238604_at	NA	238604_at	0.608729	8.90342	54522	238604_at	0.756609	8.90342	54046
238617_at	NA	238617_at	0.510295	7.78298	54449	238617_at	1.21976	7.78298	54430
238712_at	NA	238712_at	-0.42582	7.13933	256	238712_at	-0.586759	7.13933	743
238919_at	NA	238919_at	-0.393402	6.61641	311	238919_at	-0.744004	6.61641	393
239066_at	NA	239066_at	-0.703446	7.70679	48	239066_at	-0.646482	7.70679	589
239082_at	FZD3	239082_at	-0.298016	8.11524	590	239082_at	-0.976	8.11524	190
239292_at	NA	239292_at	-0.314978	7.47576	521	239292_at	-0.814467	7.47576	316
239451_at	NA	239451_at	0.362504	7.18338	54002	239451_at	1.46175	7.18338	54523
240178_at	NA	240178_at	-0.357959	7.25868	387	240178_at	-1.02604	7.25868	169
240413_at	PYHIN1	240413_at	-0.45467	7.96437	218	240413_at	-0.570607	7.96437	804
242388_x_at	TAGAP	242388_x_at	-0.432645	6.96976	248	242388_x_at	-0.538772	6.96976	912
242681_at	NA	242681_at	-0.418624	7.06546	268	242681_at	-0.981342	7.06546	186
243495_s_at	NA	243495_s_at	-0.400672	7.96246	299	243495_s_at	-0.959269	7.96246	198
243611_at	MICALCL	243611_at	-0.319633	6.66516	511	243611_at	-0.634756	6.66516	621
243929_at	NA	243929_at	-0.233337	6.58681	984	243929_at	-0.546863	6.58681	877
243931_at	NA	243931_at	1.16795	7.59983	54667	243931_at	1.34522	7.59983	54477
244189_at	TTC28-AS1	244189_at	-0.252516	7.35242	838	244189_at	-0.551201	7.35242	861
244407_at	CYP39A1	244407_at	-0.332182	7.17589	469	244407_at	-1.3403	7.17589	76
266_s_at	CD24	266_s_at	-0.343275	10.2834	432	266_s_at	-0.705702	10.2834	458
38149_at	ARHGAP25	38149_at	0.58186	8.9865	54499	38149_at	1.84917	8.9865	54596
50221_at	TFEB	50221_at	0.430752	9.26615	54279	50221_at	0.643046	9.26615	53858
59644_at	BMP2K	59644_at	0.931007	8.17391	54636	59644_at	0.962839	8.17391	54255
