# Supplementary material for: Global gene expression changes of in vitro stimulated human transformed germinal centre B cells as surrogate for oncogenic pathway activation in individual aggressive B cell lymphomas
Source: Cell Commun Signal. 2012 Dec 20;10:43. doi: 10.1186/1478-811X-10-43 (PMC3566944; doi:10.1186/1478-811X-10-43)
Supplement: Additional file 15 — Table S11. Differentially expressed genes overlapping between CD40L and LPS stimulation. [file 1478-811X-10-43-S15.xls]

## Sheet: Tabelle1
			CD40L stimulation				LPS stimulation
	GenSymbols_OL	ID	log2FC	AveExpr	ONE_Order	ID	log2FC	AveExpr	TWO_Order
1487_at	ESRRA	1487_at	0.362035	8.11662	53998	1487_at	0.280247	8.11662	54034
1552256_a_at	SCARB1	1552256_a_at	0.479493	8.78221	54403	1552256_a_at	0.367163	8.78221	54454
1552448_a_at	C8orf12	1552448_a_at	0.504108	9.26012	54441	1552448_a_at	0.578841	9.26012	54639
1552497_a_at	SLAMF6	1552497_a_at	-0.488796	7.8499	173	1552497_a_at	-0.283107	7.8499	384
1552540_s_at	IQCD	1552540_s_at	-0.313656	6.82846	530	1552540_s_at	-0.260134	6.82846	482
1552641_s_at	NA	1552641_s_at	0.427908	8.90745	54273	1552641_s_at	0.326077	8.90745	54315
1553118_at	THEM4	1553118_at	0.329648	9.01655	53791	1553118_at	0.258874	9.01655	53822
1553183_at	UMODL1	1553183_at	0.507335	8.39849	54445	1553183_at	0.715853	8.39849	54659
1553743_at	METTL21A	1553743_at	0.467409	7.56149	54373	1553743_at	0.307475	7.56149	54233
1553801_a_at	C14orf126	1553801_a_at	0.439341	7.64841	54309	1553801_a_at	0.359437	7.64841	54437
1553977_a_at	CYP39A1	1553977_a_at	-0.324141	8.04122	500	1553977_a_at	-0.230664	8.04122	640
1553987_at	C12orf47	1553987_at	-0.293358	8.54855	615	1553987_at	-0.258502	8.54855	493
1554014_at	CHD2	1554014_at	-0.264971	7.42521	771	1554014_at	-0.262881	7.42521	468
1554343_a_at	STAP1	1554343_a_at	-0.607932	9.7915	83	1554343_a_at	-0.510589	9.7915	57
1554352_s_at	DENND4A	1554352_s_at	0.915804	9.34607	54633	1554352_s_at	0.250391	9.34607	53731
1554415_at	TAF5L	1554415_at	0.368385	7.51058	54032	1554415_at	0.371685	7.51058	54462
1554452_a_at	C7orf68	1554452_a_at	-0.649534	9.21768	67	1554452_a_at	-0.678106	9.21768	17
1554478_a_at	HEATR3	1554478_a_at	0.352082	7.16344	53935	1554478_a_at	0.254164	7.16344	53777
1554508_at	PIK3AP1	1554508_at	0.434147	9.42533	54293	1554508_at	0.368703	9.42533	54456
1554522_at	CNNM2	1554522_at	-0.347146	6.22433	423	1554522_at	-0.302221	6.22433	332
1554732_at	LOC728175	1554732_at	0.494713	7.39262	54428	1554732_at	0.273365	7.39262	53977
1554876_a_at	S100Z	1554876_a_at	-0.381222	7.65996	336	1554876_a_at	-0.274801	7.65996	417
1555062_s_at	GTPBP3	1555062_s_at	0.391091	7.1123	54143	1555062_s_at	0.338287	7.1123	54365
1555225_at	C1orf43	1555225_at	0.385567	7.84801	54116	1555225_at	0.360438	7.84801	54440
1555241_at	C8orf59	1555241_at	0.364018	6.6736	54010	1555241_at	0.328892	6.6736	54328
1555427_s_at	SYNCRIP	1555427_s_at	0.383412	9.28746	54108	1555427_s_at	0.305784	9.28746	54218
1555465_at	MCOLN2	1555465_at	0.534183	8.18879	54472	1555465_at	0.440519	8.18879	54567
1555565_s_at	TAPBP	1555565_s_at	0.44696	8.43264	54328	1555565_s_at	0.267741	8.43264	53926
1555691_a_at	NA	1555691_a_at	-0.525202	8.22272	132	1555691_a_at	-0.369283	8.22272	163
1555772_a_at	CDC25A	1555772_a_at	0.51608	8.53052	54458	1555772_a_at	0.47139	8.53052	54588
1555779_a_at	CD79A	1555779_a_at	-0.446747	10.5727	231	1555779_a_at	-0.379538	10.5727	147
1555800_at	ZNF385B	1555800_at	-0.675421	9.02971	56	1555800_at	-0.587584	9.02971	37
1555801_s_at	ZNF385B	1555801_s_at	-0.70089	8.85053	49	1555801_s_at	-0.488727	8.85053	72
1555878_at	RPS24	1555878_at	0.387763	7.53338	54123	1555878_at	0.376071	7.53338	54473
1555888_at	UBR5	1555888_at	-0.500352	7.14451	155	1555888_at	-0.361326	7.14451	183
1555973_at	NA	1555973_at	0.331665	6.78142	53806	1555973_at	0.253238	6.78142	53771
1555989_at	NA	1555989_at	-0.592915	9.2585	88	1555989_at	-0.448597	9.2585	90
1555996_s_at	EIF4A2	1555996_s_at	0.490144	7.89577	54421	1555996_s_at	0.434715	7.89577	54559
1556121_at	NAP1L1	1556121_at	0.533691	8.41546	54471	1556121_at	0.432353	8.41546	54557
1556183_at	ANKRD36BP2	1556183_at	-0.853901	8.05818	17	1556183_at	-0.441916	8.05818	98
1557049_at	BTBD19	1557049_at	0.396758	6.34477	54164	1557049_at	0.260334	6.34477	53836
1557128_at	FAM111B	1557128_at	-0.262174	7.10192	786	1557128_at	-0.211311	7.10192	808
1557139_at	NA	1557139_at	-0.797566	7.31945	21	1557139_at	-0.610785	7.31945	27
1557331_at	POLR1B	1557331_at	0.357315	7.79366	53967	1557331_at	0.262957	7.79366	53866
1558185_at	CLLU1	1558185_at	-0.397722	6.51133	304	1558185_at	-0.224054	6.51133	700
1558215_s_at	UBTF	1558215_s_at	0.387926	8.14119	54126	1558215_s_at	0.264875	8.14119	53888
1558292_s_at	PIGW	1558292_s_at	0.42451	8.65746	54258	1558292_s_at	0.430091	8.65746	54554
1558540_s_at	SLC2A11	1558540_s_at	-0.267408	7.00545	750	1558540_s_at	-0.288301	7.00545	370
1559584_a_at	C16orf54	1559584_a_at	-0.516226	6.1272	139	1559584_a_at	-0.335507	6.1272	241
1560316_s_at	GLCCI1	1560316_s_at	-0.254904	7.80087	827	1560316_s_at	-0.229937	7.80087	643
1565034_s_at	NA	1565034_s_at	-0.313687	6.50814	529	1565034_s_at	-0.226129	6.50814	679
1565817_at	IKZF1	1565817_at	0.425855	7.85531	54265	1565817_at	0.373873	7.85531	54470
1565818_s_at	IKZF1	1565818_s_at	0.364151	7.38545	54011	1565818_s_at	0.263769	7.38545	53877
1565834_a_at	KANK1	1565834_a_at	-0.415932	6.57832	281	1565834_a_at	-0.278525	6.57832	402
1567080_s_at	CLN6	1567080_s_at	0.547171	8.71021	54481	1567080_s_at	0.464343	8.71021	54585
1567458_s_at	RAC1	1567458_s_at	0.388181	9.95809	54128	1567458_s_at	0.321534	9.95809	54295
1568752_s_at	RGS13	1568752_s_at	-0.251203	9.45478	849	1568752_s_at	-0.389796	9.45478	139
1568848_at	NA	1568848_at	-0.544531	7.19885	117	1568848_at	-0.374076	7.19885	153
1569034_a_at	LOC440864	1569034_a_at	-0.396121	7.86655	305	1569034_a_at	-0.494183	7.86655	66
1569040_s_at	ANKRD36BP2	1569040_s_at	-0.983196	7.91908	10	1569040_s_at	-0.467894	7.91908	80
1569566_at	TBC1D1	1569566_at	-0.554562	6.5555	112	1569566_at	-0.266793	6.5555	454
200598_s_at	HSP90B1	200598_s_at	0.647875	10.3258	54549	200598_s_at	0.409184	10.3258	54530
200599_s_at	HSP90B1	200599_s_at	0.583596	11.6842	54501	200599_s_at	0.480205	11.6842	54594
200609_s_at	WDR1	200609_s_at	0.379384	11.2466	54082	200609_s_at	0.281693	11.2466	54048
200664_s_at	DNAJB1	200664_s_at	0.627954	9.38983	54536	200664_s_at	0.540376	9.38983	54632
200666_s_at	DNAJB1	200666_s_at	0.647142	10.0164	54547	200666_s_at	0.53506	10.0164	54625
200740_s_at	SUMO3	200740_s_at	0.373796	11.2238	54060	200740_s_at	0.407621	11.2238	54529
200753_x_at	SRSF2	200753_x_at	0.371321	11.7468	54047	200753_x_at	0.399438	11.7468	54516
200768_s_at	MAT2A	200768_s_at	0.36121	11.2246	53992	200768_s_at	0.287258	11.2246	54103
200787_s_at	PEA15	200787_s_at	0.702278	8.75177	54568	200787_s_at	0.33883	8.75177	54368
200788_s_at	PEA15	200788_s_at	0.604468	8.90707	54516	200788_s_at	0.281506	8.90707	54045
200810_s_at	CIRBP	200810_s_at	0.443843	10.9788	54317	200810_s_at	0.428914	10.9788	54553
200811_at	CIRBP	200811_at	0.333187	9.75024	53817	200811_at	0.30998	9.75024	54245
200825_s_at	HYOU1	200825_s_at	0.497859	8.85689	54435	200825_s_at	0.32941	8.85689	54330
200871_s_at	PSAP	200871_s_at	-0.466614	10.4936	197	200871_s_at	-0.204638	10.4936	878
200880_at	DNAJA1	200880_at	0.417209	11.3653	54236	200880_at	0.36842	11.3653	54455
200898_s_at	MGEA5	200898_s_at	-0.342579	8.4859	435	200898_s_at	-0.371041	8.4859	159
200899_s_at	MGEA5	200899_s_at	-0.390374	8.55852	319	200899_s_at	-0.426484	8.55852	107
200904_at	HLA-E	200904_at	0.483582	7.93258	54411	200904_at	0.304839	7.93258	54211
200905_x_at	HLA-E	200905_x_at	0.843184	9.76945	54614	200905_x_at	0.538585	9.76945	54629
200935_at	CALR	200935_at	0.59925	8.50639	54513	200935_at	0.498494	8.50639	54606
200962_at	RPL31	200962_at	-0.32675	8.66272	492	200962_at	-0.24002	8.66272	591
200965_s_at	ABLIM1	200965_s_at	-0.591998	9.58122	89	200965_s_at	-0.335797	9.58122	240
201008_s_at	TXNIP	201008_s_at	-0.612068	8.12862	81	201008_s_at	-0.633455	8.12862	22
201009_s_at	TXNIP	201009_s_at	-0.63505	8.2088	74	201009_s_at	-0.616321	8.2088	25
201010_s_at	TXNIP	201010_s_at	-0.663575	8.40229	58	201010_s_at	-0.785948	8.40229	8
201016_at	EIF1AX	201016_at	0.337942	10.1583	53840	201016_at	0.252438	10.1583	53758
201034_at	ADD3	201034_at	-0.491009	11.0274	168	201034_at	-0.377927	11.0274	149
201066_at	CYC1	201066_at	0.340511	11.4769	53858	201066_at	0.273502	11.4769	53979
201079_at	SYNGR2	201079_at	0.901196	9.77696	54629	201079_at	0.483716	9.77696	54598
201083_s_at	BCLAF1	201083_s_at	0.374029	9.36596	54061	201083_s_at	0.327475	9.36596	54324
201137_s_at	HLA-DPB1	201137_s_at	0.625375	10.7159	54534	201137_s_at	0.255106	10.7159	53785
201143_s_at	EIF2S1	201143_s_at	0.32408	9.64154	53742	201143_s_at	0.351864	9.64154	54412
201235_s_at	BTG2	201235_s_at	-0.388428	7.93003	320	201235_s_at	-0.227316	7.93003	668
201236_s_at	BTG2	201236_s_at	-0.726146	9.74917	36	201236_s_at	-0.267474	9.74917	451
201303_at	EIF4A3	201303_at	0.349435	12.2108	53913	201303_at	0.286214	12.2108	54093
201310_s_at	C5orf13	201310_s_at	-0.327797	11.2937	488	201310_s_at	-0.3154	11.2937	294
201315_x_at	IFITM2	201315_x_at	-0.264178	8.11899	776	201315_x_at	-0.229767	8.11899	645
201332_s_at	STAT6	201332_s_at	0.400563	8.03316	54175	201332_s_at	0.257333	8.03316	53808
201341_at	ENC1	201341_at	-0.314711	7.40381	523	201341_at	-0.220282	7.40381	726
201366_at	ANXA7	201366_at	0.849806	9.86762	54619	201366_at	0.641368	9.86762	54648
201377_at	UBAP2L	201377_at	0.382732	10.6425	54105	201377_at	0.336321	10.6425	54355
201378_s_at	UBAP2L	201378_s_at	0.356012	10.9323	53955	201378_s_at	0.280703	10.9323	54037
201384_s_at	NBR1	201384_s_at	-0.385782	8.67853	324	201384_s_at	-0.393558	8.67853	136
201393_s_at	IGF2R	201393_s_at	0.496092	8.03545	54432	201393_s_at	0.373652	8.03545	54468
201395_at	RBM5	201395_at	-0.333518	9.49347	465	201395_at	-0.280519	9.49347	392
201397_at	PHGDH	201397_at	-0.268939	10.4047	745	201397_at	-0.26395	10.4047	465
201403_s_at	MGST3	201403_s_at	-0.274136	8.47953	717	201403_s_at	-0.232575	8.47953	625
201436_at	EIF4E	201436_at	0.346931	9.13837	53893	201436_at	0.294257	9.13837	54143
201437_s_at	EIF4E	201437_s_at	0.359115	9.57079	53977	201437_s_at	0.275794	9.57079	53993
201490_s_at	PPIF	201490_s_at	0.395593	10.6826	54158	201490_s_at	0.249763	10.6826	53720
201565_s_at	ID2	201565_s_at	-0.539503	10.2656	122	201565_s_at	-0.432518	10.2656	103
201566_x_at	ID2	201566_x_at	-0.392117	8.76024	315	201566_x_at	-0.236863	8.76024	612
201573_s_at	ETF1	201573_s_at	0.355775	10.3506	53952	201573_s_at	0.307267	10.3506	54230
201601_x_at	IFITM1	201601_x_at	-0.418231	8.87607	271	201601_x_at	-0.356076	8.87607	192
201605_x_at	CNN2	201605_x_at	0.467321	9.98605	54371	201605_x_at	0.378644	9.98605	54475
201612_at	ALDH9A1	201612_at	0.371317	10.7391	54046	201612_at	0.262066	10.7391	53854
201623_s_at	DARS	201623_s_at	0.358651	10.8522	53974	201623_s_at	0.313402	10.8522	54261
201637_s_at	FXR1	201637_s_at	-0.276399	10.627	697	201637_s_at	-0.341836	10.627	223
201660_at	ACSL3	201660_at	0.380452	8.40999	54088	201660_at	0.339163	8.40999	54371
201661_s_at	ACSL3	201661_s_at	0.44677	8.86552	54327	201661_s_at	0.481614	8.86552	54597
201662_s_at	ACSL3	201662_s_at	0.407595	9.3033	54199	201662_s_at	0.481114	9.3033	54595
201675_at	AKAP1	201675_at	0.413353	9.78102	54225	201675_at	0.417575	9.78102	54541
201677_at	C3orf37	201677_at	-0.612708	7.18431	80	201677_at	-0.439761	7.18431	99
201678_s_at	C3orf37	201678_s_at	-1.43165	9.53992	2	201678_s_at	-0.849606	9.53992	3
201680_x_at	SRRT	201680_x_at	0.369211	10.8461	54036	201680_x_at	0.310015	10.8461	54246
201688_s_at	TPD52	201688_s_at	-0.381204	10.6022	337	201688_s_at	-0.235428	10.6022	615
201691_s_at	TPD52	201691_s_at	-0.251358	7.27216	846	201691_s_at	-0.202778	7.27216	899
201752_s_at	ADD3	201752_s_at	-0.509275	10.4104	147	201752_s_at	-0.462316	10.4104	83
201753_s_at	ADD3	201753_s_at	-0.605176	10.426	86	201753_s_at	-0.438071	10.426	102
201791_s_at	DHCR7	201791_s_at	0.33589	8.65576	53828	201791_s_at	0.267695	8.65576	53922
201801_s_at	SLC29A1	201801_s_at	0.411409	8.98664	54214	201801_s_at	0.463355	8.98664	54584
201818_at	LPCAT1	201818_at	0.387835	8.85619	54124	201818_at	0.305144	8.85619	54214
201821_s_at	TIMM17A	201821_s_at	0.323391	10.9198	53735	201821_s_at	0.335195	10.9198	54352
201841_s_at	HSPB1	201841_s_at	-0.310901	9.63516	541	201841_s_at	-0.235828	9.63516	614
201848_s_at	BNIP3	201848_s_at	-0.650056	8.40113	66	201848_s_at	-0.748656	8.40113	11
201849_at	BNIP3	201849_at	-0.784986	9.75339	23	201849_at	-0.776107	9.75339	9
201862_s_at	LRRFIP1	201862_s_at	0.657653	10.3607	54552	201862_s_at	0.397059	10.3607	54511
201867_s_at	TBL1X	201867_s_at	-0.360079	7.60208	381	201867_s_at	-0.26	7.60208	484
201873_s_at	ABCE1	201873_s_at	0.350965	10.7566	53930	201873_s_at	0.351102	10.7566	54407
201897_s_at	CKS1B	201897_s_at	-0.314914	11.5327	522	201897_s_at	-0.259553	11.5327	488
201898_s_at	UBE2A	201898_s_at	0.50697	10.3252	54444	201898_s_at	0.292149	10.3252	54131
201899_s_at	UBE2A	201899_s_at	0.526051	9.98518	54465	201899_s_at	0.316833	9.98518	54279
201948_at	GNL2	201948_at	0.377901	9.89165	54076	201948_at	0.31197	9.89165	54253
201951_at	ALCAM	201951_at	0.905255	7.59382	54631	201951_at	0.328829	7.59382	54327
201963_at	ACSL1	201963_at	0.618691	8.91428	54529	201963_at	0.346815	8.91428	54391
202022_at	ALDOC	202022_at	-0.30156	8.25855	581	202022_at	-0.329097	8.25855	253
202047_s_at	CBX6	202047_s_at	0.355306	8.92773	53948	202047_s_at	0.253076	8.92773	53767
202055_at	KPNA1	202055_at	0.330481	9.09677	53797	202055_at	0.369779	9.09677	54458
202056_at	KPNA1	202056_at	0.394976	8.34585	54156	202056_at	0.31488	8.34585	54268
202059_s_at	KPNA1	202059_s_at	0.465881	8.62305	54365	202059_s_at	0.342521	8.62305	54379
202082_s_at	SEC14L1	202082_s_at	-0.507209	7.76606	149	202082_s_at	-0.354639	7.76606	194
202083_s_at	SEC14L1	202083_s_at	-0.371071	7.53941	357	202083_s_at	-0.297349	7.53941	348
202084_s_at	SEC14L1	202084_s_at	-0.71515	9.413	44	202084_s_at	-0.531145	9.413	52
202100_at	RALB	202100_at	-0.462785	7.9256	205	202100_at	-0.406035	7.9256	122
202149_at	NEDD9	202149_at	0.43185	7.71618	54282	202149_at	0.316251	7.71618	54276
202151_s_at	UBAC1	202151_s_at	0.484245	9.5622	54413	202151_s_at	0.285563	9.5622	54088
202187_s_at	PPP2R5A	202187_s_at	-0.441498	9.39892	237	202187_s_at	-0.410314	9.39892	118
202211_at	ARFGAP3	202211_at	0.412394	8.64669	54218	202211_at	0.287544	8.64669	54106
202214_s_at	CUL4B	202214_s_at	-0.302493	8.71015	578	202214_s_at	-0.22452	8.71015	694
202217_at	C21orf33	202217_at	-0.277884	9.59421	692	202217_at	-0.268264	9.59421	447
202239_at	PARP4	202239_at	-0.237788	9.42981	949	202239_at	-0.267602	9.42981	450
202245_at	LSS	202245_at	0.688084	9.79667	54562	202245_at	0.501959	9.79667	54607
202264_s_at	TOMM40	202264_s_at	0.518507	10.1304	54460	202264_s_at	0.300058	10.1304	54179
202307_s_at	TAP1	202307_s_at	0.788627	8.33802	54600	202307_s_at	0.363259	8.33802	54444
202314_at	CYP51A1	202314_at	0.443847	9.6147	54318	202314_at	0.379337	9.6147	54479
202315_s_at	BCR	202315_s_at	-0.337078	8.2283	452	202315_s_at	-0.218771	8.2283	740
202353_s_at	PSMD12	202353_s_at	0.48004	8.85361	54405	202353_s_at	0.414931	8.85361	54536
202362_at	RAP1A	202362_at	0.377555	11.3312	54074	202362_at	0.254381	11.3312	53778
202364_at	MXI1	202364_at	-0.464036	9.39977	202	202364_at	-0.443341	9.39977	97
202368_s_at	TRAM2	202368_s_at	0.500071	8.72369	54436	202368_s_at	0.338084	8.72369	54362
202386_s_at	KIAA0430	202386_s_at	-0.351451	8.72524	404	202386_s_at	-0.28028	8.72524	393
202405_at	TIAL1	202405_at	0.339641	8.17254	53854	202405_at	0.320391	8.17254	54291
202464_s_at	PFKFB3	202464_s_at	-0.445335	7.83705	234	202464_s_at	-0.430069	7.83705	105
202478_at	TRIB2	202478_at	-0.687153	8.91412	51	202478_at	-0.27981	8.91412	395
202501_at	MAPRE2	202501_at	-0.478224	9.75086	187	202501_at	-0.335193	9.75086	242
202539_s_at	HMGCR	202539_s_at	0.337537	10.2365	53838	202539_s_at	0.285886	10.2365	54092
202555_s_at	MYLK	202555_s_at	-0.244708	7.35149	898	202555_s_at	-0.198919	7.35149	951
202577_s_at	DDX19A	202577_s_at	0.451116	9.20513	54339	202577_s_at	0.297924	9.20513	54165
202606_s_at	TLK1	202606_s_at	0.372095	9.86251	54051	202606_s_at	0.283676	9.86251	54068
202637_s_at	ICAM1	202637_s_at	0.997735	8.38668	54649	202637_s_at	0.453733	8.38668	54582
202638_s_at	ICAM1	202638_s_at	1.00551	8.05955	54652	202638_s_at	0.476574	8.05955	54591
202643_s_at	TNFAIP3	202643_s_at	0.618759	8.43217	54530	202643_s_at	0.410929	8.43217	54531
202644_s_at	TNFAIP3	202644_s_at	0.63446	9.14768	54538	202644_s_at	0.393752	9.14768	54508
202692_s_at	UBTF	202692_s_at	0.427102	8.08415	54271	202692_s_at	0.274782	8.08415	53988
202719_s_at	TES	202719_s_at	-0.2664	8.6214	757	202719_s_at	-0.27362	8.6214	420
202720_at	TES	202720_at	-0.308376	10.2464	554	202720_at	-0.305826	10.2464	324
202730_s_at	PDCD4	202730_s_at	-0.571318	9.92346	99	202730_s_at	-0.395656	9.92346	131
202731_at	PDCD4	202731_at	-0.482645	10.7718	182	202731_at	-0.25385	10.7718	518
202738_s_at	PHKB	202738_s_at	-0.247463	8.63362	882	202738_s_at	-0.201345	8.63362	917
202741_at	PRKACB	202741_at	-0.723582	10.576	38	202741_at	-0.503408	10.576	62
202742_s_at	PRKACB	202742_s_at	-0.605406	9.73786	85	202742_s_at	-0.35575	9.73786	193
202769_at	CCNG2	202769_at	-0.755047	9.09357	30	202769_at	-0.6988	9.09357	14
202770_s_at	CCNG2	202770_s_at	-0.761169	8.63913	28	202770_s_at	-0.720878	8.63913	12
202809_s_at	INTS3	202809_s_at	-0.238815	9.20937	936	202809_s_at	-0.286173	9.20937	375
202838_at	FUCA1	202838_at	0.402302	8.5995	54181	202838_at	0.398109	8.5995	54512
202856_s_at	SLC16A3	202856_s_at	-0.269764	6.56201	740	202856_s_at	-0.279932	6.56201	394
202869_at	OAS1	202869_at	-0.371577	8.07821	356	202869_at	-0.337832	8.07821	237
202887_s_at	DDIT4	202887_s_at	-0.705433	9.39016	47	202887_s_at	-0.829861	9.39016	4
202906_s_at	NBN	202906_s_at	0.366964	9.21095	54023	202906_s_at	0.304249	9.21095	54208
202907_s_at	NBN	202907_s_at	0.410071	10.0375	54209	202907_s_at	0.321503	10.0375	54294
202926_at	NBAS	202926_at	-0.285613	8.35552	654	202926_at	-0.32473	8.35552	263
202951_at	STK38	202951_at	-0.244978	9.40808	893	202951_at	-0.268563	9.40808	445
202963_at	RFX5	202963_at	0.806325	11.3079	54603	202963_at	0.39303	11.3079	54504
202964_s_at	RFX5	202964_s_at	0.766388	10.0666	54593	202964_s_at	0.385769	10.0666	54491
202978_s_at	CREBZF	202978_s_at	0.43276	8.24908	54288	202978_s_at	0.388119	8.24908	54496
202979_s_at	CREBZF	202979_s_at	0.605501	8.22874	54519	202979_s_at	0.565325	8.22874	54637
202983_at	HLTF	202983_at	-0.479087	10.4061	186	202983_at	-0.336019	10.4061	238
202984_s_at	BAG5	202984_s_at	0.350678	8.15552	53926	202984_s_at	0.346986	8.15552	54392
202996_at	POLD4	202996_at	-0.465857	8.28022	199	202996_at	-0.414348	8.28022	113
202998_s_at	LOXL2	202998_s_at	0.829081	9.27459	54608	202998_s_at	0.477706	9.27459	54593
203088_at	FBLN5	203088_at	-0.567657	6.96307	103	203088_at	-0.455365	6.96307	88
203117_s_at	PAN2	203117_s_at	-0.354469	7.8743	395	203117_s_at	-0.328925	7.8743	254
203119_at	CCDC86	203119_at	0.381874	9.74222	54098	203119_at	0.294027	9.74222	54140
203136_at	RABAC1	203136_at	-0.331206	10.2154	476	203136_at	-0.231878	10.2154	627
203140_at	BCL6	203140_at	-0.472383	10.6005	193	203140_at	-0.312374	10.6005	298
203143_s_at	KIAA0040	203143_s_at	0.618078	8.80117	54527	203143_s_at	0.37328	8.80117	54464
203144_s_at	KIAA0040	203144_s_at	0.584783	8.0494	54505	203144_s_at	0.341854	8.0494	54377
203157_s_at	GLS	203157_s_at	-0.312555	8.8634	531	203157_s_at	-0.261344	8.8634	475
203159_at	GLS	203159_at	-0.336532	9.92924	456	203159_at	-0.319138	9.92924	277
203166_at	CFDP1	203166_at	-0.308477	8.70012	552	203166_at	-0.309695	8.70012	304
203185_at	RASSF2	203185_at	0.840875	9.61924	54613	203185_at	0.283562	9.61924	54067
203217_s_at	ST3GAL5	203217_s_at	0.482137	8.13237	54408	203217_s_at	0.381331	8.13237	54484
203227_s_at	TSPAN31	203227_s_at	-0.288303	7.10725	641	203227_s_at	-0.264254	7.10725	463
203233_at	IL4R	203233_at	-0.362541	8.25552	373	203233_at	-0.258537	8.25552	492
203257_s_at	C11orf49	203257_s_at	-0.352004	8.00963	401	203257_s_at	-0.309654	8.00963	305
203279_at	EDEM1	203279_at	-0.327273	9.91018	491	203279_at	-0.226056	9.91018	681
203290_at	HLA-DQA1	203290_at	1.00472	10.4463	54651	203290_at	0.588534	10.4463	54640
203379_at	RPS6KA1	203379_at	0.955684	9.10583	54641	203379_at	0.52657	9.10583	54618
203385_at	DGKA	203385_at	-0.448716	8.89708	230	203385_at	-0.368242	8.89708	165
203408_s_at	SATB1	203408_s_at	-0.731286	7.32092	35	203408_s_at	-0.47621	7.32092	79
203427_at	ASF1A	203427_at	-0.384465	9.26967	326	203427_at	-0.24159	9.26967	576
203428_s_at	ASF1A	203428_s_at	-0.552717	10.012	113	203428_s_at	-0.510747	10.012	56
203435_s_at	MME	203435_s_at	-0.528991	9.83463	129	203435_s_at	-0.324127	9.83463	265
203445_s_at	CTDSP2	203445_s_at	-0.336977	9.03009	454	203445_s_at	-0.414561	9.03009	112
203471_s_at	PLEK	203471_s_at	0.756671	9.21494	54588	203471_s_at	0.267245	9.21494	53918
203474_at	IQGAP2	203474_at	-0.417415	8.57215	274	203474_at	-0.307761	8.57215	312
203504_s_at	ABCA1	203504_s_at	-0.71931	7.43384	42	203504_s_at	-0.531188	7.43384	51
203505_at	ABCA1	203505_at	-0.555567	7.69793	111	203505_at	-0.346197	7.69793	210
203513_at	SPG11	203513_at	-0.535676	8.7954	124	203513_at	-0.536585	8.7954	49
203516_at	SNTA1	203516_at	-0.307429	7.59556	557	203516_at	-0.226476	7.59556	676
203555_at	PTPN18	203555_at	-0.273344	8.35352	721	203555_at	-0.239373	8.35352	593
203567_s_at	TRIM38	203567_s_at	-0.299499	8.20635	584	203567_s_at	-0.232975	8.20635	621
203588_s_at	TFDP2	203588_s_at	-0.349262	10.8532	415	203588_s_at	-0.318862	10.8532	280
203589_s_at	TFDP2	203589_s_at	-0.28305	9.36589	669	203589_s_at	-0.20846	9.36589	840
203616_at	POLB	203616_at	-0.286485	9.35331	651	203616_at	-0.207741	9.35331	850
203621_at	NDUFB5	203621_at	-0.313773	11.2171	528	203621_at	-0.199148	11.2171	949
203640_at	MBNL2	203640_at	-0.51031	7.45813	146	203640_at	-0.292292	7.45813	360
203674_at	HELZ	203674_at	-0.242228	8.39973	907	203674_at	-0.228283	8.39973	656
203697_at	FRZB	203697_at	-0.381817	6.91311	335	203697_at	-0.249993	6.91311	534
203723_at	ITPKB	203723_at	-0.316827	7.53948	518	203723_at	-0.256106	7.53948	510
203725_at	GADD45A	203725_at	-0.281811	8.53507	676	203725_at	-0.293088	8.53507	359
203733_at	DEXI	203733_at	-0.529203	7.47331	128	203733_at	-0.263502	7.47331	467
203752_s_at	JUND	203752_s_at	-0.494219	9.34925	166	203752_s_at	-0.211894	9.34925	803
203775_at	SLC25A13	203775_at	0.380348	8.24354	54087	203775_at	0.326398	8.24354	54317
203782_s_at	POLRMT	203782_s_at	0.467197	9.7627	54370	203782_s_at	0.30124	9.7627	54189
203791_at	DMXL1	203791_at	-0.449121	8.54694	228	203791_at	-0.316461	8.54694	288
203810_at	DNAJB4	203810_at	-0.481992	8.10548	184	203810_at	-0.40606	8.10548	121
203811_s_at	DNAJB4	203811_s_at	-0.41611	8.17709	280	203811_s_at	-0.352183	8.17709	199
203823_at	RGS3	203823_at	-0.364759	6.78805	368	203823_at	-0.254857	6.78805	514
203829_at	ELP4	203829_at	-0.246042	8.99954	891	203829_at	-0.214985	8.99954	774
203835_at	LRRC32	203835_at	-0.438792	6.78134	239	203835_at	-0.32635	6.78134	259
203857_s_at	PDIA5	203857_s_at	0.47811	7.80847	54398	203857_s_at	0.353073	7.80847	54417
203879_at	PIK3CD	203879_at	0.863898	9.99134	54623	203879_at	0.351217	9.99134	54409
203922_s_at	CYBB	203922_s_at	-0.35491	7.41378	393	203922_s_at	-0.320595	7.41378	273
203923_s_at	CYBB	203923_s_at	-0.500139	8.51178	156	203923_s_at	-0.377421	8.51178	150
203927_at	NFKBIE	203927_at	0.826831	8.61963	54606	203927_at	0.493283	8.61963	54603
203932_at	HLA-DMB	203932_at	0.747109	10.2174	54585	203932_at	0.516718	10.2174	54615
203983_at	TSNAX	203983_at	0.343945	9.31493	53879	203983_at	0.320466	9.31493	54292
204000_at	GNB5	204000_at	-0.241237	7.77869	913	204000_at	-0.209416	7.77869	834
204004_at	PAWR	204004_at	-0.281783	9.37469	677	204004_at	-0.231843	9.37469	629
204028_s_at	RABGAP1	204028_s_at	-0.345201	8.776	427	204028_s_at	-0.283635	8.776	383
204034_at	ETHE1	204034_at	-0.288806	7.66232	637	204034_at	-0.228006	7.66232	660
204042_at	WASF3	204042_at	-0.663304	6.8433	59	204042_at	-0.396334	6.8433	129
204057_at	IRF8	204057_at	-0.924042	10.8383	13	204057_at	-0.426321	10.8383	108
204076_at	ENTPD4	204076_at	-0.26214	8.30406	787	204076_at	-0.217331	8.30406	755
204159_at	CDKN2C	204159_at	-0.320238	9.13493	509	204159_at	-0.287719	9.13493	371
204192_at	CD37	204192_at	-0.244954	10.6994	894	204192_at	-0.369317	10.6994	162
204197_s_at	RUNX3	204197_s_at	0.849765	9.10314	54618	204197_s_at	0.334065	9.10314	54349
204198_s_at	RUNX3	204198_s_at	0.932138	9.45189	54637	204198_s_at	0.357243	9.45189	54429
204207_s_at	RNGTT	204207_s_at	-0.294295	10.8857	612	204207_s_at	-0.333712	10.8857	246
204222_s_at	GLIPR1	204222_s_at	-0.523298	7.1906	135	204222_s_at	-0.367368	7.1906	171
204226_at	STAU2	204226_at	-0.291899	8.68857	622	204226_at	-0.21148	8.68857	806
204243_at	RLF	204243_at	-0.283075	7.8924	668	204243_at	-0.327445	7.8924	257
204258_at	CHD1	204258_at	0.371205	8.51561	54045	204258_at	0.297924	8.51561	54164
204269_at	PIM2	204269_at	-0.345518	9.28108	426	204269_at	-0.21181	9.28108	804
204319_s_at	RGS10	204319_s_at	0.397954	9.91552	54167	204319_s_at	0.255228	9.91552	53788
204326_x_at	MT1X	204326_x_at	0.642221	7.83979	54541	204326_x_at	0.670345	7.83979	54652
204348_s_at	AK4	204348_s_at	-0.350622	8.69933	408	204348_s_at	-0.398893	8.69933	126
204372_s_at	KHSRP	204372_s_at	0.471114	10.0172	54386	204372_s_at	0.380856	10.0172	54482
204401_at	KCNN4	204401_at	-0.295563	6.90337	602	204401_at	-0.258704	6.90337	491
204427_s_at	TMED2	204427_s_at	0.332761	10.4597	53814	204427_s_at	0.291544	10.4597	54128
204484_at	PIK3C2B	204484_at	-0.641034	8.89718	72	204484_at	-0.570895	8.89718	41
204493_at	BID	204493_at	0.417008	8.80244	54235	204493_at	0.333187	8.80244	54342
204513_s_at	ELMO1	204513_s_at	-0.462296	8.66223	206	204513_s_at	-0.385539	8.66223	141
204549_at	IKBKE	204549_at	0.715087	8.38145	54577	204549_at	0.722998	8.38145	54662
204562_at	IRF4	204562_at	0.456147	11.0001	54348	204562_at	0.575205	11.0001	54638
204567_s_at	ABCG1	204567_s_at	-0.678945	7.36717	55	204567_s_at	-0.488853	7.36717	71
204581_at	CD22	204581_at	-0.543375	8.64066	119	204581_at	-0.315551	8.64066	293
204591_at	CHL1	204591_at	-0.450462	7.0685	226	204591_at	-0.31196	7.0685	299
204613_at	PLCG2	204613_at	-0.334152	10.8562	461	204613_at	-0.387332	10.8562	140
204645_at	CCNT2	204645_at	0.321135	7.79751	53720	204645_at	0.350895	7.79751	54406
204661_at	CD52	204661_at	-0.30215	9.99171	579	204661_at	-0.237161	9.99171	611
204670_x_at	NA	204670_x_at	0.591266	12.3349	54510	204670_x_at	0.356965	12.3349	54428
204688_at	SGCE	204688_at	-0.344156	7.82235	428	204688_at	-0.270427	7.82235	435
204689_at	HHEX	204689_at	-0.456036	7.14345	214	204689_at	-0.248144	7.14345	547
204698_at	ISG20	204698_at	-0.42711	9.0624	254	204698_at	-0.290378	9.0624	364
204724_s_at	COL9A3	204724_s_at	-0.288755	7.94863	638	204724_s_at	-0.232596	7.94863	624
204749_at	NAP1L3	204749_at	0.35526	6.95448	53947	204749_at	0.375204	6.95448	54472
204774_at	EVI2A	204774_at	-0.525418	8.30501	131	204774_at	-0.508455	8.30501	59
204780_s_at	FAS	204780_s_at	0.78653	7.15329	54597	204780_s_at	0.262974	7.15329	53868
204805_s_at	H1FX	204805_s_at	-0.685913	8.98968	52	204805_s_at	-0.519807	8.98968	54
204806_x_at	HLA-F	204806_x_at	0.642765	10.248	54544	204806_x_at	0.365249	10.248	54448
204807_at	TMEM5	204807_at	0.412362	7.81614	54216	204807_at	0.416163	7.81614	54539
204859_s_at	APAF1	204859_s_at	-0.314029	7.1355	527	204859_s_at	-0.286706	7.1355	373
204867_at	GCHFR	204867_at	-0.496823	8.84171	163	204867_at	-0.324458	8.84171	264
204882_at	ARHGAP25	204882_at	0.574103	8.60028	54495	204882_at	0.361868	8.60028	54443
204897_at	PTGER4	204897_at	0.703821	8.9978	54569	204897_at	0.260273	8.9978	53834
204914_s_at	SOX11	204914_s_at	-0.423243	8.31315	261	204914_s_at	-0.277139	8.31315	407
204915_s_at	SOX11	204915_s_at	-0.302523	7.70438	577	204915_s_at	-0.262619	7.70438	469
204917_s_at	MLLT3	204917_s_at	-0.562701	8.19206	107	204917_s_at	-0.328816	8.19206	255
204951_at	RHOH	204951_at	-0.409923	9.74173	289	204951_at	-0.279598	9.74173	396
204972_at	OAS2	204972_at	-0.399171	7.96996	300	204972_at	-0.364605	7.96996	176
204982_at	GIT2	204982_at	-0.266134	7.90825	760	204982_at	-0.316716	7.90825	287
204993_at	GNAZ	204993_at	0.350003	7.75495	53918	204993_at	0.333421	7.75495	54344
205039_s_at	IKZF1	205039_s_at	0.58716	9.92398	54507	205039_s_at	0.269118	9.92398	53938
205049_s_at	CD79A	205049_s_at	-0.398951	10.4572	301	205049_s_at	-0.308327	10.4572	309
205101_at	CIITA	205101_at	0.78787	7.26447	54599	205101_at	0.399031	7.26447	54515
205159_at	CSF2RB	205159_at	0.710543	8.77052	54574	205159_at	0.315904	8.77052	54274
205170_at	STAT2	205170_at	-0.39319	7.05161	312	205170_at	-0.331118	7.05161	249
205173_x_at	CD58	205173_x_at	1.61997	9.22298	54674	205173_x_at	0.833985	9.22298	54672
205205_at	RELB	205205_at	0.517862	9.05863	54459	205205_at	0.431614	9.05863	54556
205213_at	ACAP1	205213_at	-0.249116	7.94009	869	205213_at	-0.210485	7.94009	821
205224_at	SURF2	205224_at	0.376098	7.8476	54069	205224_at	0.276814	7.8476	54003
205282_at	LRP8	205282_at	0.391083	7.57838	54142	205282_at	0.27281	7.57838	53973
205283_at	FKTN	205283_at	0.349544	6.93902	53914	205283_at	0.264952	6.93902	53889
205298_s_at	BTN2A2	205298_s_at	1.25403	7.58911	54669	205298_s_at	0.487651	7.58911	54600
205306_x_at	KMO	205306_x_at	-0.456533	8.81368	213	205306_x_at	-0.269543	8.81368	438
205363_at	BBOX1	205363_at	-0.462811	6.82167	204	205363_at	-0.319715	6.82167	275
205390_s_at	ANK1	205390_s_at	-0.240034	6.27329	925	205390_s_at	-0.251118	6.27329	526
205504_at	BTK	205504_at	-0.423095	9.8503	262	205504_at	-0.344472	9.8503	213
205552_s_at	OAS1	205552_s_at	-0.433768	8.1377	245	205552_s_at	-0.318919	8.1377	279
205594_at	ZNF652	205594_at	-0.262545	7.77919	782	205594_at	-0.227373	7.77919	665
205631_at	KIAA0586	205631_at	-0.360163	7.79385	380	205631_at	-0.360281	7.79385	185
205663_at	PCBP3	205663_at	0.355544	7.39904	53950	205663_at	0.323312	7.39904	54307
205671_s_at	HLA-DOB	205671_s_at	-0.314137	8.84894	526	205671_s_at	-0.367808	8.84894	166
205681_at	BCL2A1	205681_at	0.419288	8.84128	54241	205681_at	0.389921	8.84128	54500
205685_at	CD86	205685_at	-0.474902	7.86004	189	205685_at	-0.342523	7.86004	222
205686_s_at	CD86	205686_s_at	-0.466867	7.56462	195	205686_s_at	-0.235419	7.56462	616
205692_s_at	CD38	205692_s_at	-0.651309	9.53886	65	205692_s_at	-0.334178	9.53886	243
205698_s_at	MAP2K6	205698_s_at	-0.27073	7.55699	735	205698_s_at	-0.255583	7.55699	513
205746_s_at	ADAM17	205746_s_at	-0.575401	7.84892	96	205746_s_at	-0.230603	7.84892	641
205788_s_at	ZC3H11A	205788_s_at	-0.349998	9.95212	412	205788_s_at	-0.225414	9.95212	686
205798_at	IL7R	205798_at	-0.674036	9.64756	57	205798_at	-0.522421	9.64756	53
205821_at	KLRK1	205821_at	-0.576592	8.32075	95	205821_at	-0.32623	8.32075	260
205822_s_at	HMGCS1	205822_s_at	0.711977	9.34969	54576	205822_s_at	0.451683	9.34969	54579
205842_s_at	JAK2	205842_s_at	0.446223	7.10566	54325	205842_s_at	0.290742	7.10566	54126
205861_at	SPIB	205861_at	0.563235	11.0996	54489	205861_at	0.296456	11.0996	54156
205882_x_at	ADD3	205882_x_at	-0.549313	10.4477	114	205882_x_at	-0.461122	10.4477	85
205901_at	PNOC	205901_at	-0.709373	11.8418	45	205901_at	-0.481668	11.8418	76
205902_at	KCNN3	205902_at	-0.362429	6.64949	375	205902_at	-0.384538	6.64949	143
205903_s_at	KCNN3	205903_s_at	-0.622577	6.8576	79	205903_s_at	-0.458236	6.8576	87
205922_at	VNN2	205922_at	-0.358679	7.95433	385	205922_at	-0.322332	7.95433	267
205923_at	RELN	205923_at	-0.397779	7.10821	303	205923_at	-0.257214	7.10821	501
205931_s_at	CREB5	205931_s_at	-0.437921	6.94887	241	205931_s_at	-0.208111	6.94887	844
205965_at	BATF	205965_at	1.06081	9.42258	54657	205965_at	0.70167	9.42258	54655
205990_s_at	WNT5A	205990_s_at	0.916454	7.75672	54634	205990_s_at	0.309865	7.75672	54244
206037_at	CCBL1	206037_at	-0.461641	8.07038	207	206037_at	-0.396275	8.07038	130
206060_s_at	PTPN22	206060_s_at	-0.432896	8.41798	247	206060_s_at	-0.295485	8.41798	353
206082_at	HCP5	206082_at	0.884324	7.09559	54625	206082_at	0.390053	7.09559	54501
206200_s_at	ANXA11	206200_s_at	-0.364026	10.7542	369	206200_s_at	-0.339972	10.7542	229
206255_at	BLK	206255_at	-0.391239	9.56292	317	206255_at	-0.363106	9.56292	179
206302_s_at	NA	206302_s_at	0.886871	9.91782	54626	206302_s_at	0.60355	9.91782	54642
206303_s_at	NUDT4	206303_s_at	0.679156	8.91228	54559	206303_s_at	0.386396	8.91228	54492
206310_at	SPINK2	206310_at	0.473248	8.0262	54392	206310_at	0.277349	8.0262	54006
206313_at	HLA-DOA	206313_at	0.423317	7.38563	54253	206313_at	0.289737	7.38563	54122
206316_s_at	KNTC1	206316_s_at	-0.279638	9.32347	686	206316_s_at	-0.225483	9.32347	685
206332_s_at	IFI16	206332_s_at	-0.24997	11.7849	861	206332_s_at	-0.24664	11.7849	557
206398_s_at	CD19	206398_s_at	-0.327974	9.57461	486	206398_s_at	-0.303053	9.57461	330
206472_s_at	TLE3	206472_s_at	-0.421187	7.9293	265	206472_s_at	-0.305096	7.9293	327
206513_at	AIM2	206513_at	-0.258112	6.41928	810	206513_at	-0.213608	6.41928	787
206528_at	TRPC6	206528_at	-0.251171	6.29017	850	206528_at	-0.216679	6.29017	760
206574_s_at	PTP4A3	206574_s_at	0.494644	7.74543	54427	206574_s_at	0.349002	7.74543	54396
206587_at	CCT6B	206587_at	0.357705	7.06035	53968	206587_at	0.281159	7.06035	54043
206613_s_at	TAF1A	206613_s_at	0.323582	7.83907	53738	206613_s_at	0.3307	7.83907	54334
206624_at	USP9Y	206624_at	-0.363749	7.30337	370	206624_at	-0.227287	7.30337	669
206660_at	IGLL1	206660_at	0.764593	9.37593	54591	206660_at	0.544997	9.37593	54633
206785_s_at	NA	206785_s_at	-0.493036	6.36128	167	206785_s_at	-0.291577	6.36128	362
206789_s_at	POU2F1	206789_s_at	0.479812	8.76566	54404	206789_s_at	0.333608	8.76566	54346
206896_s_at	GNG7	206896_s_at	-0.357887	8.72628	388	206896_s_at	-0.25041	8.72628	532
206917_at	GNA13	206917_at	0.39563	8.55813	54159	206917_at	0.312504	8.55813	54256
206953_s_at	LPHN2	206953_s_at	-0.350001	6.75337	411	206953_s_at	-0.26232	6.75337	470
207000_s_at	PPP3CC	207000_s_at	-0.35239	8.3587	400	207000_s_at	-0.240265	8.3587	590
207087_x_at	ANK1	207087_x_at	-0.248257	6.78855	874	207087_x_at	-0.219605	6.78855	732
207170_s_at	LETMD1	207170_s_at	-0.243684	8.46499	903	207170_s_at	-0.264595	8.46499	458
207237_at	KCNA3	207237_at	0.564951	6.63427	54492	207237_at	0.284355	6.63427	54079
207238_s_at	PTPRC	207238_s_at	-0.722736	9.48893	39	207238_s_at	-0.665459	9.48893	19
207275_s_at	ACSL1	207275_s_at	0.584514	8.52732	54504	207275_s_at	0.301544	8.52732	54192
207426_s_at	TNFSF4	207426_s_at	0.716357	7.30096	54578	207426_s_at	0.379149	7.30096	54478
207543_s_at	P4HA1	207543_s_at	-0.566567	9.00959	105	207543_s_at	-0.592866	9.00959	31
207621_s_at	PEMT	207621_s_at	0.452044	7.51604	54342	207621_s_at	0.365072	7.51604	54446
207668_x_at	PDIA6	207668_x_at	0.396698	10.9987	54162	207668_x_at	0.295888	10.9987	54153
207723_s_at	KLRC3	207723_s_at	-0.634528	8.27405	75	207723_s_at	-0.590806	8.27405	34
207761_s_at	METTL7A	207761_s_at	-1.00535	9.59574	8	207761_s_at	-0.800265	9.59574	6
207777_s_at	SP140	207777_s_at	-0.461618	7.60066	208	207777_s_at	-0.48172	7.60066	75
207813_s_at	FDXR	207813_s_at	0.810039	7.76991	54604	207813_s_at	0.502399	7.76991	54608
207826_s_at	ID3	207826_s_at	-0.983177	11.0323	11	207826_s_at	-0.811267	11.0323	5
207838_x_at	PBXIP1	207838_x_at	-0.347424	6.84212	422	207838_x_at	-0.36016	6.84212	186
207996_s_at	C18orf1	207996_s_at	0.366993	6.28204	54024	207996_s_at	0.29967	6.28204	54177
208012_x_at	SP110	208012_x_at	-0.274177	9.01919	715	208012_x_at	-0.242874	9.01919	572
208021_s_at	RFC1	208021_s_at	-0.377309	9.05695	344	208021_s_at	-0.215762	9.05695	767
208091_s_at	VOPP1	208091_s_at	0.524196	11.0536	54463	208091_s_at	0.380074	11.0536	54481
208114_s_at	ISG20L2	208114_s_at	0.381106	10.452	54090	208114_s_at	0.324837	10.452	54310
208116_s_at	MAN1A1	208116_s_at	1.08214	8.57288	54661	208116_s_at	0.763837	8.57288	54666
208121_s_at	PTPRO	208121_s_at	-0.275793	6.24118	701	208121_s_at	-0.227631	6.24118	663
208152_s_at	DDX21	208152_s_at	0.421468	11.9576	54247	208152_s_at	0.404596	11.9576	54524
208206_s_at	RASGRP2	208206_s_at	-0.241163	7.63505	915	208206_s_at	-0.200921	7.63505	921
208264_s_at	EIF3J	208264_s_at	0.404809	9.07096	54190	208264_s_at	0.344227	9.07096	54383
208290_s_at	EIF5	208290_s_at	0.346237	10.6637	53892	208290_s_at	0.261173	10.6637	53847
208306_x_at	NA	208306_x_at	0.55174	11.8832	54482	208306_x_at	0.301726	11.8832	54193
208313_s_at	SF1	208313_s_at	0.424664	10.6758	54259	208313_s_at	0.263273	10.6758	53872
208319_s_at	RBM3	208319_s_at	0.480486	10.7831	54406	208319_s_at	0.439125	10.7831	54566
208433_s_at	LRP8	208433_s_at	0.359794	8.19999	53981	208433_s_at	0.256022	8.19999	53796
208442_s_at	ATM	208442_s_at	-0.531931	7.2293	127	208442_s_at	-0.443582	7.2293	96
208456_s_at	RRAS2	208456_s_at	0.436363	10.4433	54303	208456_s_at	0.35642	10.4433	54426
208460_at	GJC1	208460_at	-0.253777	7.14884	831	208460_at	-0.2162	7.14884	763
208581_x_at	MT1X	208581_x_at	0.502725	7.94801	54439	208581_x_at	0.436081	7.94801	54561
208624_s_at	EIF4G1	208624_s_at	0.383735	8.98256	54109	208624_s_at	0.255368	8.98256	53790
208638_at	PDIA6	208638_at	0.464911	11.1998	54363	208638_at	0.400659	11.1998	54519
208639_x_at	PDIA6	208639_x_at	0.337282	10.9682	53836	208639_x_at	0.272037	10.9682	53967
208647_at	FDFT1	208647_at	0.444635	12.2298	54322	208647_at	0.355771	12.2298	54425
208673_s_at	SRSF3	208673_s_at	0.335246	10.7945	53824	208673_s_at	0.355296	10.7945	54424
208718_at	DDX17	208718_at	-0.296792	11.6086	599	208718_at	-0.361129	11.6086	184
208729_x_at	HLA-B	208729_x_at	0.797885	12.0621	54602	208729_x_at	0.467919	12.0621	54587
208749_x_at	FLOT1	208749_x_at	-0.239879	9.41551	926	208749_x_at	-0.221393	9.41551	715
208763_s_at	TSC22D3	208763_s_at	-0.372837	7.68253	352	208763_s_at	-0.245797	7.68253	560
208771_s_at	LTA4H	208771_s_at	-0.363533	11.1294	371	208771_s_at	-0.340998	11.1294	225
208800_at	SRP72	208800_at	0.348357	10.4512	53903	208800_at	0.368721	10.4512	54457
208812_x_at	HLA-C	208812_x_at	0.676904	12.2994	54557	208812_x_at	0.488043	12.2994	54601
208829_at	TAPBP	208829_at	0.618258	10.1607	54528	208829_at	0.399541	10.1607	54517
208835_s_at	LUC7L3	208835_s_at	0.401189	9.64603	54178	208835_s_at	0.26771	9.64603	53924
208837_at	TMED3	208837_at	0.339188	8.74516	53850	208837_at	0.31655	8.74516	54278
208896_at	DDX18	208896_at	0.364412	10.7243	54014	208896_at	0.359209	10.7243	54436
208931_s_at	ILF3	208931_s_at	0.411608	9.3301	54215	208931_s_at	0.303336	9.3301	54202
208937_s_at	ID1	208937_s_at	-2.007	7.73293	1	208937_s_at	-1.9005	7.73293	1
208965_s_at	IFI16	208965_s_at	-0.48524	11.3599	177	208965_s_at	-0.32147	11.3599	270
208966_x_at	IFI16	208966_x_at	-0.424645	11.7935	257	208966_x_at	-0.438424	11.7935	101
208968_s_at	CIAPIN1	208968_s_at	0.37685	10.3298	54070	208968_s_at	0.331245	10.3298	54336
208975_s_at	KPNB1	208975_s_at	0.493641	10.4535	54425	208975_s_at	0.334	10.4535	54348
208981_at	PECAM1	208981_at	-0.337083	6.76816	451	208981_at	-0.343853	6.76816	215
208982_at	PECAM1	208982_at	-0.524834	7.33006	133	208982_at	-0.480331	7.33006	77
208983_s_at	PECAM1	208983_s_at	-0.413726	7.12515	285	208983_s_at	-0.298156	7.12515	346
209006_s_at	C1orf63	209006_s_at	0.35567	6.98926	53951	209006_s_at	0.370466	6.98926	54461
209025_s_at	SYNCRIP	209025_s_at	0.466447	11.0354	54368	209025_s_at	0.528332	11.0354	54621
209034_at	PNRC1	209034_at	-0.334128	8.90768	462	209034_at	-0.379274	8.90768	148
209043_at	PAPSS1	209043_at	-0.314302	10.9607	524	209043_at	-0.363732	10.9607	177
209100_at	IFRD2	209100_at	0.382174	10.0976	54101	209100_at	0.264527	10.0976	53883
209102_s_at	HBP1	209102_s_at	-0.488995	8.16066	172	209102_s_at	-0.466826	8.16066	82
209140_x_at	HLA-B	209140_x_at	0.60463	13.1313	54517	209140_x_at	0.411182	13.1313	54532
209157_at	DNAJA2	209157_at	0.545135	10.8002	54478	209157_at	0.289489	10.8002	54119
209198_s_at	SYT11	209198_s_at	-0.458458	8.92717	211	209198_s_at	-0.253236	8.92717	520
209218_at	SQLE	209218_at	0.438786	10.4743	54307	209218_at	0.348327	10.4743	54395
209236_at	SLC23A2	209236_at	0.475587	8.55799	54394	209236_at	0.418817	8.55799	54545
209246_at	ABCF2	209246_at	0.389911	8.08302	54135	209246_at	0.353002	8.08302	54416
209265_s_at	METTL3	209265_s_at	-0.304135	9.31022	571	209265_s_at	-0.343057	9.31022	218
209276_s_at	GLRX	209276_s_at	-0.34228	9.24169	436	209276_s_at	-0.311115	9.24169	300
209285_s_at	C3orf63	209285_s_at	-0.241961	7.37823	908	209285_s_at	-0.200315	7.37823	933
209291_at	ID4	209291_at	-0.835119	8.88479	19	209291_at	-0.776021	8.88479	10
209292_at	ID4	209292_at	-0.601257	7.09987	87	209292_at	-0.61149	7.09987	26
209293_x_at	ID4	209293_x_at	-0.453259	7.7885	221	209293_x_at	-0.401527	7.7885	124
209312_x_at	NA	209312_x_at	0.572767	12.7735	54494	209312_x_at	0.340455	12.7735	54374
209413_at	B4GALT2	209413_at	0.372633	7.41351	54053	209413_at	0.288449	7.41351	54114
209435_s_at	ARHGEF2	209435_s_at	-0.258894	10.1329	805	209435_s_at	-0.264296	10.1329	462
209444_at	RAP1GDS1	209444_at	-0.249483	9.76051	865	209444_at	-0.252451	9.76051	522
209459_s_at	ABAT	209459_s_at	0.46904	8.09188	54377	209459_s_at	0.261288	8.09188	53848
209469_at	GPM6A	209469_at	-0.721187	8.33782	40	209469_at	-0.548682	8.33782	47
209470_s_at	GPM6A	209470_s_at	-0.570271	8.68505	101	209470_s_at	-0.413255	8.68505	114
209472_at	CCBL2	209472_at	0.432107	8.74465	54283	209472_at	0.358458	8.74465	54432
209480_at	HLA-DQB1	209480_at	0.985833	9.25084	54645	209480_at	0.716784	9.25084	54660
209515_s_at	RAB27A	209515_s_at	0.422341	7.19533	54250	209515_s_at	0.289716	7.19533	54121
209553_at	VPS8	209553_at	-0.291031	8.04741	627	209553_at	-0.277553	8.04741	405
209558_s_at	NA	209558_s_at	-0.266304	7.86455	758	209558_s_at	-0.284136	7.86455	382
209591_s_at	BMP7	209591_s_at	-0.734545	9.79687	33	209591_s_at	-0.398023	9.79687	127
209606_at	CYTIP	209606_at	-0.505728	8.04264	151	209606_at	-0.347078	8.04264	208
209610_s_at	SLC1A4	209610_s_at	0.47048	9.15653	54383	209610_s_at	0.351581	9.15653	54411
209621_s_at	PDLIM3	209621_s_at	0.519071	8.95489	54461	209621_s_at	0.535331	8.95489	54626
209627_s_at	OSBPL3	209627_s_at	-0.349489	7.71954	414	209627_s_at	-0.200536	7.71954	931
209649_at	STAM2	209649_at	0.444137	8.03384	54320	209649_at	0.377981	8.03384	54474
209653_at	KPNA4	209653_at	0.390675	9.16129	54140	209653_at	0.283218	9.16129	54062
209682_at	CBLB	209682_at	-0.390954	7.83112	318	209682_at	-0.208056	7.83112	845
209695_at	PTP4A3	209695_at	0.483187	7.62921	54410	209695_at	0.279366	7.62921	54027
209703_x_at	METTL7A	209703_x_at	-0.293281	7.12646	616	209703_x_at	-0.412582	7.12646	116
209732_at	CLEC2B	209732_at	-0.739828	7.84965	31	209732_at	-0.496826	7.84965	65
209761_s_at	SP110	209761_s_at	-0.263939	8.541	778	209761_s_at	-0.306336	8.541	322
209762_x_at	SP110	209762_x_at	-0.332084	8.79321	471	209762_x_at	-0.309915	8.79321	303
209771_x_at	CD24	209771_x_at	-0.318998	12.1644	514	209771_x_at	-0.26444	12.1644	460
209772_s_at	CD24	209772_s_at	-0.410059	10.3934	288	209772_s_at	-0.36762	10.3934	167
209797_at	CNPY2	209797_at	0.389986	8.25349	54136	209797_at	0.257767	8.25349	53816
209822_s_at	VLDLR	209822_s_at	-0.31784	6.65841	516	209822_s_at	-0.250844	6.65841	528
209823_x_at	HLA-DQB1	209823_x_at	0.973709	8.75042	54643	209823_x_at	0.645447	8.75042	54649
209860_s_at	ANXA7	209860_s_at	0.671273	10.3871	54554	209860_s_at	0.527267	10.3871	54620
209921_at	SLC7A11	209921_at	-0.328656	7.12483	484	209921_at	-0.214537	7.12483	777
210036_s_at	KCNH2	210036_s_at	-0.283962	8.15311	662	210036_s_at	-0.213728	8.15311	786
210097_s_at	NOL7	210097_s_at	0.328667	10.8466	53780	210097_s_at	0.253184	10.8466	53769
210117_at	SPAG1	210117_at	-0.329877	7.77018	480	210117_at	-0.278951	7.77018	400
210142_x_at	FLOT1	210142_x_at	-0.265546	9.36233	766	210142_x_at	-0.209506	9.36233	832
210176_at	TLR1	210176_at	-0.731744	7.26669	34	210176_at	-0.421414	7.26669	110
210220_at	FZD2	210220_at	-0.264464	6.77001	775	210220_at	-0.290863	6.77001	363
210231_x_at	SET	210231_x_at	0.371971	11.3908	54049	210231_x_at	0.265031	11.3908	53894
210279_at	GPR18	210279_at	-0.298446	9.42814	588	210279_at	-0.408145	9.42814	119
210370_s_at	LY9	210370_s_at	-0.352415	7.37858	399	210370_s_at	-0.413061	7.37858	115
210387_at	NA	210387_at	-0.350819	6.40688	407	210387_at	-0.373875	6.40688	154
210416_s_at	CHEK2	210416_s_at	-0.301769	9.40067	580	210416_s_at	-0.213947	9.40067	783
210482_x_at	MAP2K5	210482_x_at	-0.369611	7.77661	360	210482_x_at	-0.260816	7.77661	479
210512_s_at	VEGFA	210512_s_at	-0.777192	7.34816	24	210512_s_at	-0.592211	7.34816	33
210514_x_at	HLA-G	210514_x_at	0.621192	8.20472	54531	210514_x_at	0.351296	8.20472	54410
210567_s_at	SKP2	210567_s_at	0.33111	9.03446	53801	210567_s_at	0.289712	9.03446	54120
210640_s_at	GPER	210640_s_at	-0.851868	7.10683	18	210640_s_at	-0.588116	7.10683	36
210690_at	KLRC4	210690_at	-0.34815	6.87584	420	210690_at	-0.286757	6.87584	372
210858_x_at	ATM	210858_x_at	-0.349021	7.81005	416	210858_x_at	-0.367427	7.81005	169
210875_s_at	ZEB1	210875_s_at	0.350091	7.04952	53919	210875_s_at	0.281561	7.04952	54046
210889_s_at	FCGR2B	210889_s_at	-0.53391	7.01874	126	210889_s_at	-0.305245	7.01874	325
210895_s_at	CD86	210895_s_at	-0.646486	8.53369	69	210895_s_at	-0.393617	8.53369	135
210935_s_at	WDR1	210935_s_at	0.438218	9.31065	54306	210935_s_at	0.282024	9.31065	54055
210948_s_at	LEF1	210948_s_at	-0.250543	8.11372	856	210948_s_at	-0.245031	8.11372	568
210950_s_at	FDFT1	210950_s_at	0.59405	11.9658	54511	210950_s_at	0.37519	11.9658	54471
210966_x_at	LARP1	210966_x_at	0.433105	9.65361	54291	210966_x_at	0.533493	9.65361	54623
210976_s_at	PFKM	210976_s_at	-0.246896	10.1442	885	210976_s_at	-0.306222	10.1442	323
210982_s_at	HLA-DRA	210982_s_at	0.495367	12.6	54430	210982_s_at	0.301169	12.6	54188
210993_s_at	SMAD1	210993_s_at	-1.12679	9.31081	5	210993_s_at	-0.592752	9.31081	32
211019_s_at	LSS	211019_s_at	0.462165	7.23736	54358	211019_s_at	0.337844	7.23736	54361
211071_s_at	MLLT11	211071_s_at	-0.410483	8.51791	287	211071_s_at	-0.30203	8.51791	334
211090_s_at	PRPF4B	211090_s_at	0.35209	9.63893	53936	211090_s_at	0.329436	9.63893	54331
211105_s_at	NFATC1	211105_s_at	-0.351731	9.38994	402	211105_s_at	-0.217765	9.38994	747
211113_s_at	ABCG1	211113_s_at	-0.346657	7.05167	424	211113_s_at	-0.25259	7.05167	521
211138_s_at	KMO	211138_s_at	-0.357116	9.00364	389	211138_s_at	-0.228781	9.00364	650
211168_s_at	UPF1	211168_s_at	0.362828	8.42036	54004	211168_s_at	0.287355	8.42036	54105
211259_s_at	BMP7	211259_s_at	-0.64105	8.85861	71	211259_s_at	-0.363295	8.85861	178
211272_s_at	DGKA	211272_s_at	-0.486302	8.14542	176	211272_s_at	-0.367336	8.14542	172
211370_s_at	MAP2K5	211370_s_at	-0.383203	7.98091	330	211370_s_at	-0.226417	7.98091	678
211430_s_at	NA	211430_s_at	0.525303	8.96775	54464	211430_s_at	0.278752	8.96775	54021
211458_s_at	NA	211458_s_at	-0.388394	6.44681	321	211458_s_at	-0.33904	6.44681	231
211505_s_at	STAU1	211505_s_at	0.368366	9.24561	54031	211505_s_at	0.303739	9.24561	54204
211528_x_at	HLA-G	211528_x_at	0.673775	11.3844	54555	211528_x_at	0.388778	11.3844	54498
211529_x_at	HLA-G	211529_x_at	0.710909	10.7915	54575	211529_x_at	0.415097	10.7915	54537
211530_x_at	HLA-G	211530_x_at	0.394448	9.85285	54153	211530_x_at	0.276359	9.85285	53998
211559_s_at	CCNG2	211559_s_at	-0.756529	8.53492	29	211559_s_at	-0.684892	8.53492	16
211635_x_at	NA	211635_x_at	-0.275785	7.45195	702	211635_x_at	-0.223697	7.45195	703
211654_x_at	HLA-DQB1	211654_x_at	0.853521	10.2158	54621	211654_x_at	0.621965	10.2158	54645
211656_x_at	HLA-DQB1	211656_x_at	0.887023	9.6868	54627	211656_x_at	0.660931	9.6868	54650
211725_s_at	NA	211725_s_at	0.509392	9.52327	54446	211725_s_at	0.274666	9.52327	53986
211727_s_at	COX11	211727_s_at	0.334686	10.6339	53821	211727_s_at	0.336517	10.6339	54356
211742_s_at	EVI2B	211742_s_at	-0.338567	7.65744	445	211742_s_at	-0.313964	7.65744	296
211744_s_at	CD58	211744_s_at	1.48665	8.39808	54672	211744_s_at	0.748244	8.39808	54664
211792_s_at	CDKN2C	211792_s_at	-0.436553	8.81052	242	211792_s_at	-0.361568	8.81052	182
211796_s_at	NA	211796_s_at	-0.317558	9.96785	517	211796_s_at	-0.223729	9.96785	702
211799_x_at	HLA-C	211799_x_at	0.707296	10.0282	54572	211799_x_at	0.441488	10.0282	54569
211829_s_at	GPER	211829_s_at	-0.285045	6.33831	658	211829_s_at	-0.300323	6.33831	339
211911_x_at	HLA-B	211911_x_at	0.831018	12.2685	54609	211911_x_at	0.511405	12.2685	54612
211936_at	HSPA5	211936_at	0.403423	12.0228	54185	211936_at	0.400277	12.0228	54518
212031_at	RBM25	212031_at	0.360468	9.18425	53985	212031_at	0.33905	9.18425	54370
212071_s_at	SPTBN1	212071_s_at	-0.297132	10.3468	597	212071_s_at	-0.282364	10.3468	387
212090_at	GRINA	212090_at	0.70597	8.29091	54570	212090_at	0.333584	8.29091	54345
212098_at	NA	212098_at	-0.360036	8.87699	382	212098_at	-0.25635	8.87699	508
212104_s_at	RBFOX2	212104_s_at	-0.583893	9.32168	93	212104_s_at	-0.383123	9.32168	146
212171_x_at	VEGFA	212171_x_at	-0.239544	7.48243	929	212171_x_at	-0.21024	7.48243	822
212174_at	AK2	212174_at	0.331774	10.0478	53808	212174_at	0.357982	10.0478	54430
212178_s_at	NA	212178_s_at	0.489061	9.70478	54420	212178_s_at	0.43764	9.70478	54563
212181_s_at	NA	212181_s_at	0.64239	9.81198	54542	212181_s_at	0.359832	9.81198	54438
212189_s_at	COG4	212189_s_at	-0.338116	8.45507	447	212189_s_at	-0.285473	8.45507	378
212193_s_at	LARP1	212193_s_at	0.648809	9.58203	54550	212193_s_at	0.661561	9.58203	54651
212195_at	IL6ST	212195_at	0.584366	7.73969	54503	212195_at	0.442643	7.73969	54571
212196_at	IL6ST	212196_at	0.392297	6.84621	54150	212196_at	0.255298	6.84621	53789
212218_s_at	FASN	212218_s_at	0.398216	9.4051	54170	212218_s_at	0.259316	9.4051	53827
212252_at	CAMKK2	212252_at	0.340662	8.7443	53861	212252_at	0.293246	8.7443	54135
212259_s_at	PBXIP1	212259_s_at	-0.443218	7.27608	235	212259_s_at	-0.426234	7.27608	109
212263_at	QKI	212263_at	0.406497	8.81177	54195	212263_at	0.273466	8.81177	53978
212277_at	MTMR4	212277_at	0.452012	9.77992	54341	212277_at	0.284165	9.77992	54074
212288_at	FNBP1	212288_at	1.04068	9.68018	54656	212288_at	0.616552	9.68018	54643
212311_at	SEL1L3	212311_at	-0.503483	9.75557	154	212311_at	-0.255892	9.75557	512
212314_at	SEL1L3	212314_at	-0.63213	10.9365	76	212314_at	-0.37334	10.9365	155
212368_at	ZNF292	212368_at	-0.38232	8.56416	332	212368_at	-0.343031	8.56416	219
212399_s_at	VGLL4	212399_s_at	-0.483362	8.86075	181	212399_s_at	-0.506923	8.86075	60
212552_at	HPCAL1	212552_at	-0.322206	8.6644	505	212552_at	-0.24737	8.6644	551
212587_s_at	PTPRC	212587_s_at	-0.769582	9.74371	26	212587_s_at	-0.643805	9.74371	21
212588_at	PTPRC	212588_at	-0.641295	9.85285	70	212588_at	-0.482157	9.85285	74
212590_at	RRAS2	212590_at	0.460472	10.8369	54357	212590_at	0.384117	10.8369	54488
212593_s_at	PDCD4	212593_s_at	-0.415735	11.6705	282	212593_s_at	-0.246798	11.6705	555
212605_s_at	NA	212605_s_at	0.511126	9.13335	54451	212605_s_at	0.508816	9.13335	54611
212608_s_at	NA	212608_s_at	0.390412	9.06614	54137	212608_s_at	0.373429	9.06614	54466
212615_at	CHD9	212615_at	0.331548	8.34063	53804	212615_at	0.266288	8.34063	53907
212616_at	CHD9	212616_at	0.413798	9.02986	54226	212616_at	0.302963	9.02986	54198
212671_s_at	NA	212671_s_at	0.981677	11.0562	54644	212671_s_at	0.602556	11.0562	54641
212672_at	ATM	212672_at	-0.348304	7.43069	419	212672_at	-0.278286	7.43069	403
212685_s_at	TBL2	212685_s_at	0.412788	9.52709	54220	212685_s_at	0.307088	9.52709	54226
212689_s_at	KDM3A	212689_s_at	-0.682085	8.66826	53	212689_s_at	-0.690398	8.66826	15
212742_at	RNF115	212742_at	0.466785	9.23493	54369	212742_at	0.291616	9.23493	54129
212769_at	TLE3	212769_at	-0.484456	7.53269	178	212769_at	-0.360146	7.53269	187
212770_at	TLE3	212770_at	-0.383266	8.39573	329	212770_at	-0.307125	8.39573	316
212811_x_at	SLC1A4	212811_x_at	0.382872	8.77295	54106	212811_x_at	0.2803	8.77295	54035
212833_at	SLC25A46	212833_at	0.443999	10.9469	54319	212833_at	0.283103	10.9469	54061
212846_at	RRP1B	212846_at	0.339422	11.7737	53852	212846_at	0.290671	11.7737	54125
212847_at	FUBP1	212847_at	0.322161	9.45279	53726	212847_at	0.406099	9.45279	54525
212850_s_at	LRP4	212850_s_at	-0.653214	7.72072	63	212850_s_at	-0.499203	7.72072	63
212946_at	KIAA0564	212946_at	-0.568088	8.65966	102	212946_at	-0.454081	8.65966	89
212953_x_at	CALR	212953_x_at	0.39121	10.2217	54144	212953_x_at	0.294759	10.2217	54146
212998_x_at	HLA-DQB1	212998_x_at	0.994478	10.3782	54648	212998_x_at	0.722877	10.3782	54661
212999_x_at	HLA-DQB1	212999_x_at	0.84608	8.03469	54616	212999_x_at	0.701073	8.03469	54654
213075_at	OLFML2A	213075_at	0.994086	8.80911	54647	213075_at	0.714045	8.80911	54658
213105_s_at	C16orf42	213105_s_at	0.470076	8.43832	54381	213105_s_at	0.299293	8.43832	54176
213116_at	NEK3	213116_at	0.375371	7.09279	54064	213116_at	0.301006	7.09279	54187
213136_at	PTPN2	213136_at	-0.244082	9.52465	901	213136_at	-0.245749	9.52465	561
213149_at	DLAT	213149_at	0.434873	8.90361	54297	213149_at	0.28297	8.90361	54060
213189_at	NA	213189_at	0.381738	9.47889	54096	213189_at	0.294808	9.47889	54147
213222_at	PLCB1	213222_at	0.38619	8.02389	54117	213222_at	0.316881	8.02389	54280
213243_at	VPS13B	213243_at	-0.244718	7.31348	897	213243_at	-0.198855	7.31348	952
213261_at	TRANK1	213261_at	-0.452138	8.20176	224	213261_at	-0.401163	8.20176	125
213263_s_at	PCBP2	213263_s_at	0.39196	8.79786	54147	213263_s_at	0.311998	8.79786	54254
213283_s_at	SALL2	213283_s_at	-0.47063	7.51713	194	213283_s_at	-0.33396	7.51713	244
213293_s_at	TRIM22	213293_s_at	-0.609397	9.59617	82	213293_s_at	-0.570994	9.59617	40
213313_at	RABGAP1	213313_at	-0.358098	9.0768	386	213313_at	-0.25601	9.0768	511
213320_at	PRMT3	213320_at	0.434738	9.44527	54295	213320_at	0.433659	9.44527	54558
213372_at	PAQR3	213372_at	0.339085	8.92961	53849	213372_at	0.298897	8.92961	54173
213388_at	PDE4DIP	213388_at	-0.395979	7.21247	306	213388_at	-0.298906	7.21247	342
213400_s_at	TBL1X	213400_s_at	-0.292317	8.73948	620	213400_s_at	-0.306638	8.73948	319
213427_at	RPP40	213427_at	0.466021	8.99929	54366	213427_at	0.349673	8.99929	54401
213454_at	NA	213454_at	0.434069	8.85521	54292	213454_at	0.403253	8.85521	54520
213528_at	METTL18	213528_at	-0.261875	8.92243	789	213528_at	-0.230871	8.92243	639
213537_at	HLA-DPA1	213537_at	1.10475	8.82556	54665	213537_at	0.816068	8.82556	54670
213562_s_at	SQLE	213562_s_at	0.526415	8.62962	54466	213562_s_at	0.445404	8.62962	54575
213620_s_at	NA	213620_s_at	-0.523827	10.1023	134	213620_s_at	-0.231561	10.1023	633
213741_s_at	KPNA1	213741_s_at	0.41049	7.76494	54211	213741_s_at	0.320778	7.76494	54293
213775_x_at	ZNF638	213775_x_at	-0.248136	9.28212	878	213775_x_at	-0.239225	9.28212	595
213817_at	IRAK3	213817_at	-0.258105	6.36159	811	213817_at	-0.227658	6.36159	661
213831_at	HLA-DQA1	213831_at	1.07045	9.34274	54659	213831_at	0.621678	9.34274	54644
213901_x_at	RBFOX2	213901_x_at	-0.499385	8.26506	158	213901_x_at	-0.347765	8.26506	206
213906_at	MYBL1	213906_at	-0.623977	8.08071	78	213906_at	-0.555764	8.08071	45
213920_at	CUX2	213920_at	1.08907	7.81214	54662	213920_at	0.51917	7.81214	54616
213932_x_at	HLA-A	213932_x_at	0.453534	11.7248	54344	213932_x_at	0.268223	11.7248	53931
213940_s_at	FNBP1	213940_s_at	0.912215	9.19428	54632	213940_s_at	0.512069	9.19428	54613
213977_s_at	CIZ1	213977_s_at	0.4049	8.50459	54191	213977_s_at	0.283882	8.50459	54072
213986_s_at	C19orf6	213986_s_at	0.352952	7.84278	53939	213986_s_at	0.281927	7.84278	54054
213996_at	YPEL1	213996_at	-0.360861	7.95832	377	213996_at	-0.269048	7.95832	442
214004_s_at	VGLL4	214004_s_at	-0.393439	8.43936	310	214004_s_at	-0.338416	8.43936	235
214022_s_at	IFITM1	214022_s_at	-0.489394	8.80714	171	214022_s_at	-0.372505	8.80714	156
214085_x_at	NA	214085_x_at	-0.261797	7.73146	790	214085_x_at	-0.296513	7.73146	351
214097_at	RPS21	214097_at	-0.283933	9.65761	663	214097_at	-0.238308	9.65761	600
214130_s_at	PDE4DIP	214130_s_at	-0.271624	7.89141	731	214130_s_at	-0.265071	7.89141	457
214155_s_at	LARP4	214155_s_at	0.410119	8.73737	54210	214155_s_at	0.423094	8.73737	54548
214177_s_at	PBXIP1	214177_s_at	-0.384197	7.37229	327	214177_s_at	-0.342734	7.37229	221
214239_x_at	PCGF2	214239_x_at	-0.416329	7.10693	278	214239_x_at	-0.297147	7.10693	349
214314_s_at	EIF5B	214314_s_at	0.327013	7.92907	53766	214314_s_at	0.32297	7.92907	54304
214315_x_at	CALR	214315_x_at	0.706022	9.55569	54571	214315_x_at	0.702784	9.55569	54656
214398_s_at	IKBKE	214398_s_at	0.782484	8.06988	54596	214398_s_at	0.639382	8.06988	54647
214459_x_at	HLA-C	214459_x_at	0.693806	11.9716	54564	214459_x_at	0.48969	11.9716	54602
214662_at	WDR43	214662_at	0.422341	9.55246	54251	214662_at	0.309592	9.55246	54243
214686_at	ZNF266	214686_at	-0.257757	8.61745	814	214686_at	-0.26066	8.61745	480
214723_x_at	ANKRD36	214723_x_at	-0.42128	6.31664	264	214723_x_at	-0.369538	6.31664	161
214729_at	TWISTNB	214729_at	0.355932	7.15992	53954	214729_at	0.315003	7.15992	54269
214765_s_at	NAAA	214765_s_at	0.422776	7.60427	54252	214765_s_at	0.323111	7.60427	54305
214772_at	C11orf41	214772_at	-0.298057	7.02681	589	214772_at	-0.220382	7.02681	725
214787_at	DENND4A	214787_at	1.10137	8.47706	54664	214787_at	0.534595	8.47706	54624
214794_at	PA2G4	214794_at	0.421198	10.2541	54245	214794_at	0.444055	10.2541	54574
214876_s_at	TUBGCP5	214876_s_at	0.355863	7.97258	53953	214876_s_at	0.250097	7.97258	53727
214881_s_at	UBTF	214881_s_at	0.416462	8.10408	54233	214881_s_at	0.278028	8.10408	54016
214882_s_at	SRSF2	214882_s_at	0.32822	12.4203	53776	214882_s_at	0.261042	12.4203	53845
214963_at	NUP160	214963_at	0.367599	7.0021	54028	214963_at	0.284326	7.0021	54076
214975_s_at	MTMR1	214975_s_at	0.458372	8.47286	54354	214975_s_at	0.406282	8.47286	54526
214983_at	TTTY15	214983_at	-0.248251	7.12872	875	214983_at	-0.226016	7.12872	682
215071_s_at	HIST1H2AC	215071_s_at	-0.289035	6.42233	636	215071_s_at	-0.268378	6.42233	446
215176_x_at	NA	215176_x_at	-0.307317	7.39666	558	215176_x_at	-0.230225	7.39666	642
215193_x_at	NA	215193_x_at	0.622964	12.5243	54533	215193_x_at	0.398902	12.5243	54514
215313_x_at	HLA-A	215313_x_at	0.611266	11.7404	54524	215313_x_at	0.339282	11.7404	54372
215498_s_at	MAP2K3	215498_s_at	0.433093	8.27441	54290	215498_s_at	0.337319	8.27441	54359
215739_s_at	TUBGCP3	215739_s_at	0.377987	7.68011	54078	215739_s_at	0.308513	7.68011	54239
215933_s_at	HHEX	215933_s_at	-0.559933	7.83077	109	215933_s_at	-0.25839	7.83077	494
215967_s_at	LY9	215967_s_at	-0.323431	7.68068	503	215967_s_at	-0.314601	7.68068	295
215990_s_at	BCL6	215990_s_at	-0.372192	8.88102	355	215990_s_at	-0.230901	8.88102	638
216047_x_at	SEZ6L	216047_x_at	-0.270208	6.77176	738	216047_x_at	-0.248461	6.77176	545
216060_s_at	DAAM1	216060_s_at	-0.498925	9.71904	160	216060_s_at	-0.288518	9.71904	369
216379_x_at	CD24	216379_x_at	-0.417107	12.1125	275	216379_x_at	-0.36725	12.1125	174
216396_s_at	EI24	216396_s_at	0.581358	9.12367	54498	216396_s_at	0.494313	9.12367	54604
216449_x_at	HSP90B1	216449_x_at	0.598658	9.8835	54512	216449_x_at	0.445477	9.8835	54576
216526_x_at	HLA-C	216526_x_at	0.678728	12.7565	54558	216526_x_at	0.494904	12.7565	54605
216607_s_at	CYP51A1	216607_s_at	0.353485	9.51146	53941	216607_s_at	0.386635	9.51146	54494
216834_at	RGS1	216834_at	-0.321912	7.65448	506	216834_at	-0.590288	7.65448	35
216901_s_at	IKZF1	216901_s_at	0.510029	8.1629	54448	216901_s_at	0.250572	8.1629	53732
216942_s_at	CD58	216942_s_at	1.51081	8.5232	54673	216942_s_at	0.760802	8.5232	54665
217027_x_at	KPNB1	217027_x_at	0.360951	8.94004	53988	217027_x_at	0.284806	8.94004	54083
217106_x_at	DIMT1L	217106_x_at	0.36234	10.5737	54001	217106_x_at	0.298642	10.5737	54170
217122_s_at	SLC35E2B	217122_s_at	-0.25327	9.41354	835	217122_s_at	-0.25742	9.41354	498
217225_x_at	NA	217225_x_at	0.395203	10.6166	54157	217225_x_at	0.326297	10.6166	54316
217378_x_at	NA	217378_x_at	-0.240856	6.98672	917	217378_x_at	-0.201651	6.98672	915
217422_s_at	CD22	217422_s_at	-0.566876	8.33945	104	217422_s_at	-0.231874	8.33945	628
217436_x_at	HLA-J	217436_x_at	0.529995	9.68158	54470	217436_x_at	0.269259	9.68158	53940
217456_x_at	HLA-E	217456_x_at	0.577865	9.35233	54497	217456_x_at	0.418857	9.35233	54546
217478_s_at	HLA-DMA	217478_s_at	0.501796	10.5452	54437	217478_s_at	0.26211	10.5452	53855
217492_s_at	NA	217492_s_at	-0.266204	9.84544	759	217492_s_at	-0.281911	9.84544	390
217504_at	ABCA6	217504_at	0.46391	7.141	54362	217504_at	0.318992	7.141	54285
217739_s_at	NAMPT	217739_s_at	0.356307	11.0189	53961	217739_s_at	0.317724	11.0189	54281
217783_s_at	YPEL5	217783_s_at	-0.329644	8.59472	481	217783_s_at	-0.34277	8.59472	220
217799_x_at	UBE2H	217799_x_at	-0.339843	8.0832	443	217799_x_at	-0.289508	8.0832	366
217823_s_at	UBE2J1	217823_s_at	-0.331554	10.7498	475	217823_s_at	-0.21959	10.7498	733
217851_s_at	SLMO2	217851_s_at	0.328382	9.83479	53777	217851_s_at	0.353611	9.83479	54419
217856_at	RBM8A	217856_at	0.330164	8.00364	53796	217856_at	0.271539	8.00364	53962
217913_at	VPS4A	217913_at	0.3489	8.36822	53907	217913_at	0.265028	8.36822	53892
217923_at	PEF1	217923_at	0.509736	9.80524	54447	217923_at	0.379099	9.80524	54477
217964_at	TTC19	217964_at	0.34401	10.0353	53881	217964_at	0.34675	10.0353	54390
217983_s_at	RNASET2	217983_s_at	-0.363162	8.09795	372	217983_s_at	-0.279265	8.09795	398
217984_at	RNASET2	217984_at	-0.294469	8.24559	609	217984_at	-0.248754	8.24559	543
217992_s_at	EFHD2	217992_s_at	0.334962	8.35032	53823	217992_s_at	0.25392	8.35032	53775
218035_s_at	RBM47	218035_s_at	0.484922	7.9376	54414	218035_s_at	0.330464	7.9376	54332
218076_s_at	ARHGAP17	218076_s_at	0.726619	9.8691	54581	218076_s_at	0.31467	9.8691	54267
218092_s_at	AGFG1	218092_s_at	0.405014	9.07058	54193	218092_s_at	0.257835	9.07058	53817
218137_s_at	SMAP1	218137_s_at	0.368687	10.3282	54034	218137_s_at	0.365617	10.3282	54450
218149_s_at	ZNF395	218149_s_at	-0.406495	9.51552	291	218149_s_at	-0.231803	9.51552	630
218178_s_at	CHMP1B	218178_s_at	-0.274007	8.95138	718	218178_s_at	-0.257356	8.95138	500
218187_s_at	C8orf33	218187_s_at	0.400339	9.69433	54174	218187_s_at	0.308115	9.69433	54237
218194_at	REXO2	218194_at	-0.258514	10.2552	808	218194_at	-0.265178	10.2552	456
218195_at	C6orf211	218195_at	-0.294414	8.92293	610	218195_at	-0.205208	8.92293	871
218199_s_at	NOL6	218199_s_at	0.388749	8.12149	54130	218199_s_at	0.286426	8.12149	54098
218219_s_at	LANCL2	218219_s_at	0.437246	8.9927	54305	218219_s_at	0.274609	8.9927	53985
218223_s_at	PLEKHO1	218223_s_at	0.940445	7.89831	54640	218223_s_at	0.259498	7.89831	53829
218239_s_at	GTPBP4	218239_s_at	0.349789	11.1822	53916	218239_s_at	0.286626	11.1822	54099
218248_at	FAM111A	218248_at	-0.383952	9.65288	328	218248_at	-0.367326	9.65288	173
218274_s_at	ANKZF1	218274_s_at	-0.339589	8.13584	444	218274_s_at	-0.327236	8.13584	258
218294_s_at	NUP50	218294_s_at	0.36309	9.33792	54006	218294_s_at	0.38093	9.33792	54483
218348_s_at	ZC3H7A	218348_s_at	0.488868	9.24391	54419	218348_s_at	0.354583	9.24391	54421
218418_s_at	KANK2	218418_s_at	-0.290489	9.32756	630	218418_s_at	-0.356364	9.32756	191
218421_at	CERK	218421_at	-0.406415	8.89605	293	218421_at	-0.333951	8.89605	245
218507_at	C7orf68	218507_at	-0.647585	9.47825	68	218507_at	-0.596291	9.47825	29
218538_s_at	MRS2	218538_s_at	0.340037	8.8259	53856	218538_s_at	0.25188	8.8259	53747
218558_s_at	MRPL39	218558_s_at	0.559378	11.0785	54486	218558_s_at	0.316385	11.0785	54277
218611_at	IER5	218611_at	0.621588	10.3218	54532	218611_at	0.403772	10.3218	54523
218625_at	NRN1	218625_at	-0.348908	6.32011	417	218625_at	-0.338986	6.32011	232
218710_at	TTC27	218710_at	0.412636	9.36772	54219	218710_at	0.277695	9.36772	54012
218712_at	C1orf109	218712_at	0.37347	8.3122	54058	218712_at	0.414401	8.3122	54535
218723_s_at	C13orf15	218723_s_at	-0.415432	10.809	283	218723_s_at	-0.277518	10.809	406
218729_at	LXN	218729_at	-0.283602	7.75304	664	218729_at	-0.265614	7.75304	455
218750_at	TAF1D	218750_at	0.387052	7.51196	54118	218750_at	0.382777	7.51196	54486
218755_at	KIF20A	218755_at	-0.304142	9.42242	570	218755_at	-0.245462	9.42242	563
218764_at	PRKCH	218764_at	-0.254943	6.51549	826	218764_at	-0.220458	6.51549	724
218773_s_at	MSRB2	218773_s_at	-0.248478	9.1106	872	218773_s_at	-0.215899	9.1106	766
218845_at	DUSP22	218845_at	0.719259	10.118	54579	218845_at	0.355128	10.118	54423
218858_at	DEPTOR	218858_at	-1.15926	9.52079	4	218858_at	-0.477957	9.52079	78
218859_s_at	ESF1	218859_s_at	0.371365	8.21217	54048	218859_s_at	0.261873	8.21217	53852
218862_at	ASB13	218862_at	-0.49969	8.47804	157	218862_at	-0.411552	8.47804	117
218870_at	ARHGAP15	218870_at	-0.376437	9.68185	345	218870_at	-0.331481	9.68185	247
218872_at	TESC	218872_at	0.764495	9.81362	54590	218872_at	0.475163	9.81362	54590
218905_at	INTS8	218905_at	-0.343902	9.78593	430	218905_at	-0.301469	9.78593	337
218927_s_at	CHST12	218927_s_at	0.323309	7.59811	53734	218927_s_at	0.257349	7.59811	53810
218935_at	EHD3	218935_at	-0.25186	7.48708	842	218935_at	-0.212231	7.48708	800
218951_s_at	PLCXD1	218951_s_at	-0.403117	8.4052	297	218951_s_at	-0.498418	8.4052	64
218974_at	SOBP	218974_at	-0.378218	8.4393	343	218974_at	-0.298538	8.4393	343
218976_at	DNAJC12	218976_at	-0.572923	9.32755	98	218976_at	-0.39197	9.32755	138
218980_at	FHOD3	218980_at	-0.548836	6.64145	115	218980_at	-0.376923	6.64145	151
218984_at	PUS7	218984_at	0.363959	10.3626	54009	218984_at	0.281649	10.3626	54047
218988_at	SLC35E3	218988_at	-0.499061	8.54194	159	218988_at	-0.294995	8.54194	354
219004_s_at	MIS18A	219004_s_at	0.330969	9.42965	53799	219004_s_at	0.305601	9.42965	54217
219014_at	PLAC8	219014_at	-0.454445	8.27658	219	219014_at	-0.372324	8.27658	157
219073_s_at	OSBPL10	219073_s_at	-0.292882	9.77006	617	219073_s_at	-0.285084	9.77006	379
219083_at	SHQ1	219083_at	0.552135	9.80986	54483	219083_at	0.350577	9.80986	54404
219098_at	MYBBP1A	219098_at	0.403395	8.88848	54184	219098_at	0.352979	8.88848	54415
219132_at	PELI2	219132_at	-0.285874	7.17151	653	219132_at	-0.20651	7.17151	864
219147_s_at	C9orf95	219147_s_at	-0.321612	7.88351	507	219147_s_at	-0.249778	7.88351	535
219201_s_at	TWSG1	219201_s_at	0.350304	7.11548	53920	219201_s_at	0.283842	7.11548	54071
219209_at	IFIH1	219209_at	0.990717	7.97075	54646	219209_at	0.332297	7.97075	54341
219212_at	HSPA14	219212_at	0.367251	10.6006	54025	219212_at	0.259903	10.6006	53831
219267_at	GLTP	219267_at	0.42661	7.66771	54269	219267_at	0.322188	7.66771	54300
219279_at	DOCK10	219279_at	1.20154	7.78641	54668	219279_at	0.370462	7.78641	54460
219289_at	HEATR3	219289_at	0.387882	8.54553	54125	219289_at	0.279634	8.54553	54031
219312_s_at	ZBTB10	219312_s_at	-0.297905	7.32178	592	219312_s_at	-0.218166	7.32178	743
219351_at	TRAPPC2	219351_at	-0.311725	8.35492	539	219351_at	-0.249216	8.35492	540
219471_at	C13orf18	219471_at	-0.324263	12.2361	499	219471_at	-0.246784	12.2361	556
219505_at	CECR1	219505_at	-0.546867	8.0935	116	219505_at	-0.458451	8.0935	86
219517_at	NA	219517_at	-0.404192	10.794	295	219517_at	-0.199255	10.794	948
219546_at	BMP2K	219546_at	0.819786	8.18538	54605	219546_at	0.341341	8.18538	54376
219573_at	LRRC16A	219573_at	-0.344155	7.65773	429	219573_at	-0.256471	7.65773	507
219599_at	EIF4B	219599_at	-0.310491	7.82644	546	219599_at	-0.317861	7.82644	282
219610_at	RGNEF	219610_at	-0.265099	6.9221	769	219610_at	-0.211542	6.9221	805
219648_at	MREG	219648_at	0.349314	8.97839	53912	219648_at	0.252092	8.97839	53752
219673_at	MCM9	219673_at	0.557331	7.8296	54485	219673_at	0.503002	7.8296	54609
219692_at	KREMEN2	219692_at	0.322319	8.42697	53728	219692_at	0.272009	8.42697	53966
219696_at	DENND1B	219696_at	0.493728	8.2982	54426	219696_at	0.30664	8.2982	54223
219737_s_at	PCDH9	219737_s_at	-0.724943	8.90999	37	219737_s_at	-0.491413	8.90999	68
219757_s_at	C14orf101	219757_s_at	-0.251742	7.27479	844	219757_s_at	-0.204778	7.27479	875
219841_at	AICDA	219841_at	-0.86439	10.0608	16	219841_at	-0.439089	10.0608	100
219862_s_at	NARF	219862_s_at	-0.525841	9.37203	130	219862_s_at	-0.535795	9.37203	50
219918_s_at	ASPM	219918_s_at	-0.374398	10.0844	349	219918_s_at	-0.210193	10.0844	823
219961_s_at	PLK1S1	219961_s_at	-0.362423	7.61074	376	219961_s_at	-0.384125	7.61074	145
220034_at	IRAK3	220034_at	-0.254193	6.82629	830	220034_at	-0.275764	6.82629	413
220059_at	STAP1	220059_at	-0.679927	10.3571	54	220059_at	-0.564435	10.3571	42
220068_at	VPREB3	220068_at	-0.586208	7.94922	92	220068_at	-0.315693	7.94922	292
220081_x_at	HSD17B7	220081_x_at	0.341386	9.6729	53865	220081_x_at	0.320264	9.6729	54290
220157_x_at	NA	220157_x_at	-0.261183	7.46342	793	220157_x_at	-0.237694	7.46342	607
220161_s_at	EPB41L4B	220161_s_at	0.685021	9.33682	54560	220161_s_at	0.296593	9.33682	54158
220200_s_at	SETD8	220200_s_at	0.39122	8.60803	54145	220200_s_at	0.271722	8.60803	53965
220277_at	CXXC4	220277_at	-0.354055	7.61756	396	220277_at	-0.338054	7.61756	236
220320_at	DOK3	220320_at	0.381654	7.93811	54095	220320_at	0.265975	7.93811	53904
220330_s_at	SAMSN1	220330_s_at	0.513145	8.15327	54455	220330_s_at	0.349451	8.15327	54400
220351_at	CCRL1	220351_at	-0.416893	8.28952	276	220351_at	-0.213521	8.28952	790
220553_s_at	PRPF39	220553_s_at	0.432835	8.03846	54289	220553_s_at	0.403258	8.03846	54521
220588_at	BCAS4	220588_at	-0.44665	8.63972	232	220588_at	-0.240577	8.63972	586
220595_at	PDZRN4	220595_at	-0.808627	7.33009	20	220595_at	-0.343795	7.33009	216
220615_s_at	FAR2	220615_s_at	-0.350868	6.80387	406	220615_s_at	-0.352847	6.80387	198
220797_at	METTL16	220797_at	0.415505	8.04255	54230	220797_at	0.352559	8.04255	54414
220942_x_at	FAM162A	220942_x_at	-0.256051	11.8856	822	220942_x_at	-0.242621	11.8856	574
220948_s_at	ATP1A1	220948_s_at	0.35513	10.5785	53946	220948_s_at	0.322243	10.5785	54301
220994_s_at	STXBP6	220994_s_at	-0.421303	7.62989	263	220994_s_at	-0.362858	7.62989	180
221003_s_at	CAB39L	221003_s_at	-0.735073	7.59058	32	221003_s_at	-0.518086	7.59058	55
221011_s_at	LBH	221011_s_at	-0.374981	6.73481	348	221011_s_at	-0.362279	6.73481	181
221020_s_at	SLC25A32	221020_s_at	0.350748	10.8303	53927	221020_s_at	0.361633	10.8303	54442
221029_s_at	WNT5B	221029_s_at	0.479323	6.91553	54401	221029_s_at	0.261845	6.91553	53851
221039_s_at	ASAP1	221039_s_at	0.403345	7.55501	54183	221039_s_at	0.261754	7.55501	53849
221194_s_at	RNFT1	221194_s_at	-0.328552	7.67083	485	221194_s_at	-0.232322	7.67083	626
221207_s_at	NBEA	221207_s_at	-0.297225	6.99722	595	221207_s_at	-0.298221	6.99722	345
221234_s_at	BACH2	221234_s_at	-0.237534	10.1196	954	221234_s_at	-0.275766	10.1196	412
221250_s_at	MXD3	221250_s_at	-0.314278	7.74572	525	221250_s_at	-0.207294	7.74572	855
221253_s_at	NA	221253_s_at	0.37918	11.2941	54080	221253_s_at	0.319471	11.2941	54288
221478_at	BNIP3L	221478_at	-0.652022	9.54252	64	221478_at	-0.558495	9.54252	44
221479_s_at	BNIP3L	221479_s_at	-0.423627	9.05773	260	221479_s_at	-0.489607	9.05773	69
221491_x_at	NA	221491_x_at	1.26171	9.31278	54670	221491_x_at	0.951913	9.31278	54673
221536_s_at	LSG1	221536_s_at	0.38808	8.80135	54127	221536_s_at	0.283512	8.80135	54066
221538_s_at	PLXNA1	221538_s_at	0.331649	7.50215	53805	221538_s_at	0.318811	7.50215	54284
221558_s_at	LEF1	221558_s_at	-0.315164	10.7156	520	221558_s_at	-0.349086	10.7156	202
221563_at	DUSP10	221563_at	-0.376194	7.75687	346	221563_at	-0.221369	7.75687	717
221581_s_at	LAT2	221581_s_at	0.870643	8.32343	54624	221581_s_at	0.443475	8.32343	54572
221620_s_at	APOO	221620_s_at	-0.238894	8.87427	934	221620_s_at	-0.199836	8.87427	938
221654_s_at	USP3	221654_s_at	-0.328939	10.0433	483	221654_s_at	-0.250329	10.0433	533
221666_s_at	PYCARD	221666_s_at	-0.286552	8.3977	650	221666_s_at	-0.206772	8.3977	860
221718_s_at	AKAP13	221718_s_at	-0.30384	8.42043	573	221718_s_at	-0.201967	8.42043	912
221727_at	SUB1	221727_at	0.424937	7.888	54261	221727_at	0.346538	7.888	54389
221750_at	HMGCS1	221750_at	0.35319	9.25217	53940	221750_at	0.270577	9.25217	53955
221760_at	MAN1A1	221760_at	1.03679	10.1873	54655	221760_at	0.781344	10.1873	54668
221853_s_at	NA	221853_s_at	0.448072	9.65923	54331	221853_s_at	0.365618	9.65923	54451
221866_at	TFEB	221866_at	0.356236	8.73451	53958	221866_at	0.266431	8.73451	53910
221868_at	PAIP2B	221868_at	-0.418561	6.85534	269	221868_at	-0.360061	6.85534	188
221875_x_at	HLA-F	221875_x_at	0.754398	10.2491	54587	221875_x_at	0.349219	10.2491	54398
221912_s_at	CCDC28B	221912_s_at	1.0663	9.27589	54658	221912_s_at	0.513731	9.27589	54614
221962_s_at	UBE2H	221962_s_at	-0.290508	7.42726	629	221962_s_at	-0.310012	7.42726	302
221969_at	PAX5	221969_at	0.392075	10.1079	54149	221969_at	0.312834	10.1079	54258
221986_s_at	KLHL24	221986_s_at	-0.330719	7.44888	478	221986_s_at	-0.207845	7.44888	849
222044_at	PCIF1	222044_at	0.328144	7.12158	53774	222044_at	0.283421	7.12158	54065
222385_x_at	SEC61A1	222385_x_at	0.325376	9.03635	53753	222385_x_at	0.252588	9.03635	53762
222420_s_at	UBE2H	222420_s_at	-0.661506	8.30243	60	222420_s_at	-0.581199	8.30243	39
222421_at	UBE2H	222421_at	-0.508409	8.09813	148	222421_at	-0.466897	8.09813	81
222442_s_at	ARL8B	222442_s_at	0.375938	10.4285	54068	222442_s_at	0.305819	10.4285	54220
222554_s_at	NOL6	222554_s_at	0.401384	7.95793	54180	222554_s_at	0.310253	7.95793	54247
222611_s_at	PSPC1	222611_s_at	0.488857	8.41612	54418	222611_s_at	0.396577	8.41612	54510
222669_s_at	NA	222669_s_at	0.389097	9.88763	54132	222669_s_at	0.329289	9.88763	54329
222754_at	TRNT1	222754_at	0.340767	9.53677	53862	222754_at	0.356652	9.53677	54427
222763_s_at	WDR33	222763_s_at	-0.327827	9.93842	487	222763_s_at	-0.206039	9.93842	867
222765_x_at	ESF1	222765_x_at	0.4352	7.77519	54298	222765_x_at	0.298085	7.77519	54166
222809_x_at	CCDC85C	222809_x_at	0.563994	7.87427	54490	222809_x_at	0.251967	7.87427	53750
222821_s_at	GEMIN7	222821_s_at	-0.266009	8.74216	762	222821_s_at	-0.239277	8.74216	594
222825_at	OTUD6B	222825_at	0.329644	9.20606	53790	222825_at	0.351148	9.20606	54408
222826_at	PLDN	222826_at	-0.298652	10.0166	586	222826_at	-0.271535	10.0166	430
222857_s_at	KCNMB4	222857_s_at	-0.455828	7.77649	215	222857_s_at	-0.365649	7.77649	175
222938_x_at	ENPP3	222938_x_at	-0.936694	8.04546	12	222938_x_at	-0.609421	8.04546	28
222983_s_at	PAIP2	222983_s_at	-0.393101	10.6174	313	222983_s_at	-0.317027	10.6174	285
222984_at	PAIP2	222984_at	-0.269011	11.1715	744	222984_at	-0.307294	11.1715	315
222995_s_at	RHBDD2	222995_s_at	0.47675	8.16025	54397	222995_s_at	0.319973	8.16025	54289
223004_s_at	C3orf1	223004_s_at	-0.334373	10.1067	460	223004_s_at	-0.281147	10.1067	391
223020_at	CLPTM1L	223020_at	0.331339	11.1604	53803	223020_at	0.262352	11.1604	53860
223073_at	HIATL1	223073_at	0.483762	9.69313	54412	223073_at	0.295582	9.69313	54151
223084_s_at	CCNDBP1	223084_s_at	-0.310584	9.90434	545	223084_s_at	-0.25413	9.90434	517
223165_s_at	IP6K2	223165_s_at	-0.331958	8.09365	472	223165_s_at	-0.240277	8.09365	589
223179_at	YPEL3	223179_at	-0.490925	7.10578	169	223179_at	-0.330776	7.10578	250
223193_x_at	FAM162A	223193_x_at	-0.248842	11.9386	870	223193_x_at	-0.274645	11.9386	418
223204_at	FAM198B	223204_at	-0.482273	6.46603	183	223204_at	-0.395036	6.46603	133
223245_at	STRBP	223245_at	-0.580654	10.8284	94	223245_at	-0.395066	10.8284	132
223246_s_at	STRBP	223246_s_at	-0.511585	10.1526	142	223246_s_at	-0.329566	10.1526	252
223275_at	PRMT6	223275_at	0.458429	9.23168	54355	223275_at	0.330872	9.23168	54335
223287_s_at	FOXP1	223287_s_at	-0.378317	9.02804	342	223287_s_at	-0.317384	9.02804	283
223309_x_at	PNPLA8	223309_x_at	-0.538165	8.86212	123	223309_x_at	-0.397489	8.86212	128
223310_x_at	PNPLA8	223310_x_at	-0.510544	9.39821	145	223310_x_at	-0.357465	9.39821	190
223311_s_at	MTA3	223311_s_at	-0.240757	8.89485	919	223311_s_at	-0.238622	8.89485	597
223342_at	RRM2B	223342_at	-0.353796	9.77208	398	223342_at	-0.224258	9.77208	697
223376_s_at	BRI3	223376_s_at	0.365513	9.55555	54017	223376_s_at	0.2947	9.55555	54145
223397_s_at	NIP7	223397_s_at	0.331267	9.30798	53802	223397_s_at	0.340539	9.30798	54375
223413_s_at	LYAR	223413_s_at	0.479412	10.5609	54402	223413_s_at	0.370271	10.5609	54459
223427_s_at	EPB41L4B	223427_s_at	0.859664	8.0348	54622	223427_s_at	0.391016	8.0348	54502
223457_at	COPG2	223457_at	0.445257	8.56411	54324	223457_at	0.277995	8.56411	54015
223497_at	FAM135A	223497_at	0.49576	7.37787	54431	223497_at	0.2833	7.37787	54063
223522_at	NCRNA00287	223522_at	-0.504946	7.9584	153	223522_at	-0.349184	7.9584	201
223624_at	ANUBL1	223624_at	-0.38205	7.25238	333	223624_at	-0.228926	7.25238	649
223709_s_at	WNT10A	223709_s_at	-0.372804	8.69945	353	223709_s_at	-0.346586	8.69945	209
223721_s_at	DNAJC12	223721_s_at	-0.403428	8.61185	296	223721_s_at	-0.375668	8.61185	152
223734_at	C4orf49	223734_at	-0.586442	7.39371	91	223734_at	-0.353491	7.39371	195
223751_x_at	TLR10	223751_x_at	-0.464419	8.69272	201	223751_x_at	-0.224627	8.69272	692
223809_at	RGS18	223809_at	-0.918948	7.68489	14	223809_at	-0.853374	7.68489	2
223851_s_at	TNFRSF18	223851_s_at	0.686825	7.12696	54561	223851_s_at	0.345752	7.12696	54387
223982_s_at	PNPLA8	223982_s_at	-0.418527	9.45048	270	223982_s_at	-0.30659	9.45048	321
224151_s_at	AK3	224151_s_at	0.435591	8.30359	54301	224151_s_at	0.42615	8.30359	54550
224185_at	LOC100506809	224185_at	-0.288621	7.72758	639	224185_at	-0.275103	7.72758	416
224345_x_at	FAM162A	224345_x_at	-0.252353	11.8074	839	224345_x_at	-0.259516	11.8074	489
224467_s_at	PDCD2L	224467_s_at	0.366484	9.58022	54019	224467_s_at	0.253619	9.58022	53772
224499_s_at	AICDA	224499_s_at	-0.791175	10.713	22	224499_s_at	-0.326035	10.713	261
224520_s_at	BEST3	224520_s_at	-0.481114	8.39216	185	224520_s_at	-0.340978	8.39216	226
224553_s_at	TNFRSF18	224553_s_at	0.606379	7.49339	54520	224553_s_at	0.443802	7.49339	54573
224569_s_at	IRF2BP2	224569_s_at	0.582457	9.98876	54500	224569_s_at	0.539269	9.98876	54630
224570_s_at	IRF2BP2	224570_s_at	0.349242	8.54724	53910	224570_s_at	0.260547	8.54724	53842
224571_at	IRF2BP2	224571_at	0.444169	8.47786	54321	224571_at	0.393808	8.47786	54509
224572_s_at	IRF2BP2	224572_s_at	0.322626	8.79202	53730	224572_s_at	0.260468	8.79202	53838
224582_s_at	NUCKS1	224582_s_at	0.432514	10.1808	54285	224582_s_at	0.330561	10.1808	54333
224595_at	SLC44A1	224595_at	-0.505643	10.0181	152	224595_at	-0.254307	10.0181	516
224596_at	SLC44A1	224596_at	-0.573398	10.5864	97	224596_at	-0.49297	10.5864	67
224602_at	C4orf3	224602_at	-0.353813	10.1347	397	224602_at	-0.321577	10.1347	269
224604_at	C4orf3	224604_at	-0.333828	9.35764	463	224604_at	-0.277081	9.35764	409
224605_at	C4orf3	224605_at	-0.282049	7.93682	672	224605_at	-0.213957	7.93682	782
224634_at	GPATCH4	224634_at	0.448581	10.308	54333	224634_at	0.301794	10.308	54194
224641_at	FYTTD1	224641_at	0.742518	9.97935	54584	224641_at	0.536355	9.97935	54627
224642_at	FYTTD1	224642_at	0.73436	8.81868	54582	224642_at	0.484745	8.81868	54599
224666_at	NSMCE1	224666_at	-0.266826	10.1199	754	224666_at	-0.269327	10.1199	440
224705_s_at	TNRC6A	224705_s_at	0.35088	8.75181	53928	224705_s_at	0.332037	8.75181	54340
224741_x_at	GAS5	224741_x_at	-0.324085	12.318	501	224741_x_at	-0.303198	12.318	329
224763_at	RPL37	224763_at	-0.326567	8.29323	493	224763_at	-0.242868	8.29323	573
224767_at	RPL37	224767_at	-0.331737	8.21454	473	224767_at	-0.237932	8.21454	604
224790_at	ASAP1	224790_at	0.345625	7.728	53888	224790_at	0.267098	7.728	53916
224791_at	ASAP1	224791_at	0.416332	8.11174	54232	224791_at	0.252197	8.11174	53754
224797_at	ARRDC3	224797_at	-0.311866	6.7284	537	224797_at	-0.372248	6.7284	158
224837_at	FOXP1	224837_at	-0.446409	9.18517	233	224837_at	-0.300674	9.18517	338
224838_at	FOXP1	224838_at	-0.280844	9.3243	682	224838_at	-0.294645	9.3243	355
224841_x_at	GAS5	224841_x_at	-0.294358	11.8308	611	224841_x_at	-0.251657	11.8308	524
224850_at	ATAD1	224850_at	0.354383	9.89916	53944	224850_at	0.338758	9.89916	54367
224883_at	PLDN	224883_at	-0.274348	9.15298	711	224883_at	-0.335866	9.15298	239
224890_s_at	C7orf59	224890_s_at	-0.349743	10.2447	413	224890_s_at	-0.276316	10.2447	411
224910_at	CARHSP1	224910_at	-0.257817	7.84823	812	224910_at	-0.236238	7.84823	613
224927_at	KIAA1949	224927_at	-0.522478	8.46332	137	224927_at	-0.317036	8.46332	284
224962_at	C9orf69	224962_at	0.338734	8.48335	53845	224962_at	0.278424	8.48335	54018
224989_at	NA	224989_at	-0.243859	8.82491	902	224989_at	-0.208947	8.82491	837
224990_at	C4orf34	224990_at	-0.378722	9.95223	341	224990_at	-0.28581	9.95223	377
225014_at	C4orf52	225014_at	-0.240833	10.3372	918	225014_at	-0.231651	10.3372	631
225018_at	SPIRE1	225018_at	0.340014	7.43503	53855	225018_at	0.257236	7.43503	53807
225057_at	SLC15A4	225057_at	0.3224	8.46719	53729	225057_at	0.350446	8.46719	54403
225124_at	PPP1R9B	225124_at	0.759192	8.19492	54589	225124_at	0.335542	8.19492	54354
225136_at	PLEKHA2	225136_at	-0.448845	11.1698	229	225136_at	-0.202372	11.1698	907
225164_s_at	EIF2AK4	225164_s_at	-0.44941	8.71906	227	225164_s_at	-0.231566	8.71906	632
225196_s_at	MRPS26	225196_s_at	0.444753	9.90872	54323	225196_s_at	0.257681	9.90872	53815
225267_at	KPNA4	225267_at	0.482771	10.4636	54409	225267_at	0.359095	10.4636	54434
225285_at	BCAT1	225285_at	-0.32621	11.4589	496	225285_at	-0.286044	11.4589	376
225342_at	AK4	225342_at	-0.39804	8.70144	302	225342_at	-0.446679	8.70144	92
225344_at	NCOA7	225344_at	-0.355583	9.39513	391	225344_at	-0.271341	9.39513	432
225377_at	C9orf86	225377_at	0.328998	8.90842	53786	225377_at	0.279186	8.90842	54025
225390_s_at	KLF13	225390_s_at	0.413153	10.4929	54222	225390_s_at	0.249729	10.4929	53719
225392_at	GFM2	225392_at	-0.284579	9.41871	660	225392_at	-0.24343	9.41871	570
225406_at	TWSG1	225406_at	0.469227	8.70191	54378	225406_at	0.416523	8.70191	54540
225407_at	MBP	225407_at	-0.373205	8.62301	351	225407_at	-0.200478	8.62301	932
225436_at	FAM108C1	225436_at	0.428146	8.40781	54274	225436_at	0.287857	8.40781	54109
225448_at	NAPG	225448_at	0.390457	8.20409	54138	225448_at	0.407419	8.20409	54528
225468_at	PATL1	225468_at	0.439194	9.0275	54308	225468_at	0.419696	9.0275	54547
225496_s_at	SYTL2	225496_s_at	-0.496702	8.06459	164	225496_s_at	-0.24628	8.06459	558
225521_at	ANAPC7	225521_at	0.410645	8.51582	54212	225521_at	0.438655	8.51582	54564
225530_at	MOBKL2A	225530_at	-0.510885	9.03148	143	225530_at	-0.443659	9.03148	95
225570_at	SLC41A1	225570_at	-0.28195	8.73449	675	225570_at	-0.229594	8.73449	647
225625_at	ALKBH2	225625_at	-0.30561	9.07088	563	225625_at	-0.259892	9.07088	485
225635_s_at	NA	225635_s_at	-0.281293	9.4287	680	225635_s_at	-0.198639	9.4287	954
225636_at	STAT2	225636_at	-0.719802	8.88955	41	225636_at	-0.648973	8.88955	20
225640_at	LOC100506710	225640_at	-0.382797	9.75053	331	225640_at	-0.200722	9.75053	927
225646_at	CTSC	225646_at	-0.263444	8.53377	779	225646_at	-0.275454	8.53377	414
225706_at	GLCCI1	225706_at	-0.715592	8.68549	43	225706_at	-0.509384	8.68549	58
225732_at	KLHDC5	225732_at	0.604918	8.43022	54518	225732_at	0.457295	8.43022	54583
225738_at	RAPGEF1	225738_at	0.440979	9.27772	54313	225738_at	0.393112	9.27772	54505
225779_at	SLC27A4	225779_at	0.338273	8.13612	53843	225779_at	0.252753	8.13612	53765
225802_at	TOP1MT	225802_at	0.564529	8.66435	54491	225802_at	0.275308	8.66435	53991
225808_at	METTL23	225808_at	-0.238326	9.73706	944	225808_at	-0.202883	9.73706	897
225810_at	MTMR10	225810_at	0.749199	8.64761	54586	225810_at	0.27053	8.64761	53954
225820_at	PHF17	225820_at	0.359372	7.53448	53979	225820_at	0.266993	7.53448	53914
225885_at	EEA1	225885_at	0.38731	8.56482	54120	225885_at	0.373493	8.56482	54467
225898_at	WDR54	225898_at	-0.259449	10.1071	802	225898_at	-0.215699	10.1071	768
225912_at	TP53INP1	225912_at	-0.776492	9.50611	25	225912_at	-0.58347	9.50611	38
225914_s_at	CAB39L	225914_s_at	-1.08556	8.82552	6	225914_s_at	-0.799377	8.82552	7
225915_at	CAB39L	225915_at	-0.992862	8.18673	9	225915_at	-0.551238	8.18673	46
225961_at	KLHDC5	225961_at	0.651575	7.81344	54551	225961_at	0.504973	7.81344	54610
225963_at	KLHDC5	225963_at	0.491838	7.45337	54423	225963_at	0.254422	7.45337	53780
225982_at	UBTF	225982_at	0.457653	9.22392	54351	225982_at	0.298795	9.22392	54172
225997_at	MOBKL1A	225997_at	-0.274344	8.27987	712	225997_at	-0.294188	8.27987	357
226005_at	UBE2G1	226005_at	0.340523	10.5798	53859	226005_at	0.28501	10.5798	54084
226016_at	CD47	226016_at	0.365847	8.97956	54018	226016_at	0.293391	8.97956	54137
226063_at	VAV2	226063_at	0.832131	7.62076	54610	226063_at	0.287554	7.62076	54107
226099_at	ELL2	226099_at	1.46729	7.95981	54671	226099_at	0.537206	7.95981	54628
226119_at	PCMTD1	226119_at	-0.488292	7.85711	174	226119_at	-0.321441	7.85711	271
226126_at	TBCK	226126_at	-0.434957	7.99122	243	226126_at	-0.391989	7.99122	137
226137_at	ZFHX3	226137_at	0.576744	7.38692	54496	226137_at	0.388115	7.38692	54495
226158_at	KLHL24	226158_at	-0.457569	8.72076	212	226158_at	-0.26866	8.72076	444
226218_at	IL7R	226218_at	-0.489508	9.65698	170	226218_at	-0.348805	9.65698	203
226223_at	NA	226223_at	-0.311242	9.783	540	226223_at	-0.221852	9.783	712
226268_at	RAB21	226268_at	0.394951	7.70648	54155	226268_at	0.312564	7.70648	54257
226301_at	C6orf192	226301_at	-0.350388	7.01678	409	226301_at	-0.271617	7.01678	429
226347_at	NA	226347_at	-0.395141	7.58582	307	226347_at	-0.33896	7.58582	233
226440_at	DUSP22	226440_at	0.963484	9.38771	54642	226440_at	0.523445	9.38771	54617
226455_at	CREB3L4	226455_at	-0.432621	7.107	249	226455_at	-0.426955	7.107	106
226462_at	STXBP6	226462_at	-0.335918	7.40587	458	226462_at	-0.21786	7.40587	745
226466_s_at	FAM58A	226466_s_at	0.450975	8.81235	54337	226466_s_at	0.266375	8.81235	53908
226479_at	KBTBD6	226479_at	0.343757	7.91984	53878	226479_at	0.286414	7.91984	54097
226521_s_at	FAM175A	226521_s_at	-0.259718	8.50766	800	226521_s_at	-0.209472	8.50766	833
226574_at	PSPC1	226574_at	0.635364	9.68099	54539	226574_at	0.56041	9.68099	54635
226585_at	NEIL2	226585_at	1.02115	8.4981	54654	226585_at	0.726254	8.4981	54663
226610_at	CENPV	226610_at	0.476058	10.5066	54396	226610_at	0.472458	10.5066	54589
226611_s_at	CENPV	226611_s_at	0.514383	10.7367	54456	226611_s_at	0.448166	10.7367	54577
226614_s_at	FAM167A	226614_s_at	-0.908894	8.66642	15	226614_s_at	-0.672893	8.66642	18
226635_at	NA	226635_at	-0.277259	10.5275	693	226635_at	-0.241347	10.5275	579
226657_at	C17orf103	226657_at	-0.247249	6.96277	883	226657_at	-0.297487	6.96277	347
226660_at	RPS6KB1	226660_at	0.384386	8.96303	54114	226660_at	0.309347	8.96303	54240
226732_at	RBM33	226732_at	-0.37006	8.90609	358	226732_at	-0.213214	8.90609	793
226740_x_at	NA	226740_x_at	0.419091	9.48295	54239	226740_x_at	0.265006	9.48295	53890
226758_at	LUC7L2	226758_at	0.425087	9.79915	54262	226758_at	0.414011	9.79915	54534
226785_at	ATP11C	226785_at	0.350488	9.33684	53924	226785_at	0.266902	9.33684	53912
226789_at	EMB	226789_at	-0.275089	9.80438	707	226789_at	-0.204477	9.80438	879
226878_at	HLA-DOA	226878_at	0.89443	8.17988	54628	226878_at	0.527	8.17988	54619
226879_at	HVCN1	226879_at	0.850257	10.074	54620	226879_at	0.323809	10.074	54308
226897_s_at	ZC3H7A	226897_s_at	0.543015	9.01223	54477	226897_s_at	0.290209	9.01223	54123
226933_s_at	ID4	226933_s_at	-0.416285	6.62685	279	226933_s_at	-0.370525	6.62685	160
226945_at	RHBDD1	226945_at	-0.458487	8.6461	210	226945_at	-0.237242	8.6461	610
226982_at	ELL2	226982_at	1.08132	6.87856	54660	226982_at	0.442009	6.87856	54570
226991_at	NFATC2	226991_at	0.707916	8.22111	54573	226991_at	0.311357	8.22111	54251
227025_at	PPHLN1	227025_at	-0.2392	8.08956	933	227025_at	-0.203961	8.08956	884
227046_at	SLC39A11	227046_at	0.512822	7.57969	54454	227046_at	0.43142	7.57969	54555
227052_at	NA	227052_at	-0.293765	10.329	613	227052_at	-0.238289	10.329	601
227093_at	USP36	227093_at	0.340851	8.79699	53863	227093_at	0.27223	8.79699	53970
227110_at	HNRNPC	227110_at	0.414043	10.2751	54228	227110_at	0.385464	10.2751	54490
227134_at	SYTL1	227134_at	-0.262343	7.41666	785	227134_at	-0.203131	7.41666	891
227143_s_at	BID	227143_s_at	0.381474	9.07146	54093	227143_s_at	0.303032	9.07146	54199
227173_s_at	BACH2	227173_s_at	-0.270502	8.79405	737	227173_s_at	-0.206871	8.79405	859
227182_at	SUSD3	227182_at	-0.659322	8.76994	61	227182_at	-0.420797	8.76994	111
227184_at	PTAFR	227184_at	-0.342132	8.03544	437	227184_at	-0.237501	8.03544	609
227212_s_at	PHF19	227212_s_at	0.397709	9.39203	54166	227212_s_at	0.278671	9.39203	54020
227245_at	NAA25	227245_at	0.413272	8.59053	54224	227245_at	0.353924	8.59053	54420
227247_at	PLEKHA8	227247_at	-0.384647	7.81062	325	227247_at	-0.348339	7.81062	204
227254_at	POU2F1	227254_at	0.432699	8.28145	54287	227254_at	0.293515	8.28145	54138
227257_s_at	C10orf46	227257_s_at	0.40896	8.42513	54204	227257_s_at	0.326434	8.42513	54318
227261_at	KLF12	227261_at	-0.337638	7.46783	449	227261_at	-0.198568	7.46783	956
227337_at	ANKRD37	227337_at	-0.54344	7.75582	118	227337_at	-0.547673	7.75582	48
227346_at	IKZF1	227346_at	0.455547	10.4622	54347	227346_at	0.327973	10.4622	54326
227383_at	NA	227383_at	-0.332401	7.48134	467	227383_at	-0.2008	7.48134	925
227384_s_at	NA	227384_s_at	-0.510568	7.58574	144	227384_s_at	-0.384226	7.58574	144
227391_x_at	LRRFIP1	227391_x_at	0.382597	10.1585	54104	227391_x_at	0.257118	10.1585	53806
227455_at	C6orf136	227455_at	0.366693	8.32571	54022	227455_at	0.262535	8.32571	53862
227517_s_at	GAS5	227517_s_at	0.475962	10.2421	54395	227517_s_at	0.426407	10.2421	54551
227525_at	GLCCI1	227525_at	-0.438518	9.25138	240	227525_at	-0.34443	9.25138	214
227533_at	NA	227533_at	-0.542101	9.14212	120	227533_at	-0.205288	9.14212	870
227610_at	TSPAN11	227610_at	-0.443011	7.61225	236	227610_at	-0.484478	7.61225	73
227617_at	TMEM201	227617_at	0.371153	8.30765	54044	227617_at	0.367123	8.30765	54453
227620_at	SLC44A1	227620_at	-0.347905	7.73465	421	227620_at	-0.211173	7.73465	812
227632_at	TBC1D24	227632_at	0.390858	7.13999	54141	227632_at	0.335501	7.13999	54353
227646_at	EBF1	227646_at	-0.433077	8.94283	246	227646_at	-0.339537	8.94283	230
227677_at	JAK3	227677_at	0.60735	7.47064	54521	227677_at	0.321869	7.47064	54297
227719_at	SMAD9	227719_at	-0.325003	9.29732	497	227719_at	-0.298503	9.29732	344
227754_at	NA	227754_at	0.353645	8.12662	53942	227754_at	0.24995	8.12662	53725
227798_at	SMAD1	227798_at	-1.18161	9.21947	3	227798_at	-0.592886	9.21947	30
227811_at	FGD3	227811_at	-0.367677	8.25525	363	227811_at	-0.384831	8.25525	142
227852_at	RP9	227852_at	0.471376	8.65888	54387	227852_at	0.418137	8.65888	54543
227921_at	NA	227921_at	-0.54015	8.51325	121	227921_at	-0.489289	8.51325	70
227983_at	RILPL2	227983_at	1.11652	9.1869	54666	227983_at	0.778862	9.1869	54667
228011_at	FAM92A1	228011_at	0.424346	7.72	54257	228011_at	0.292814	7.72	54134
228050_at	UTP15	228050_at	0.51461	8.92606	54457	228050_at	0.373754	8.92606	54469
228081_at	CCNG2	228081_at	-0.49859	7.04451	161	228081_at	-0.563479	7.04451	43
228092_at	CREM	228092_at	0.7705	8.71177	54594	228092_at	0.795011	8.71177	54669
228097_at	MYLIP	228097_at	-0.2412	6.40262	914	228097_at	-0.248113	6.40262	548
228098_s_at	MYLIP	228098_s_at	-0.47313	7.40988	192	228098_s_at	-0.461463	7.40988	84
228149_at	C7orf60	228149_at	-0.25143	7.9972	845	228149_at	-0.315736	7.9972	291
228191_at	NA	228191_at	0.360191	8.51314	53983	228191_at	0.345377	8.51314	54386
228226_s_at	ZNF775	228226_s_at	-0.424055	8.31622	259	228226_s_at	-0.284513	8.31622	381
228234_at	NA	228234_at	0.702149	7.54329	54567	228234_at	0.326884	7.54329	54321
228238_at	GAS5	228238_at	0.328875	9.1452	53785	228238_at	0.255203	9.1452	53787
228245_s_at	NA	228245_s_at	0.529261	11.3179	54469	228245_s_at	0.415216	11.3179	54538
228258_at	TBC1D10C	228258_at	-0.453121	8.55252	222	228258_at	-0.296713	8.55252	350
228291_s_at	PLK1S1	228291_s_at	-0.466172	7.64512	198	228291_s_at	-0.36861	7.64512	164
228298_at	FAM113B	228298_at	-0.240291	7.73456	923	228298_at	-0.250705	7.73456	529
228340_at	TLE3	228340_at	-0.378933	7.81258	339	228340_at	-0.288635	7.81258	368
228369_at	CNPY3	228369_at	0.351144	7.33771	53931	228369_at	0.314042	7.33771	54264
228427_at	FBXO16	228427_at	-0.268013	6.58656	749	228427_at	-0.251746	6.58656	523
228434_at	BTNL9	228434_at	-0.332088	7.66286	470	228434_at	-0.358234	7.66286	189
228492_at	USP9Y	228492_at	-0.261104	7.74776	794	228492_at	-0.241105	7.74776	582
228499_at	PFKFB4	228499_at	-0.693923	7.09647	50	228499_at	-0.708532	7.09647	13
228551_at	DENND5B	228551_at	-0.534732	7.50251	125	228551_at	-0.367423	7.50251	170
228562_at	ZBTB10	228562_at	-0.294778	7.2852	607	228562_at	-0.306789	7.2852	318
228603_at	ACTR3	228603_at	0.689836	8.40768	54563	228603_at	0.833183	8.40768	54671
228607_at	OAS2	228607_at	-0.392338	7.13994	314	228607_at	-0.269243	7.13994	441
228658_at	MIAT	228658_at	-0.331629	6.58834	474	228658_at	-0.306606	6.58834	320
228661_s_at	NA	228661_s_at	0.413211	7.8591	54223	228661_s_at	0.379641	7.8591	54480
228955_at	NA	228955_at	0.397417	7.51008	54165	228955_at	0.349207	7.51008	54397
228959_at	PDK3	228959_at	-0.368695	8.5613	362	228959_at	-0.227371	8.5613	666
228973_at	DLG2	228973_at	-0.273153	6.38752	723	228973_at	-0.222439	6.38752	708
228988_at	ZNF711	228988_at	-0.359948	8.13459	383	228988_at	-0.250594	8.13459	530
229019_at	ZNF385B	229019_at	-0.62575	9.19475	77	229019_at	-0.505921	9.19475	61
229061_s_at	SLC25A13	229061_s_at	0.394524	7.07448	54154	229061_s_at	0.306929	7.07448	54225
229147_at	RASSF6	229147_at	-0.767247	10.336	27	229147_at	-0.407666	10.336	120
229228_at	CREB5	229228_at	-0.60753	7.25006	84	229228_at	-0.3447	7.25006	211
229334_at	RUFY3	229334_at	-0.29852	7.89773	587	229334_at	-0.262277	7.89773	471
229402_at	SAMD13	229402_at	-0.658612	7.93304	62	229402_at	-0.630737	7.93304	23
229437_at	MIR155HG	229437_at	0.828623	6.94059	54607	229437_at	0.33511	6.94059	54350
229487_at	EBF1	229487_at	-0.37378	7.52677	350	229487_at	-0.393955	7.52677	134
229552_at	LOC283454	229552_at	-0.251011	8.21053	852	229552_at	-0.217033	8.21053	758
229674_at	SERTAD4	229674_at	0.467398	7.42422	54372	229674_at	0.33652	7.42422	54357
229700_at	ZNF738	229700_at	-0.305743	8.25414	562	229700_at	-0.261329	8.25414	476
229774_at	CXXC4	229774_at	-0.406523	7.14713	290	229774_at	-0.31253	7.14713	297
229864_at	C3orf75	229864_at	0.380039	7.35051	54086	229864_at	0.365101	7.35051	54447
229905_at	RAP1GDS1	229905_at	-0.333695	8.49005	464	229905_at	-0.301784	8.49005	335
229968_at	NA	229968_at	-0.429851	7.57153	250	229968_at	-0.308599	7.57153	307
230029_x_at	UBR3	230029_x_at	0.338821	7.89966	53847	230029_x_at	0.321623	7.89966	54296
230110_at	MCOLN2	230110_at	0.502643	8.27953	54438	230110_at	0.403441	8.27953	54522
230121_at	C1orf133	230121_at	0.542091	8.47181	54476	230121_at	0.381361	8.47181	54485
230177_at	GTF2H2B	230177_at	0.345075	8.93588	53884	230177_at	0.338134	8.93588	54363
230233_at	NA	230233_at	-0.512555	8.44103	141	230233_at	-0.626917	8.44103	24
230252_at	LPAR5	230252_at	-0.256659	7.322	819	230252_at	-0.202765	7.322	900
230285_at	SVIP	230285_at	0.409318	8.24597	54205	230285_at	0.300435	8.24597	54183
230300_at	PSMA5	230300_at	0.470893	6.93842	54384	230300_at	0.428068	6.93842	54552
230370_x_at	STYXL1	230370_x_at	-0.276004	8.72076	700	230370_x_at	-0.256209	8.72076	509
230449_x_at	NA	230449_x_at	-0.289772	7.42138	633	230449_x_at	-0.27173	7.42138	428
230479_at	NA	230479_at	0.347096	6.83097	53894	230479_at	0.300405	6.83097	54181
230630_at	AK4	230630_at	-0.25004	7.17402	859	230630_at	-0.213935	7.17402	784
230659_at	EDEM1	230659_at	-0.274379	8.51718	710	230659_at	-0.203057	8.51718	894
230660_at	SERTAD4	230660_at	0.375639	7.7045	54067	230660_at	0.26081	7.7045	53844
230708_at	PRICKLE1	230708_at	-0.276883	6.71135	695	230708_at	-0.21983	6.71135	731
230710_at	NA	230710_at	-0.343651	6.45763	431	230710_at	-0.35296	6.45763	197
230778_at	NA	230778_at	-0.455292	6.58672	216	230778_at	-0.349886	6.58672	200
230793_at	LRRC16A	230793_at	-0.473827	8.40719	191	230793_at	-0.353269	8.40719	196
230913_at	NA	230913_at	-0.309982	6.27706	550	230913_at	-0.21549	6.27706	771
231303_at	NCRNA00158	231303_at	1.79337	7.62941	54675	231303_at	0.954207	7.62941	54674
231472_at	FBXO15	231472_at	-0.466635	7.24402	196	231472_at	-0.347868	7.24402	205
231862_at	CBX5	231862_at	0.331919	9.54797	53809	231862_at	0.307255	9.54797	54229
231863_at	ING3	231863_at	0.469715	7.74778	54380	231863_at	0.440522	7.74778	54568
231898_x_at	SOX2OT	231898_x_at	-0.386126	7.18293	323	231898_x_at	-0.296161	7.18293	352
231929_at	IKZF2	231929_at	-0.45073	8.07896	225	231929_at	-0.307124	8.07896	317
231963_at	ANKRD33B	231963_at	0.846699	8.33001	54617	231963_at	0.562482	8.33001	54636
232053_x_at	RHBDD2	232053_x_at	0.436964	7.86009	54304	232053_x_at	0.281824	7.86009	54051
232204_at	EBF1	232204_at	-0.286007	8.29417	652	232204_at	-0.257036	8.29417	503
232353_s_at	STYXL1	232353_s_at	-0.239687	8.7946	928	232353_s_at	-0.267386	8.7946	452
232382_s_at	PCMTD1	232382_s_at	-0.292667	6.78441	618	232382_s_at	-0.215947	6.78441	765
232639_at	C3orf25	232639_at	-0.273099	6.36969	724	232639_at	-0.220805	6.36969	722
232737_s_at	ENPP3	232737_s_at	-0.309649	6.15385	551	232737_s_at	-0.343684	6.15385	217
232914_s_at	SYTL2	232914_s_at	-0.5638	8.34424	106	232914_s_at	-0.270157	8.34424	436
233230_s_at	SLAIN2	233230_s_at	0.391419	7.29036	54146	233230_s_at	0.263075	7.29036	53870
233463_at	RASSF6	233463_at	-0.483712	6.74691	180	233463_at	-0.308413	6.74691	308
233907_s_at	SERTAD4	233907_s_at	0.612934	6.80457	54526	233907_s_at	0.452737	6.80457	54581
233970_s_at	TRMT6	233970_s_at	0.370596	9.52456	54042	233970_s_at	0.371692	9.52456	54463
234583_at	CHL1	234583_at	-0.369062	6.22904	361	234583_at	-0.310069	6.22904	301
234734_s_at	TNRC6A	234734_s_at	0.47157	8.40801	54389	234734_s_at	0.353412	8.40801	54418
234975_at	GSPT1	234975_at	0.350417	8.15643	53922	234975_at	0.318415	8.15643	54283
235035_at	SLC35E1	235035_at	0.33549	7.40326	53825	235035_at	0.256179	7.40326	53798
235089_at	FBXL20	235089_at	-0.253033	7.11646	837	235089_at	-0.224516	7.11646	695
235132_at	LOC254128	235132_at	-0.36024	7.01408	379	235132_at	-0.299636	7.01408	340
235134_at	NA	235134_at	-0.312411	8.44848	534	235134_at	-0.307799	8.44848	311
235224_s_at	NA	235224_s_at	-0.282327	6.92866	671	235224_s_at	-0.202724	6.92866	902
235234_at	PATL1	235234_at	0.358445	8.59831	53973	235234_at	0.30305	8.59831	54200
235235_s_at	PATL1	235235_s_at	0.400106	8.24742	54173	235235_s_at	0.325455	8.24742	54313
235301_at	KIAA1324L	235301_at	-0.417606	8.11638	273	235301_at	-0.347515	8.11638	207
235310_at	GCET2	235310_at	-0.460283	9.04943	209	235310_at	-0.302497	9.04943	331
235331_x_at	PCGF5	235331_x_at	0.328705	8.26663	53781	235331_x_at	0.365325	8.26663	54449
235339_at	SETDB2	235339_at	-0.259221	8.15788	803	235339_at	-0.227366	8.15788	667
235389_at	PHF20	235389_at	-0.292466	7.26636	619	235389_at	-0.284916	7.26636	380
235391_at	FAM92A1	235391_at	0.425454	8.5347	54263	235391_at	0.268806	8.5347	53936
235443_at	LOC100131067	235443_at	-0.290592	7.18236	628	235443_at	-0.206156	7.18236	866
235507_at	PCMTD1	235507_at	-0.27651	7.06566	696	235507_at	-0.223901	7.06566	701
235572_at	SPC24	235572_at	-0.266016	8.32611	761	235572_at	-0.249199	8.32611	541
235638_at	RASSF6	235638_at	-0.637958	8.13683	73	235638_at	-0.448315	8.13683	91
235744_at	PPTC7	235744_at	0.363754	8.29789	54007	235744_at	0.29874	8.29789	54171
235758_at	LOC100287428	235758_at	-0.484349	8.07303	179	235758_at	-0.319033	8.07303	278
235802_at	PLD4	235802_at	-0.40451	8.4329	294	235802_at	-0.219998	8.4329	729
236203_at	HLA-DQA1	236203_at	1.09232	7.32019	54663	236203_at	0.70561	7.32019	54657
236295_s_at	NLRC3	236295_s_at	-0.40076	7.12776	298	236295_s_at	-0.245449	7.12776	564
236459_at	PRKCE	236459_at	-0.267197	6.81804	753	236459_at	-0.208386	6.81804	841
236655_at	TPD52	236655_at	-0.428624	7.6011	252	236655_at	-0.401886	7.6011	123
236796_at	BACH2	236796_at	-0.312518	7.01174	533	236796_at	-0.207484	7.01174	852
237333_at	RBBP4	237333_at	0.326943	8.2945	53765	237333_at	0.323899	8.2945	54309
237461_at	NLRP7	237461_at	-0.4531	11.9051	223	237461_at	-0.219059	11.9051	735
237464_at	NA	237464_at	-0.706691	7.01983	46	237464_at	-0.444987	7.01983	94
238013_at	PLEKHA2	238013_at	-0.463916	8.77416	203	238013_at	-0.217648	8.77416	748
238429_at	TMEM71	238429_at	-0.375155	6.5122	347	238429_at	-0.222377	6.5122	709
238432_at	FLJ35776	238432_at	-0.324603	7.04046	498	238432_at	-0.317927	7.04046	281
238506_at	LRRC58	238506_at	0.496332	8.23756	54433	238506_at	0.481437	8.23756	54596
238551_at	FUT11	238551_at	-0.272442	6.78184	728	238551_at	-0.279485	6.78184	397
238590_x_at	TMEM107	238590_x_at	-0.343029	7.72171	434	238590_x_at	-0.248512	7.72171	544
238601_at	PHKB	238601_at	-0.310727	7.19192	544	238601_at	-0.293986	7.19192	358
238604_at	NA	238604_at	0.608729	8.90342	54522	238604_at	0.425992	8.90342	54549
238617_at	NA	238617_at	0.510295	7.78298	54449	238617_at	0.697221	7.78298	54653
238668_at	NA	238668_at	-0.274918	8.04713	708	238668_at	-0.268087	8.04713	449
238712_at	NA	238712_at	-0.42582	7.13933	256	238712_at	-0.301668	7.13933	336
238789_at	NA	238789_at	-0.424387	8.02964	258	238789_at	-0.326	8.02964	262
238829_at	NA	238829_at	0.377175	7.62304	54072	238829_at	0.435978	7.62304	54560
239066_at	NA	239066_at	-0.703446	7.70679	48	239066_at	-0.302145	7.70679	333
239069_s_at	NA	239069_s_at	-0.394398	7.8217	309	239069_s_at	-0.323894	7.8217	266
239170_at	ACTR3	239170_at	0.372939	7.32081	54054	239170_at	0.437151	7.32081	54562
239292_at	NA	239292_at	-0.314978	7.47576	521	239292_at	-0.240505	7.47576	588
239413_at	CEP152	239413_at	-0.247243	7.89617	884	239413_at	-0.275247	7.89617	415
239451_at	NA	239451_at	0.362504	7.18338	54002	239451_at	0.30792	7.18338	54235
239715_at	NA	239715_at	-0.246698	6.25939	887	239715_at	-0.299443	6.25939	341
239824_s_at	TMEM107	239824_s_at	-0.274472	7.52991	709	239824_s_at	-0.226934	7.52991	672
239973_at	NA	239973_at	0.421836	7.03971	54248	239973_at	0.379074	7.03971	54476
240178_at	NA	240178_at	-0.357959	7.25868	387	240178_at	-0.203914	7.25868	885
240239_at	ZNF566	240239_at	0.436213	7.05817	54302	240239_at	0.277594	7.05817	54010
241383_at	ZNF385C	241383_at	0.83637	6.96771	54612	241383_at	0.53318	6.96771	54622
241394_at	NA	241394_at	-0.238622	7.1133	938	241394_at	-0.200714	7.1133	928
241716_at	HSPD1	241716_at	0.45692	6.62598	54349	241716_at	0.406964	6.62598	54527
242388_x_at	TAGAP	242388_x_at	-0.432645	6.96976	248	242388_x_at	-0.221136	6.96976	719
242538_at	TFDP1	242538_at	0.342784	7.37783	53872	242538_at	0.300434	7.37783	54182
242585_at	LOC100131067	242585_at	-0.291266	6.56568	625	242585_at	-0.29441	6.56568	356
242681_at	NA	242681_at	-0.418624	7.06546	268	242681_at	-0.446203	7.06546	93
242939_at	TFDP1	242939_at	0.538783	8.8225	54473	242939_at	0.557609	8.8225	54634
243405_at	NA	243405_at	0.457689	7.64489	54352	243405_at	0.300802	7.64489	54185
243611_at	MICALCL	243611_at	-0.319633	6.66516	511	243611_at	-0.322053	6.66516	268
243852_at	LUC7L2	243852_at	0.506219	9.08808	54443	243852_at	0.45133	9.08808	54578
243931_at	NA	243931_at	1.16795	7.59983	54667	243931_at	0.633938	7.59983	54646
244033_at	C14orf145	244033_at	-0.295117	7.25975	605	244033_at	-0.222343	7.25975	710
244189_at	TTC28-AS1	244189_at	-0.252516	7.35242	838	244189_at	-0.207214	7.35242	857
244407_at	CYP39A1	244407_at	-0.332182	7.17589	469	244407_at	-0.264108	7.17589	464
244623_at	KCNQ5	244623_at	0.492775	8.46532	54424	244623_at	0.398216	8.46532	54513
244828_x_at	NAF1	244828_x_at	0.347964	8.74166	53900	244828_x_at	0.389461	8.74166	54499
266_s_at	CD24	266_s_at	-0.343275	10.2834	432	266_s_at	-0.21742	10.2834	752
33148_at	ZFR	33148_at	0.329894	7.4665	53793	33148_at	0.252484	7.4665	53759
33304_at	ISG20	33304_at	-0.440066	9.03599	238	33304_at	-0.341555	9.03599	224
34210_at	CD52	34210_at	-0.281511	10.092	679	34210_at	-0.222671	10.092	706
37232_at	KIAA0586	37232_at	-0.252099	6.97897	841	37232_at	-0.226623	6.97897	675
38149_at	ARHGAP25	38149_at	0.58186	8.9865	54499	38149_at	0.411805	8.9865	54533
38521_at	CD22	38521_at	-0.454998	9.14504	217	38521_at	-0.201267	9.14504	919
43427_at	ACACB	43427_at	-0.3118	6.79059	538	43427_at	-0.2408	6.79059	585
48825_at	ING4	48825_at	-0.237599	7.23846	951	48825_at	-0.228595	7.23846	654
50221_at	TFEB	50221_at	0.430752	9.26615	54279	50221_at	0.393231	9.26615	54506
59644_at	BMP2K	59644_at	0.931007	8.17391	54636	59644_at	0.363325	8.17391	54445
63009_at	SHQ1	63009_at	0.540722	8.67593	54474	63009_at	0.25169	8.67593	53744
