# Supplementary material for: Global gene expression changes of in vitro stimulated human transformed germinal centre B cells as surrogate for oncogenic pathway activation in individual aggressive B cell lymphomas
Source: Cell Commun Signal. 2012 Dec 20;10:43. doi: 10.1186/1478-811X-10-43 (PMC3566944; doi:10.1186/1478-811X-10-43)
Supplement: Additional file 16 — Table S12. Differentially expressed genes overlapping between CD40L and BAFF stimulation. [file 1478-811X-10-43-S16.xls]

## Sheet: Tabelle1
			CD40L stimulation				BAFF stimulation
	GenSymbols_OL	ID	log2FC	AveExpr	ONE_Order	ID	log2FC	AveExpr	TWO_Order
1487_at	ESRRA	1487_at	0.362035	8.11662	53998	1487_at	0.326336	8.11662	53959
1552256_a_at	SCARB1	1552256_a_at	0.479493	8.78221	54403	1552256_a_at	0.408283	8.78221	54392
1552448_a_at	C8orf12	1552448_a_at	0.504108	9.26012	54441	1552448_a_at	0.514456	9.26012	54606
1552497_a_at	SLAMF6	1552497_a_at	-0.488796	7.8499	173	1552497_a_at	-0.282204	7.8499	192
1552531_a_at	NLRP11	1552531_a_at	0.44827	8.90105	54332	1552531_a_at	0.321595	8.90105	53920
1552540_s_at	IQCD	1552540_s_at	-0.313656	6.82846	530	1552540_s_at	-0.186018	6.82846	798
1552641_s_at	NA	1552641_s_at	0.427908	8.90745	54273	1552641_s_at	0.490602	8.90745	54573
1553743_at	METTL21A	1553743_at	0.467409	7.56149	54373	1553743_at	0.354101	7.56149	54159
1554036_at	ZBTB24	1554036_at	-0.258637	6.62042	806	1554036_at	-0.194758	6.62042	687
1554085_at	DDX51	1554085_at	0.412382	7.69353	54217	1554085_at	0.347607	7.69353	54109
1554089_s_at	NA	1554089_s_at	0.374471	9.92848	54062	1554089_s_at	0.420373	9.92848	54433
1554343_a_at	STAP1	1554343_a_at	-0.607932	9.7915	83	1554343_a_at	-0.439975	9.7915	45
1554352_s_at	DENND4A	1554352_s_at	0.915804	9.34607	54633	1554352_s_at	0.362717	9.34607	54219
1554452_a_at	C7orf68	1554452_a_at	-0.649534	9.21768	67	1554452_a_at	-0.540529	9.21768	27
1554508_at	PIK3AP1	1554508_at	0.434147	9.42533	54293	1554508_at	0.307533	9.42533	53772
1554761_a_at	HEATR2	1554761_a_at	0.414007	8.67066	54227	1554761_a_at	0.307006	8.67066	53766
1554834_a_at	RASSF5	1554834_a_at	0.647034	8.16997	54546	1554834_a_at	0.380621	8.16997	54309
1555062_s_at	GTPBP3	1555062_s_at	0.391091	7.1123	54143	1555062_s_at	0.303185	7.1123	53716
1555225_at	C1orf43	1555225_at	0.385567	7.84801	54116	1555225_at	0.408442	7.84801	54394
1555241_at	C8orf59	1555241_at	0.364018	6.6736	54010	1555241_at	0.38736	6.6736	54326
1555243_x_at	C8orf59	1555243_x_at	0.324254	6.80157	53744	1555243_x_at	0.304668	6.80157	53742
1555372_at	BCL2L11	1555372_at	-0.338342	7.05942	446	1555372_at	-0.202335	7.05942	618
1555427_s_at	SYNCRIP	1555427_s_at	0.383412	9.28746	54108	1555427_s_at	0.377775	9.28746	54297
1555465_at	MCOLN2	1555465_at	0.534183	8.18879	54472	1555465_at	0.319046	8.18879	53907
1555691_a_at	NA	1555691_a_at	-0.525202	8.22272	132	1555691_a_at	-0.3038	8.22272	146
1555772_a_at	CDC25A	1555772_a_at	0.51608	8.53052	54458	1555772_a_at	0.475776	8.53052	54548
1555784_s_at	IRAK1	1555784_s_at	0.348432	7.95175	53905	1555784_s_at	0.356834	7.95175	54180
1555878_at	RPS24	1555878_at	0.387763	7.53338	54123	1555878_at	0.530259	7.53338	54620
1555888_at	UBR5	1555888_at	-0.500352	7.14451	155	1555888_at	-0.225612	7.14451	414
1555973_at	NA	1555973_at	0.331665	6.78142	53806	1555973_at	0.356228	6.78142	54176
1555989_at	NA	1555989_at	-0.592915	9.2585	88	1555989_at	-0.286747	9.2585	182
1555996_s_at	EIF4A2	1555996_s_at	0.490144	7.89577	54421	1555996_s_at	0.569309	7.89577	54638
1556194_a_at	NA	1556194_a_at	0.447584	6.72926	54329	1556194_a_at	0.318768	6.72926	53901
1556499_s_at	COL1A1	1556499_s_at	1.0027	6.08841	54650	1556499_s_at	0.315332	6.08841	53859
1557128_at	FAM111B	1557128_at	-0.262174	7.10192	786	1557128_at	-0.175794	7.10192	972
1557139_at	NA	1557139_at	-0.797566	7.31945	21	1557139_at	-0.328773	7.31945	118
1557331_at	POLR1B	1557331_at	0.357315	7.79366	53967	1557331_at	0.30865	7.79366	53788
1558185_at	CLLU1	1558185_at	-0.397722	6.51133	304	1558185_at	-0.195724	6.51133	677
1558215_s_at	UBTF	1558215_s_at	0.387926	8.14119	54126	1558215_s_at	0.307715	8.14119	53774
1558292_s_at	PIGW	1558292_s_at	0.42451	8.65746	54258	1558292_s_at	0.351999	8.65746	54138
1558486_at	ZNF493	1558486_at	-0.306881	7.03566	559	1558486_at	-0.190867	7.03566	741
1558540_s_at	SLC2A11	1558540_s_at	-0.267408	7.00545	750	1558540_s_at	-0.208085	7.00545	558
1559449_a_at	NA	1559449_a_at	-0.366526	6.52425	365	1559449_a_at	-0.184382	6.52425	816
1559584_a_at	C16orf54	1559584_a_at	-0.516226	6.1272	139	1559584_a_at	-0.350199	6.1272	93
1565603_at	PWP2	1565603_at	-0.247515	7.21974	881	1565603_at	-0.23052	7.21974	390
1565834_a_at	KANK1	1565834_a_at	-0.415932	6.57832	281	1565834_a_at	-0.19727	6.57832	668
1567458_s_at	RAC1	1567458_s_at	0.388181	9.95809	54128	1567458_s_at	0.348391	9.95809	54113
1568752_s_at	RGS13	1568752_s_at	-0.251203	9.45478	849	1568752_s_at	-0.186547	9.45478	790
1568848_at	NA	1568848_at	-0.544531	7.19885	117	1568848_at	-0.34648	7.19885	95
1568954_s_at	C16orf72	1568954_s_at	0.327883	8.34632	53772	1568954_s_at	0.395675	8.34632	54355
1569034_a_at	LOC440864	1569034_a_at	-0.396121	7.86655	305	1569034_a_at	-0.336839	7.86655	106
1569106_s_at	SETD5	1569106_s_at	0.416922	7.63321	54234	1569106_s_at	0.471846	7.63321	54538
200598_s_at	HSP90B1	200598_s_at	0.647875	10.3258	54549	200598_s_at	0.52335	10.3258	54613
200599_s_at	HSP90B1	200599_s_at	0.583596	11.6842	54501	200599_s_at	0.499213	11.6842	54588
200614_at	CLTC	200614_at	-0.254646	12.5669	828	200614_at	-0.194691	12.5669	691
200630_x_at	SET	200630_x_at	0.332118	11.3157	53810	200630_x_at	0.398163	11.3157	54367
200664_s_at	DNAJB1	200664_s_at	0.627954	9.38983	54536	200664_s_at	0.543258	9.38983	54625
200666_s_at	DNAJB1	200666_s_at	0.647142	10.0164	54547	200666_s_at	0.518538	10.0164	54608
200678_x_at	GRN	200678_x_at	0.322707	9.17532	53731	200678_x_at	0.350104	9.17532	54123
200787_s_at	PEA15	200787_s_at	0.702278	8.75177	54568	200787_s_at	0.528161	8.75177	54619
200788_s_at	PEA15	200788_s_at	0.604468	8.90707	54516	200788_s_at	0.488012	8.90707	54568
200810_s_at	CIRBP	200810_s_at	0.443843	10.9788	54317	200810_s_at	0.341631	10.9788	54068
200866_s_at	PSAP	200866_s_at	-0.465154	9.92738	200	200866_s_at	-0.288899	9.92738	175
200871_s_at	PSAP	200871_s_at	-0.466614	10.4936	197	200871_s_at	-0.296475	10.4936	157
200935_at	CALR	200935_at	0.59925	8.50639	54513	200935_at	0.428448	8.50639	54450
200962_at	RPL31	200962_at	-0.32675	8.66272	492	200962_at	-0.226203	8.66272	410
200965_s_at	ABLIM1	200965_s_at	-0.591998	9.58122	89	200965_s_at	-0.287111	9.58122	179
201008_s_at	TXNIP	201008_s_at	-0.612068	8.12862	81	201008_s_at	-0.69929	8.12862	8
201009_s_at	TXNIP	201009_s_at	-0.63505	8.2088	74	201009_s_at	-0.621385	8.2088	17
201010_s_at	TXNIP	201010_s_at	-0.663575	8.40229	58	201010_s_at	-0.747394	8.40229	4
201016_at	EIF1AX	201016_at	0.337942	10.1583	53840	201016_at	0.363716	10.1583	54226
201024_x_at	EIF5B	201024_x_at	0.36283	10.1663	54005	201024_x_at	0.625961	10.1663	54656
201034_at	ADD3	201034_at	-0.491009	11.0274	168	201034_at	-0.191827	11.0274	725
201083_s_at	BCLAF1	201083_s_at	0.374029	9.36596	54061	201083_s_at	0.416168	9.36596	54421
201103_x_at	NA	201103_x_at	0.358424	9.44768	53972	201103_x_at	0.422042	9.44768	54437
201104_x_at	NA	201104_x_at	0.346181	8.52736	53891	201104_x_at	0.321466	8.52736	53919
201137_s_at	HLA-DPB1	201137_s_at	0.625375	10.7159	54534	201137_s_at	0.416845	10.7159	54424
201140_s_at	RAB5C	201140_s_at	0.449397	8.51707	54336	201140_s_at	0.394236	8.51707	54348
201156_s_at	RAB5C	201156_s_at	0.408518	8.85203	54202	201156_s_at	0.393545	8.85203	54347
201224_s_at	SRRM1	201224_s_at	0.375001	9.85406	54063	201224_s_at	0.474509	9.85406	54546
201259_s_at	SYPL1	201259_s_at	-0.260618	10.8553	796	201259_s_at	-0.179808	10.8553	903
201310_s_at	C5orf13	201310_s_at	-0.327797	11.2937	488	201310_s_at	-0.341278	11.2937	102
201315_x_at	IFITM2	201315_x_at	-0.264178	8.11899	776	201315_x_at	-0.217073	8.11899	480
201341_at	ENC1	201341_at	-0.314711	7.40381	523	201341_at	-0.20434	7.40381	588
201366_at	ANXA7	201366_at	0.849806	9.86762	54619	201366_at	0.432162	9.86762	54456
201377_at	UBAP2L	201377_at	0.382732	10.6425	54105	201377_at	0.365018	10.6425	54233
201378_s_at	UBAP2L	201378_s_at	0.356012	10.9323	53955	201378_s_at	0.349156	10.9323	54117
201384_s_at	NBR1	201384_s_at	-0.385782	8.67853	324	201384_s_at	-0.22692	8.67853	404
201397_at	PHGDH	201397_at	-0.268939	10.4047	745	201397_at	-0.226429	10.4047	407
201403_s_at	MGST3	201403_s_at	-0.274136	8.47953	717	201403_s_at	-0.202864	8.47953	607
201437_s_at	EIF4E	201437_s_at	0.359115	9.57079	53977	201437_s_at	0.367442	9.57079	54242
201490_s_at	PPIF	201490_s_at	0.395593	10.6826	54158	201490_s_at	0.302284	10.6826	53706
201565_s_at	ID2	201565_s_at	-0.539503	10.2656	122	201565_s_at	-0.584589	10.2656	18
201566_x_at	ID2	201566_x_at	-0.392117	8.76024	315	201566_x_at	-0.391719	8.76024	66
201601_x_at	IFITM1	201601_x_at	-0.418231	8.87607	271	201601_x_at	-0.343458	8.87607	97
201605_x_at	CNN2	201605_x_at	0.467321	9.98605	54371	201605_x_at	0.325439	9.98605	53952
201623_s_at	DARS	201623_s_at	0.358651	10.8522	53974	201623_s_at	0.359245	10.8522	54194
201631_s_at	IER3	201631_s_at	-0.414914	7.42078	284	201631_s_at	-0.222883	7.42078	433
201675_at	AKAP1	201675_at	0.413353	9.78102	54225	201675_at	0.410729	9.78102	54401
201678_s_at	C3orf37	201678_s_at	-1.43165	9.53992	2	201678_s_at	-0.559924	9.53992	25
201679_at	SRRT	201679_at	0.326339	8.48393	53759	201679_at	0.443005	8.48393	54482
201680_x_at	SRRT	201680_x_at	0.369211	10.8461	54036	201680_x_at	0.49147	10.8461	54574
201752_s_at	ADD3	201752_s_at	-0.509275	10.4104	147	201752_s_at	-0.293951	10.4104	158
201753_s_at	ADD3	201753_s_at	-0.605176	10.426	86	201753_s_at	-0.234111	10.426	372
201801_s_at	SLC29A1	201801_s_at	0.411409	8.98664	54214	201801_s_at	0.36119	8.98664	54206
201818_at	LPCAT1	201818_at	0.387835	8.85619	54124	201818_at	0.331788	8.85619	54009
201819_at	SCARB1	201819_at	0.343713	7.77411	53877	201819_at	0.331091	7.77411	54002
201848_s_at	BNIP3	201848_s_at	-0.650056	8.40113	66	201848_s_at	-0.721036	8.40113	6
201849_at	BNIP3	201849_at	-0.784986	9.75339	23	201849_at	-0.797486	9.75339	3
201861_s_at	LRRFIP1	201861_s_at	0.466104	9.89799	54367	201861_s_at	0.302523	9.89799	53708
201862_s_at	LRRFIP1	201862_s_at	0.657653	10.3607	54552	201862_s_at	0.589798	10.3607	54648
201865_x_at	NR3C1	201865_x_at	-0.273584	9.98748	719	201865_x_at	-0.180583	9.98748	883
201867_s_at	TBL1X	201867_s_at	-0.360079	7.60208	381	201867_s_at	-0.208814	7.60208	545
201948_at	GNL2	201948_at	0.377901	9.89165	54076	201948_at	0.40946	9.89165	54396
201963_at	ACSL1	201963_at	0.618691	8.91428	54529	201963_at	0.323221	8.91428	53933
202022_at	ALDOC	202022_at	-0.30156	8.25855	581	202022_at	-0.51644	8.25855	30
202047_s_at	CBX6	202047_s_at	0.355306	8.92773	53948	202047_s_at	0.320603	8.92773	53914
202059_s_at	KPNA1	202059_s_at	0.465881	8.62305	54365	202059_s_at	0.314175	8.62305	53852
202082_s_at	SEC14L1	202082_s_at	-0.507209	7.76606	149	202082_s_at	-0.23026	7.76606	393
202084_s_at	SEC14L1	202084_s_at	-0.71515	9.413	44	202084_s_at	-0.177564	9.413	943
202100_at	RALB	202100_at	-0.462785	7.9256	205	202100_at	-0.362977	7.9256	82
202214_s_at	CUL4B	202214_s_at	-0.302493	8.71015	578	202214_s_at	-0.179739	8.71015	906
202217_at	C21orf33	202217_at	-0.277884	9.59421	692	202217_at	-0.219538	9.59421	462
202245_at	LSS	202245_at	0.688084	9.79667	54562	202245_at	0.334104	9.79667	54026
202264_s_at	TOMM40	202264_s_at	0.518507	10.1304	54460	202264_s_at	0.495498	10.1304	54582
202353_s_at	PSMD12	202353_s_at	0.48004	8.85361	54405	202353_s_at	0.460641	8.85361	54516
202364_at	MXI1	202364_at	-0.464036	9.39977	202	202364_at	-0.242668	9.39977	329
202368_s_at	TRAM2	202368_s_at	0.500071	8.72369	54436	202368_s_at	0.442326	8.72369	54480
202395_at	NSF	202395_at	-0.236143	9.91269	962	202395_at	-0.240552	9.91269	341
202396_at	TCERG1	202396_at	0.320613	10.6687	53712	202396_at	0.327017	10.6687	53964
202464_s_at	PFKFB3	202464_s_at	-0.445335	7.83705	234	202464_s_at	-0.397927	7.83705	63
202478_at	TRIB2	202478_at	-0.687153	8.91412	51	202478_at	-0.340539	8.91412	103
202479_s_at	TRIB2	202479_s_at	-0.517283	7.79022	138	202479_s_at	-0.236298	7.79022	363
202501_at	MAPRE2	202501_at	-0.478224	9.75086	187	202501_at	-0.256493	9.75086	271
202577_s_at	DDX19A	202577_s_at	0.451116	9.20513	54339	202577_s_at	0.373029	9.20513	54269
202637_s_at	ICAM1	202637_s_at	0.997735	8.38668	54649	202637_s_at	0.532797	8.38668	54621
202638_s_at	ICAM1	202638_s_at	1.00551	8.05955	54652	202638_s_at	0.566609	8.05955	54636
202643_s_at	TNFAIP3	202643_s_at	0.618759	8.43217	54530	202643_s_at	0.304123	8.43217	53725
202644_s_at	TNFAIP3	202644_s_at	0.63446	9.14768	54538	202644_s_at	0.33017	9.14768	53996
202692_s_at	UBTF	202692_s_at	0.427102	8.08415	54271	202692_s_at	0.307294	8.08415	53770
202716_at	PTPN1	202716_at	0.478332	8.09751	54399	202716_at	0.342004	8.09751	54072
202719_s_at	TES	202719_s_at	-0.2664	8.6214	757	202719_s_at	-0.180239	8.6214	889
202730_s_at	PDCD4	202730_s_at	-0.571318	9.92346	99	202730_s_at	-0.27471	9.92346	217
202731_at	PDCD4	202731_at	-0.482645	10.7718	182	202731_at	-0.216126	10.7718	488
202741_at	PRKACB	202741_at	-0.723582	10.576	38	202741_at	-0.279405	10.576	205
202742_s_at	PRKACB	202742_s_at	-0.605406	9.73786	85	202742_s_at	-0.205111	9.73786	581
202769_at	CCNG2	202769_at	-0.755047	9.09357	30	202769_at	-0.573796	9.09357	22
202770_s_at	CCNG2	202770_s_at	-0.761169	8.63913	28	202770_s_at	-0.515117	8.63913	32
202856_s_at	SLC16A3	202856_s_at	-0.269764	6.56201	740	202856_s_at	-0.303346	6.56201	148
202876_s_at	PBX2	202876_s_at	0.42995	7.96545	54277	202876_s_at	0.348785	7.96545	54115
202887_s_at	DDIT4	202887_s_at	-0.705433	9.39016	47	202887_s_at	-0.649249	9.39016	13
202926_at	NBAS	202926_at	-0.285613	8.35552	654	202926_at	-0.225923	8.35552	413
202951_at	STK38	202951_at	-0.244978	9.40808	893	202951_at	-0.180887	9.40808	874
202963_at	RFX5	202963_at	0.806325	11.3079	54603	202963_at	0.351418	11.3079	54132
202964_s_at	RFX5	202964_s_at	0.766388	10.0666	54593	202964_s_at	0.347785	10.0666	54110
202978_s_at	CREBZF	202978_s_at	0.43276	8.24908	54288	202978_s_at	0.329531	8.24908	53988
202979_s_at	CREBZF	202979_s_at	0.605501	8.22874	54519	202979_s_at	0.500573	8.22874	54590
202984_s_at	BAG5	202984_s_at	0.350678	8.15552	53926	202984_s_at	0.316279	8.15552	53876
202996_at	POLD4	202996_at	-0.465857	8.28022	199	202996_at	-0.493823	8.28022	34
203088_at	FBLN5	203088_at	-0.567657	6.96307	103	203088_at	-0.358949	6.96307	87
203119_at	CCDC86	203119_at	0.381874	9.74222	54098	203119_at	0.423486	9.74222	54440
203136_at	RABAC1	203136_at	-0.331206	10.2154	476	203136_at	-0.262996	10.2154	251
203140_at	BCL6	203140_at	-0.472383	10.6005	193	203140_at	-0.230268	10.6005	392
203143_s_at	KIAA0040	203143_s_at	0.618078	8.80117	54527	203143_s_at	0.3312	8.80117	54004
203144_s_at	KIAA0040	203144_s_at	0.584783	8.0494	54505	203144_s_at	0.329292	8.0494	53985
203217_s_at	ST3GAL5	203217_s_at	0.482137	8.13237	54408	203217_s_at	0.348937	8.13237	54116
203223_at	RABEP1	203223_at	0.368597	8.01144	54033	203223_at	0.345932	8.01144	54097
203226_s_at	TSPAN31	203226_s_at	-0.249782	7.23024	864	203226_s_at	-0.297422	7.23024	154
203276_at	LMNB1	203276_at	0.355398	10.1182	53949	203276_at	0.305735	10.1182	53754
203279_at	EDEM1	203279_at	-0.327273	9.91018	491	203279_at	-0.184758	9.91018	813
203290_at	HLA-DQA1	203290_at	1.00472	10.4463	54651	203290_at	0.731491	10.4463	54671
203331_s_at	INPP5D	203331_s_at	0.472615	7.34454	54390	203331_s_at	0.36223	7.34454	54216
203332_s_at	INPP5D	203332_s_at	0.495181	8.30994	54429	203332_s_at	0.389426	8.30994	54331
203379_at	RPS6KA1	203379_at	0.955684	9.10583	54641	203379_at	0.413307	9.10583	54412
203385_at	DGKA	203385_at	-0.448716	8.89708	230	203385_at	-0.211199	8.89708	525
203408_s_at	SATB1	203408_s_at	-0.731286	7.32092	35	203408_s_at	-0.404755	7.32092	58
203428_s_at	ASF1A	203428_s_at	-0.552717	10.012	113	203428_s_at	-0.245043	10.012	316
203435_s_at	MME	203435_s_at	-0.528991	9.83463	129	203435_s_at	-0.188623	9.83463	767
203504_s_at	ABCA1	203504_s_at	-0.71931	7.43384	42	203504_s_at	-0.299256	7.43384	151
203505_at	ABCA1	203505_at	-0.555567	7.69793	111	203505_at	-0.222055	7.69793	442
203513_at	SPG11	203513_at	-0.535676	8.7954	124	203513_at	-0.372961	8.7954	75
203516_at	SNTA1	203516_at	-0.307429	7.59556	557	203516_at	-0.237734	7.59556	347
203555_at	PTPN18	203555_at	-0.273344	8.35352	721	203555_at	-0.231362	8.35352	386
203588_s_at	TFDP2	203588_s_at	-0.349262	10.8532	415	203588_s_at	-0.241054	10.8532	338
203616_at	POLB	203616_at	-0.286485	9.35331	651	203616_at	-0.191309	9.35331	731
203621_at	NDUFB5	203621_at	-0.313773	11.2171	528	203621_at	-0.252045	11.2171	284
203697_at	FRZB	203697_at	-0.381817	6.91311	335	203697_at	-0.261793	6.91311	256
203810_at	DNAJB4	203810_at	-0.481992	8.10548	184	203810_at	-0.25348	8.10548	281
203811_s_at	DNAJB4	203811_s_at	-0.41611	8.17709	280	203811_s_at	-0.279968	8.17709	203
203823_at	RGS3	203823_at	-0.364759	6.78805	368	203823_at	-0.274242	6.78805	220
203835_at	LRRC32	203835_at	-0.438792	6.78134	239	203835_at	-0.358884	6.78134	88
203857_s_at	PDIA5	203857_s_at	0.47811	7.80847	54398	203857_s_at	0.334669	7.80847	54027
203922_s_at	CYBB	203922_s_at	-0.35491	7.41378	393	203922_s_at	-0.212059	7.41378	516
203923_s_at	CYBB	203923_s_at	-0.500139	8.51178	156	203923_s_at	-0.194531	8.51178	694
203927_at	NFKBIE	203927_at	0.826831	8.61963	54606	203927_at	0.46981	8.61963	54532
203962_s_at	NEBL	203962_s_at	-0.322753	6.64795	504	203962_s_at	-0.237688	6.64795	349
203983_at	TSNAX	203983_at	0.343945	9.31493	53879	203983_at	0.330462	9.31493	53998
204034_at	ETHE1	204034_at	-0.288806	7.66232	637	204034_at	-0.291295	7.66232	168
204042_at	WASF3	204042_at	-0.663304	6.8433	59	204042_at	-0.273793	6.8433	222
204057_at	IRF8	204057_at	-0.924042	10.8383	13	204057_at	-0.219414	10.8383	465
204197_s_at	RUNX3	204197_s_at	0.849765	9.10314	54618	204197_s_at	0.585758	9.10314	54645
204198_s_at	RUNX3	204198_s_at	0.932138	9.45189	54637	204198_s_at	0.701794	9.45189	54667
204207_s_at	RNGTT	204207_s_at	-0.294295	10.8857	612	204207_s_at	-0.257846	10.8857	265
204222_s_at	GLIPR1	204222_s_at	-0.523298	7.1906	135	204222_s_at	-0.361243	7.1906	83
204226_at	STAU2	204226_at	-0.291899	8.68857	622	204226_at	-0.281737	8.68857	196
204243_at	RLF	204243_at	-0.283075	7.8924	668	204243_at	-0.264855	7.8924	246
204258_at	CHD1	204258_at	0.371205	8.51561	54045	204258_at	0.364069	8.51561	54229
204326_x_at	MT1X	204326_x_at	0.642221	7.83979	54541	204326_x_at	0.533667	7.83979	54622
204348_s_at	AK4	204348_s_at	-0.350622	8.69933	408	204348_s_at	-0.391467	8.69933	67
204372_s_at	KHSRP	204372_s_at	0.471114	10.0172	54386	204372_s_at	0.452771	10.0172	54504
204429_s_at	SLC2A5	204429_s_at	-0.234872	9.99616	971	204429_s_at	-0.272358	9.99616	225
204440_at	CD83	204440_at	-1.01744	10.5991	7	204440_at	-0.508762	10.5991	33
204484_at	PIK3C2B	204484_at	-0.641034	8.89718	72	204484_at	-0.297096	8.89718	156
204543_at	RAPGEF1	204543_at	0.345578	7.34219	53887	204543_at	0.41968	7.34219	54431
204562_at	IRF4	204562_at	0.456147	11.0001	54348	204562_at	0.449853	11.0001	54499
204567_s_at	ABCG1	204567_s_at	-0.678945	7.36717	55	204567_s_at	-0.291479	7.36717	167
204613_at	PLCG2	204613_at	-0.334152	10.8562	461	204613_at	-0.251693	10.8562	289
204645_at	CCNT2	204645_at	0.321135	7.79751	53720	204645_at	0.318704	7.79751	53900
204670_x_at	NA	204670_x_at	0.591266	12.3349	54510	204670_x_at	0.464995	12.3349	54525
204683_at	ICAM2	204683_at	-0.477495	8.68861	188	204683_at	-0.179131	8.68861	915
204689_at	HHEX	204689_at	-0.456036	7.14345	214	204689_at	-0.223634	7.14345	429
204698_at	ISG20	204698_at	-0.42711	9.0624	254	204698_at	-0.366206	9.0624	77
204774_at	EVI2A	204774_at	-0.525418	8.30501	131	204774_at	-0.476005	8.30501	37
204805_s_at	H1FX	204805_s_at	-0.685913	8.98968	52	204805_s_at	-0.454163	8.98968	44
204806_x_at	HLA-F	204806_x_at	0.642765	10.248	54544	204806_x_at	0.369735	10.248	54255
204809_at	CLPX	204809_at	0.358089	9.43921	53970	204809_at	0.340547	9.43921	54060
204867_at	GCHFR	204867_at	-0.496823	8.84171	163	204867_at	-0.36027	8.84171	84
204882_at	ARHGAP25	204882_at	0.574103	8.60028	54495	204882_at	0.345047	8.60028	54088
204951_at	RHOH	204951_at	-0.409923	9.74173	289	204951_at	-0.270046	9.74173	233
204982_at	GIT2	204982_at	-0.266134	7.90825	760	204982_at	-0.262333	7.90825	254
204999_s_at	ATF5	204999_s_at	0.697764	9.75555	54566	204999_s_at	0.377347	9.75555	54295
205101_at	CIITA	205101_at	0.78787	7.26447	54599	205101_at	0.360139	7.26447	54198
205135_s_at	NUFIP1	205135_s_at	0.377913	9.04529	54077	205135_s_at	0.309132	9.04529	53797
205159_at	CSF2RB	205159_at	0.710543	8.77052	54574	205159_at	0.479011	8.77052	54556
205167_s_at	CDC25C	205167_s_at	-0.243162	7.84822	906	205167_s_at	-0.202719	7.84822	610
205170_at	STAT2	205170_at	-0.39319	7.05161	312	205170_at	-0.24963	7.05161	295
205173_x_at	CD58	205173_x_at	1.61997	9.22298	54674	205173_x_at	0.567595	9.22298	54637
205192_at	MAP3K14	205192_at	0.644059	6.63632	54545	205192_at	0.424602	6.63632	54442
205205_at	RELB	205205_at	0.517862	9.05863	54459	205205_at	0.404042	9.05863	54382
205282_at	LRP8	205282_at	0.391083	7.57838	54142	205282_at	0.512591	7.57838	54603
205306_x_at	KMO	205306_x_at	-0.456533	8.81368	213	205306_x_at	-0.190944	8.81368	738
205363_at	BBOX1	205363_at	-0.462811	6.82167	204	205363_at	-0.515758	6.82167	31
205390_s_at	ANK1	205390_s_at	-0.240034	6.27329	925	205390_s_at	-0.181123	6.27329	867
205398_s_at	SMAD3	205398_s_at	-0.236201	7.64587	961	205398_s_at	-0.202316	7.64587	619
205516_x_at	CIZ1	205516_x_at	0.32313	9.26496	53733	205516_x_at	0.385837	9.26496	54323
205546_s_at	TYK2	205546_s_at	0.446423	8.32952	54326	205546_s_at	0.397446	8.32952	54364
205552_s_at	OAS1	205552_s_at	-0.433768	8.1377	245	205552_s_at	-0.245306	8.1377	314
205671_s_at	HLA-DOB	205671_s_at	-0.314137	8.84894	526	205671_s_at	-0.393982	8.84894	65
205685_at	CD86	205685_at	-0.474902	7.86004	189	205685_at	-0.278825	7.86004	207
205686_s_at	CD86	205686_s_at	-0.466867	7.56462	195	205686_s_at	-0.248806	7.56462	296
205692_s_at	CD38	205692_s_at	-0.651309	9.53886	65	205692_s_at	-0.220763	9.53886	453
205698_s_at	MAP2K6	205698_s_at	-0.27073	7.55699	735	205698_s_at	-0.272064	7.55699	226
205748_s_at	RNF126	205748_s_at	0.389086	10.587	54131	205748_s_at	0.397096	10.587	54362
205798_at	IL7R	205798_at	-0.674036	9.64756	57	205798_at	-0.400991	9.64756	61
205821_at	KLRK1	205821_at	-0.576592	8.32075	95	205821_at	-0.270218	8.32075	232
205882_x_at	ADD3	205882_x_at	-0.549313	10.4477	114	205882_x_at	-0.257538	10.4477	267
205901_at	PNOC	205901_at	-0.709373	11.8418	45	205901_at	-0.671231	11.8418	10
205902_at	KCNN3	205902_at	-0.362429	6.64949	375	205902_at	-0.271116	6.64949	228
205903_s_at	KCNN3	205903_s_at	-0.622577	6.8576	79	205903_s_at	-0.431641	6.8576	47
205922_at	VNN2	205922_at	-0.358679	7.95433	385	205922_at	-0.278578	7.95433	208
205965_at	BATF	205965_at	1.06081	9.42258	54657	205965_at	0.348518	9.42258	54114
205990_s_at	WNT5A	205990_s_at	0.916454	7.75672	54634	205990_s_at	0.3024	7.75672	53707
206037_at	CCBL1	206037_at	-0.461641	8.07038	207	206037_at	-0.234742	8.07038	368
206150_at	CD27	206150_at	-0.588752	8.95505	90	206150_at	-0.202869	8.95505	606
206200_s_at	ANXA11	206200_s_at	-0.364026	10.7542	369	206200_s_at	-0.237209	10.7542	355
206206_at	CD180	206206_at	-0.241868	6.94288	910	206206_at	-0.25055	6.94288	293
206310_at	SPINK2	206310_at	0.473248	8.0262	54392	206310_at	0.338296	8.0262	54044
206398_s_at	CD19	206398_s_at	-0.327974	9.57461	486	206398_s_at	-0.221309	9.57461	447
206513_at	AIM2	206513_at	-0.258112	6.41928	810	206513_at	-0.179845	6.41928	900
206528_at	TRPC6	206528_at	-0.251171	6.29017	850	206528_at	-0.204724	6.29017	586
206587_at	CCT6B	206587_at	0.357705	7.06035	53968	206587_at	0.337186	7.06035	54037
206613_s_at	TAF1A	206613_s_at	0.323582	7.83907	53738	206613_s_at	0.422749	7.83907	54438
206660_at	IGLL1	206660_at	0.764593	9.37593	54591	206660_at	0.61419	9.37593	54655
206785_s_at	NA	206785_s_at	-0.493036	6.36128	167	206785_s_at	-0.199729	6.36128	642
206789_s_at	POU2F1	206789_s_at	0.479812	8.76566	54404	206789_s_at	0.326765	8.76566	53962
206896_s_at	GNG7	206896_s_at	-0.357887	8.72628	388	206896_s_at	-0.324888	8.72628	125
206953_s_at	LPHN2	206953_s_at	-0.350001	6.75337	411	206953_s_at	-0.214386	6.75337	500
207087_x_at	ANK1	207087_x_at	-0.248257	6.78855	874	207087_x_at	-0.18996	6.78855	750
207170_s_at	LETMD1	207170_s_at	-0.243684	8.46499	903	207170_s_at	-0.179941	8.46499	897
207238_s_at	PTPRC	207238_s_at	-0.722736	9.48893	39	207238_s_at	-0.273922	9.48893	221
207275_s_at	ACSL1	207275_s_at	0.584514	8.52732	54504	207275_s_at	0.329173	8.52732	53982
207426_s_at	TNFSF4	207426_s_at	0.716357	7.30096	54578	207426_s_at	0.43463	7.30096	54461
207535_s_at	NFKB2	207535_s_at	1.00918	8.22908	54653	207535_s_at	0.500529	8.22908	54589
207543_s_at	P4HA1	207543_s_at	-0.566567	9.00959	105	207543_s_at	-0.653593	9.00959	12
207621_s_at	PEMT	207621_s_at	0.452044	7.51604	54342	207621_s_at	0.344635	7.51604	54086
207723_s_at	KLRC3	207723_s_at	-0.634528	8.27405	75	207723_s_at	-0.389678	8.27405	68
207760_s_at	NCOR2	207760_s_at	0.382962	8.95226	54107	207760_s_at	0.578069	8.95226	54642
207761_s_at	METTL7A	207761_s_at	-1.00535	9.59574	8	207761_s_at	-0.291801	9.59574	166
207777_s_at	SP140	207777_s_at	-0.461618	7.60066	208	207777_s_at	-0.193127	7.60066	711
207813_s_at	FDXR	207813_s_at	0.810039	7.76991	54604	207813_s_at	0.333108	7.76991	54021
207826_s_at	ID3	207826_s_at	-0.983177	11.0323	11	207826_s_at	-0.564134	11.0323	24
207838_x_at	PBXIP1	207838_x_at	-0.347424	6.84212	422	207838_x_at	-0.274767	6.84212	216
207856_s_at	NA	207856_s_at	0.372998	8.74417	54055	207856_s_at	0.352534	8.74417	54144
208095_s_at	NA	208095_s_at	0.335957	10.917	53829	208095_s_at	0.368232	10.917	54245
208114_s_at	ISG20L2	208114_s_at	0.381106	10.452	54090	208114_s_at	0.417133	10.452	54425
208116_s_at	MAN1A1	208116_s_at	1.08214	8.57288	54661	208116_s_at	0.52514	8.57288	54615
208121_s_at	PTPRO	208121_s_at	-0.275793	6.24118	701	208121_s_at	-0.308257	6.24118	139
208152_s_at	DDX21	208152_s_at	0.421468	11.9576	54247	208152_s_at	0.470493	11.9576	54535
208264_s_at	EIF3J	208264_s_at	0.404809	9.07096	54190	208264_s_at	0.317863	9.07096	53894
208306_x_at	NA	208306_x_at	0.55174	11.8832	54482	208306_x_at	0.367192	11.8832	54241
208313_s_at	SF1	208313_s_at	0.424664	10.6758	54259	208313_s_at	0.456792	10.6758	54507
208319_s_at	RBM3	208319_s_at	0.480486	10.7831	54406	208319_s_at	0.454019	10.7831	54505
208372_s_at	LIMK1	208372_s_at	0.358159	7.37168	53971	208372_s_at	0.34566	7.37168	54093
208433_s_at	LRP8	208433_s_at	0.359794	8.19999	53981	208433_s_at	0.434404	8.19999	54459
208442_s_at	ATM	208442_s_at	-0.531931	7.2293	127	208442_s_at	-0.244914	7.2293	317
208456_s_at	RRAS2	208456_s_at	0.436363	10.4433	54303	208456_s_at	0.355615	10.4433	54172
208624_s_at	EIF4G1	208624_s_at	0.383735	8.98256	54109	208624_s_at	0.478186	8.98256	54554
208625_s_at	EIF4G1	208625_s_at	0.343238	10.6545	53874	208625_s_at	0.415522	10.6545	54417
208718_at	DDX17	208718_at	-0.296792	11.6086	599	208718_at	-0.241905	11.6086	334
208729_x_at	HLA-B	208729_x_at	0.797885	12.0621	54602	208729_x_at	0.487534	12.0621	54567
208763_s_at	TSC22D3	208763_s_at	-0.372837	7.68253	352	208763_s_at	-0.33437	7.68253	108
208771_s_at	LTA4H	208771_s_at	-0.363533	11.1294	371	208771_s_at	-0.326047	11.1294	123
208800_at	SRP72	208800_at	0.348357	10.4512	53903	208800_at	0.327475	10.4512	53968
208812_x_at	HLA-C	208812_x_at	0.676904	12.2994	54557	208812_x_at	0.457258	12.2994	54508
208829_at	TAPBP	208829_at	0.618258	10.1607	54528	208829_at	0.471047	10.1607	54537
208835_s_at	LUC7L3	208835_s_at	0.401189	9.64603	54178	208835_s_at	0.506505	9.64603	54594
208931_s_at	ILF3	208931_s_at	0.411608	9.3301	54215	208931_s_at	0.498284	9.3301	54586
208937_s_at	ID1	208937_s_at	-2.007	7.73293	1	208937_s_at	-2.07457	7.73293	1
208975_s_at	KPNB1	208975_s_at	0.493641	10.4535	54425	208975_s_at	0.476948	10.4535	54551
208981_at	PECAM1	208981_at	-0.337083	6.76816	451	208981_at	-0.204318	6.76816	589
208982_at	PECAM1	208982_at	-0.524834	7.33006	133	208982_at	-0.331466	7.33006	113
209006_s_at	C1orf63	209006_s_at	0.35567	6.98926	53951	209006_s_at	0.648725	6.98926	54660
209025_s_at	SYNCRIP	209025_s_at	0.466447	11.0354	54368	209025_s_at	0.450054	11.0354	54500
209034_at	PNRC1	209034_at	-0.334128	8.90768	462	209034_at	-0.283195	8.90768	191
209043_at	PAPSS1	209043_at	-0.314302	10.9607	524	209043_at	-0.258782	10.9607	263
209102_s_at	HBP1	209102_s_at	-0.488995	8.16066	172	209102_s_at	-0.48366	8.16066	35
209140_x_at	HLA-B	209140_x_at	0.60463	13.1313	54517	209140_x_at	0.396077	13.1313	54358
209236_at	SLC23A2	209236_at	0.475587	8.55799	54394	209236_at	0.585965	8.55799	54646
209246_at	ABCF2	209246_at	0.389911	8.08302	54135	209246_at	0.319875	8.08302	53911
209276_s_at	GLRX	209276_s_at	-0.34228	9.24169	436	209276_s_at	-0.333671	9.24169	110
209291_at	ID4	209291_at	-0.835119	8.88479	19	209291_at	-0.923697	8.88479	2
209292_at	ID4	209292_at	-0.601257	7.09987	87	209292_at	-0.572304	7.09987	23
209293_x_at	ID4	209293_x_at	-0.453259	7.7885	221	209293_x_at	-0.533227	7.7885	28
209312_x_at	NA	209312_x_at	0.572767	12.7735	54494	209312_x_at	0.436926	12.7735	54466
209444_at	RAP1GDS1	209444_at	-0.249483	9.76051	865	209444_at	-0.210977	9.76051	528
209451_at	TANK	209451_at	0.417335	9.02925	54237	209451_at	0.310501	9.02925	53808
209472_at	CCBL2	209472_at	0.432107	8.74465	54283	209472_at	0.416512	8.74465	54422
209480_at	HLA-DQB1	209480_at	0.985833	9.25084	54645	209480_at	0.409608	9.25084	54398
209553_at	VPS8	209553_at	-0.291031	8.04741	627	209553_at	-0.194254	8.04741	701
209606_at	CYTIP	209606_at	-0.505728	8.04264	151	209606_at	-0.265363	8.04264	244
209621_s_at	PDLIM3	209621_s_at	0.519071	8.95489	54461	209621_s_at	0.303499	8.95489	53718
209636_at	NFKB2	209636_at	0.904174	7.4182	54630	209636_at	0.379547	7.4182	54303
209653_at	KPNA4	209653_at	0.390675	9.16129	54140	209653_at	0.30964	9.16129	53804
209682_at	CBLB	209682_at	-0.390954	7.83112	318	209682_at	-0.25184	7.83112	286
209732_at	CLEC2B	209732_at	-0.739828	7.84965	31	209732_at	-0.462912	7.84965	43
209771_x_at	CD24	209771_x_at	-0.318998	12.1644	514	209771_x_at	-0.42993	12.1644	48
209772_s_at	CD24	209772_s_at	-0.410059	10.3934	288	209772_s_at	-0.578202	10.3934	21
209822_s_at	VLDLR	209822_s_at	-0.31784	6.65841	516	209822_s_at	-0.222898	6.65841	432
209823_x_at	HLA-DQB1	209823_x_at	0.973709	8.75042	54643	209823_x_at	0.725947	8.75042	54670
209827_s_at	IL16	209827_s_at	0.451979	8.75919	54340	209827_s_at	0.340154	8.75919	54053
209939_x_at	CFLAR	209939_x_at	0.740123	8.8032	54583	209939_x_at	0.328413	8.8032	53975
210097_s_at	NOL7	210097_s_at	0.328667	10.8466	53780	210097_s_at	0.329763	10.8466	53991
210117_at	SPAG1	210117_at	-0.329877	7.77018	480	210117_at	-0.20226	7.77018	621
210132_at	EFNA3	210132_at	-0.233963	7.11536	974	210132_at	-0.242276	7.11536	331
210176_at	TLR1	210176_at	-0.731744	7.26669	34	210176_at	-0.463348	7.26669	42
210220_at	FZD2	210220_at	-0.264464	6.77001	775	210220_at	-0.255431	6.77001	273
210231_x_at	SET	210231_x_at	0.371971	11.3908	54049	210231_x_at	0.377845	11.3908	54298
210279_at	GPR18	210279_at	-0.298446	9.42814	588	210279_at	-0.541409	9.42814	26
210370_s_at	LY9	210370_s_at	-0.352415	7.37858	399	210370_s_at	-0.286535	7.37858	183
210387_at	NA	210387_at	-0.350819	6.40688	407	210387_at	-0.287978	6.40688	178
210402_at	KCNJ1	210402_at	-0.294701	6.58865	608	210402_at	-0.19528	6.58865	682
210512_s_at	VEGFA	210512_s_at	-0.777192	7.34816	24	210512_s_at	-0.387094	7.34816	70
210514_x_at	HLA-G	210514_x_at	0.621192	8.20472	54531	210514_x_at	0.345907	8.20472	54096
210538_s_at	BIRC3	210538_s_at	0.845362	9.84035	54615	210538_s_at	0.508432	9.84035	54598
210563_x_at	CFLAR	210563_x_at	0.675564	8.80388	54556	210563_x_at	0.423941	8.80388	54441
210564_x_at	CFLAR	210564_x_at	0.503168	7.10667	54440	210564_x_at	0.308891	7.10667	53791
210567_s_at	SKP2	210567_s_at	0.33111	9.03446	53801	210567_s_at	0.308808	9.03446	53789
210640_s_at	GPER	210640_s_at	-0.851868	7.10683	18	210640_s_at	-0.684173	7.10683	9
210690_at	KLRC4	210690_at	-0.34815	6.87584	420	210690_at	-0.26307	6.87584	250
210720_s_at	NECAB3	210720_s_at	-0.288546	8.12676	640	210720_s_at	-0.263245	8.12676	249
210875_s_at	ZEB1	210875_s_at	0.350091	7.04952	53919	210875_s_at	0.340173	7.04952	54054
210889_s_at	FCGR2B	210889_s_at	-0.53391	7.01874	126	210889_s_at	-0.281599	7.01874	197
210895_s_at	CD86	210895_s_at	-0.646486	8.53369	69	210895_s_at	-0.385502	8.53369	71
210935_s_at	WDR1	210935_s_at	0.438218	9.31065	54306	210935_s_at	0.377145	9.31065	54292
210966_x_at	LARP1	210966_x_at	0.433105	9.65361	54291	210966_x_at	0.671076	9.65361	54664
210982_s_at	HLA-DRA	210982_s_at	0.495367	12.6	54430	210982_s_at	0.35295	12.6	54149
211071_s_at	MLLT11	211071_s_at	-0.410483	8.51791	287	211071_s_at	-0.201856	8.51791	625
211090_s_at	PRPF4B	211090_s_at	0.35209	9.63893	53936	211090_s_at	0.363189	9.63893	54221
211105_s_at	NFATC1	211105_s_at	-0.351731	9.38994	402	211105_s_at	-0.217401	9.38994	478
211113_s_at	ABCG1	211113_s_at	-0.346657	7.05167	424	211113_s_at	-0.23147	7.05167	384
211168_s_at	UPF1	211168_s_at	0.362828	8.42036	54004	211168_s_at	0.413586	8.42036	54414
211272_s_at	DGKA	211272_s_at	-0.486302	8.14542	176	211272_s_at	-0.20728	8.14542	564
211284_s_at	GRN	211284_s_at	0.367527	8.69274	54027	211284_s_at	0.316948	8.69274	53884
211317_s_at	CFLAR	211317_s_at	0.330136	7.01323	53795	211317_s_at	0.319154	7.01323	53908
211358_s_at	CIZ1	211358_s_at	0.381908	8.22049	54099	211358_s_at	0.463875	8.22049	54521
211395_x_at	FCGR2C	211395_x_at	-0.365602	7.20974	367	211395_x_at	-0.218566	7.20974	471
211430_s_at	NA	211430_s_at	0.525303	8.96775	54464	211430_s_at	0.312006	8.96775	53828
211452_x_at	LRRFIP1	211452_x_at	0.448875	10.5914	54335	211452_x_at	0.331777	10.5914	54008
211458_s_at	NA	211458_s_at	-0.388394	6.44681	321	211458_s_at	-0.208295	6.44681	552
211505_s_at	STAU1	211505_s_at	0.368366	9.24561	54031	211505_s_at	0.376575	9.24561	54289
211528_x_at	HLA-G	211528_x_at	0.673775	11.3844	54555	211528_x_at	0.33519	11.3844	54030
211529_x_at	HLA-G	211529_x_at	0.710909	10.7915	54575	211529_x_at	0.360352	10.7915	54201
211559_s_at	CCNG2	211559_s_at	-0.756529	8.53492	29	211559_s_at	-0.635398	8.53492	15
211600_at	PTPRO	211600_at	0.319983	11.2609	53706	211600_at	0.389556	11.2609	54333
211634_x_at	NA	211634_x_at	-0.261734	7.63331	791	211634_x_at	-0.230209	7.63331	394
211635_x_at	NA	211635_x_at	-0.275785	7.45195	702	211635_x_at	-0.268608	7.45195	237
211654_x_at	HLA-DQB1	211654_x_at	0.853521	10.2158	54621	211654_x_at	0.554739	10.2158	54634
211656_x_at	HLA-DQB1	211656_x_at	0.887023	9.6868	54627	211656_x_at	0.6129	9.6868	54654
211713_x_at	KIAA0101	211713_x_at	0.362195	9.14829	54000	211713_x_at	0.413579	9.14829	54413
211727_s_at	COX11	211727_s_at	0.334686	10.6339	53821	211727_s_at	0.325487	10.6339	53953
211742_s_at	EVI2B	211742_s_at	-0.338567	7.65744	445	211742_s_at	-0.346991	7.65744	94
211744_s_at	CD58	211744_s_at	1.48665	8.39808	54672	211744_s_at	0.47231	8.39808	54540
211792_s_at	CDKN2C	211792_s_at	-0.436553	8.81052	242	211792_s_at	-0.222099	8.81052	440
211799_x_at	HLA-C	211799_x_at	0.707296	10.0282	54572	211799_x_at	0.438687	10.0282	54473
211829_s_at	GPER	211829_s_at	-0.285045	6.33831	658	211829_s_at	-0.257565	6.33831	266
211911_x_at	HLA-B	211911_x_at	0.831018	12.2685	54609	211911_x_at	0.519115	12.2685	54609
211926_s_at	MYH9	211926_s_at	0.364188	8.93908	54012	211926_s_at	0.306076	8.93908	53759
211936_at	HSPA5	211936_at	0.403423	12.0228	54185	211936_at	0.351792	12.0228	54136
211949_s_at	NOLC1	211949_s_at	0.348927	9.17714	53908	211949_s_at	0.319536	9.17714	53910
211990_at	HLA-DPA1	211990_at	0.406993	12.5199	54197	211990_at	0.362977	12.5199	54220
211991_s_at	HLA-DPA1	211991_s_at	0.485099	11.3004	54415	211991_s_at	0.430171	11.3004	54453
212016_s_at	PTBP1	212016_s_at	0.397958	10.6756	54168	212016_s_at	0.328825	10.6756	53980
212031_at	RBM25	212031_at	0.360468	9.18425	53985	212031_at	0.409701	9.18425	54399
212098_at	NA	212098_at	-0.360036	8.87699	382	212098_at	-0.25001	8.87699	294
212104_s_at	RBFOX2	212104_s_at	-0.583893	9.32168	93	212104_s_at	-0.33418	9.32168	109
212142_at	MCM4	212142_at	0.330792	9.50128	53798	212142_at	0.338409	9.50128	54045
212171_x_at	VEGFA	212171_x_at	-0.239544	7.48243	929	212171_x_at	-0.185835	7.48243	800
212174_at	AK2	212174_at	0.331774	10.0478	53808	212174_at	0.391323	10.0478	54339
212178_s_at	NA	212178_s_at	0.489061	9.70478	54420	212178_s_at	0.472808	9.70478	54541
212189_s_at	COG4	212189_s_at	-0.338116	8.45507	447	212189_s_at	-0.199871	8.45507	640
212193_s_at	LARP1	212193_s_at	0.648809	9.58203	54550	212193_s_at	0.914858	9.58203	54675
212195_at	IL6ST	212195_at	0.584366	7.73969	54503	212195_at	0.346741	7.73969	54104
212218_s_at	FASN	212218_s_at	0.398216	9.4051	54170	212218_s_at	0.547629	9.4051	54628
212259_s_at	PBXIP1	212259_s_at	-0.443218	7.27608	235	212259_s_at	-0.292213	7.27608	164
212263_at	QKI	212263_at	0.406497	8.81177	54195	212263_at	0.332513	8.81177	54018
212286_at	ANKRD12	212286_at	0.512053	7.42708	54453	212286_at	0.387195	7.42708	54325
212288_at	FNBP1	212288_at	1.04068	9.68018	54656	212288_at	0.494291	9.68018	54578
212314_at	SEL1L3	212314_at	-0.63213	10.9365	76	212314_at	-0.213829	10.9365	502
212399_s_at	VGLL4	212399_s_at	-0.483362	8.86075	181	212399_s_at	-0.236986	8.86075	358
212420_at	ELF1	212420_at	-0.272992	10.1726	726	212420_at	-0.235198	10.1726	366
212512_s_at	CARM1	212512_s_at	0.351724	9.20668	53933	212512_s_at	0.350424	9.20668	54125
212587_s_at	PTPRC	212587_s_at	-0.769582	9.74371	26	212587_s_at	-0.32367	9.74371	126
212588_at	PTPRC	212588_at	-0.641295	9.85285	70	212588_at	-0.222794	9.85285	434
212590_at	RRAS2	212590_at	0.460472	10.8369	54357	212590_at	0.391651	10.8369	54340
212605_s_at	NA	212605_s_at	0.511126	9.13335	54451	212605_s_at	0.548717	9.13335	54629
212608_s_at	NA	212608_s_at	0.390412	9.06614	54137	212608_s_at	0.415987	9.06614	54418
212615_at	CHD9	212615_at	0.331548	8.34063	53804	212615_at	0.35065	8.34063	54128
212616_at	CHD9	212616_at	0.413798	9.02986	54226	212616_at	0.392498	9.02986	54343
212671_s_at	NA	212671_s_at	0.981677	11.0562	54644	212671_s_at	0.651477	11.0562	54661
212689_s_at	KDM3A	212689_s_at	-0.682085	8.66826	53	212689_s_at	-0.412177	8.66826	55
212706_at	NA	212706_at	0.661669	7.26686	54553	212706_at	0.412361	7.26686	54406
212847_at	FUBP1	212847_at	0.322161	9.45279	53726	212847_at	0.418898	9.45279	54427
212850_s_at	LRP4	212850_s_at	-0.653214	7.72072	63	212850_s_at	-0.204222	7.72072	591
212946_at	KIAA0564	212946_at	-0.568088	8.65966	102	212946_at	-0.202434	8.65966	616
212977_at	CXCR7	212977_at	-0.429453	7.68823	251	212977_at	-0.21755	7.68823	477
212998_x_at	HLA-DQB1	212998_x_at	0.994478	10.3782	54648	212998_x_at	0.708068	10.3782	54669
212999_x_at	HLA-DQB1	212999_x_at	0.84608	8.03469	54616	212999_x_at	0.399229	8.03469	54371
213075_at	OLFML2A	213075_at	0.994086	8.80911	54647	213075_at	0.587825	8.80911	54647
213105_s_at	C16orf42	213105_s_at	0.470076	8.43832	54381	213105_s_at	0.3137	8.43832	53848
213193_x_at	TRBC1	213193_x_at	-0.265806	8.21593	763	213193_x_at	-0.217792	8.21593	476
213222_at	PLCB1	213222_at	0.38619	8.02389	54117	213222_at	0.467217	8.02389	54529
213242_x_at	KIAA0284	213242_x_at	-0.257178	6.98643	817	213242_x_at	-0.19833	6.98643	655
213261_at	TRANK1	213261_at	-0.452138	8.20176	224	213261_at	-0.274322	8.20176	219
213263_s_at	PCBP2	213263_s_at	0.39196	8.79786	54147	213263_s_at	0.380352	8.79786	54308
213283_s_at	SALL2	213283_s_at	-0.47063	7.51713	194	213283_s_at	-0.394457	7.51713	64
213293_s_at	TRIM22	213293_s_at	-0.609397	9.59617	82	213293_s_at	-0.463758	9.59617	40
213313_at	RABGAP1	213313_at	-0.358098	9.0768	386	213313_at	-0.179805	9.0768	904
213320_at	PRMT3	213320_at	0.434738	9.44527	54295	213320_at	0.413149	9.44527	54410
213358_at	KIAA0802	213358_at	0.647227	8.57753	54548	213358_at	0.473838	8.57753	54544
213388_at	PDE4DIP	213388_at	-0.395979	7.21247	306	213388_at	-0.287003	7.21247	180
213400_s_at	TBL1X	213400_s_at	-0.292317	8.73948	620	213400_s_at	-0.291938	8.73948	165
213410_at	C10orf137	213410_at	0.425737	9.58029	54264	213410_at	0.344523	9.58029	54085
213454_at	NA	213454_at	0.434069	8.85521	54292	213454_at	0.358215	8.85521	54188
213528_at	METTL18	213528_at	-0.261875	8.92243	789	213528_at	-0.230584	8.92243	389
213537_at	HLA-DPA1	213537_at	1.10475	8.82556	54665	213537_at	0.476251	8.82556	54550
213606_s_at	ARHGDIA	213606_s_at	0.377031	8.47281	54071	213606_s_at	0.428685	8.47281	54451
213620_s_at	NA	213620_s_at	-0.523827	10.1023	134	213620_s_at	-0.326704	10.1023	122
213713_s_at	GLB1L2	213713_s_at	-0.256651	7.03117	820	213713_s_at	-0.203801	7.03117	597
213831_at	HLA-DQA1	213831_at	1.07045	9.34274	54659	213831_at	0.52791	9.34274	54618
213901_x_at	RBFOX2	213901_x_at	-0.499385	8.26506	158	213901_x_at	-0.220543	8.26506	455
213920_at	CUX2	213920_at	1.08907	7.81214	54662	213920_at	0.44228	7.81214	54479
213951_s_at	PSMC3IP	213951_s_at	0.367469	7.77627	54026	213951_s_at	0.309737	7.77627	53806
213977_s_at	CIZ1	213977_s_at	0.4049	8.50459	54191	213977_s_at	0.495049	8.50459	54579
213986_s_at	C19orf6	213986_s_at	0.352952	7.84278	53939	213986_s_at	0.326137	7.84278	53958
213996_at	YPEL1	213996_at	-0.360861	7.95832	377	213996_at	-0.29031	7.95832	171
214022_s_at	IFITM1	214022_s_at	-0.489394	8.80714	171	214022_s_at	-0.372078	8.80714	76
214083_at	PPP2R5C	214083_at	-0.362436	8.04786	374	214083_at	-0.251508	8.04786	290
214084_x_at	NCF1C	214084_x_at	-0.249808	9.74858	862	214084_x_at	-0.23994	9.74858	343
214097_at	RPS21	214097_at	-0.283933	9.65761	663	214097_at	-0.275148	9.65761	214
214155_s_at	LARP4	214155_s_at	0.410119	8.73737	54210	214155_s_at	0.410735	8.73737	54402
214177_s_at	PBXIP1	214177_s_at	-0.384197	7.37229	327	214177_s_at	-0.25541	7.37229	274
214239_x_at	PCGF2	214239_x_at	-0.416329	7.10693	278	214239_x_at	-0.250671	7.10693	291
214314_s_at	EIF5B	214314_s_at	0.327013	7.92907	53766	214314_s_at	0.681034	7.92907	54666
214315_x_at	CALR	214315_x_at	0.706022	9.55569	54571	214315_x_at	0.603179	9.55569	54652
214427_at	NOP2	214427_at	0.407625	9.76993	54200	214427_at	0.433318	9.76993	54457
214459_x_at	HLA-C	214459_x_at	0.693806	11.9716	54564	214459_x_at	0.450724	11.9716	54501
214662_at	WDR43	214662_at	0.422341	9.55246	54251	214662_at	0.354484	9.55246	54162
214693_x_at	NA	214693_x_at	0.426141	7.61575	54267	214693_x_at	0.523137	7.61575	54612
214787_at	DENND4A	214787_at	1.10137	8.47706	54664	214787_at	0.598781	8.47706	54650
214794_at	PA2G4	214794_at	0.421198	10.2541	54245	214794_at	0.488912	10.2541	54570
214828_s_at	NA	214828_s_at	0.373661	8.62633	54059	214828_s_at	0.37637	8.62633	54287
214876_s_at	TUBGCP5	214876_s_at	0.355863	7.97258	53953	214876_s_at	0.326882	7.97258	53963
214881_s_at	UBTF	214881_s_at	0.416462	8.10408	54233	214881_s_at	0.305448	8.10408	53749
215071_s_at	HIST1H2AC	215071_s_at	-0.289035	6.42233	636	215071_s_at	-0.315901	6.42233	134
215193_x_at	NA	215193_x_at	0.622964	12.5243	54533	215193_x_at	0.412578	12.5243	54407
215313_x_at	HLA-A	215313_x_at	0.611266	11.7404	54524	215313_x_at	0.363649	11.7404	54225
215739_s_at	TUBGCP3	215739_s_at	0.377987	7.68011	54078	215739_s_at	0.343389	7.68011	54078
215967_s_at	LY9	215967_s_at	-0.323431	7.68068	503	215967_s_at	-0.25694	7.68068	270
216041_x_at	GRN	216041_x_at	0.356591	8.90801	53964	216041_x_at	0.312847	8.90801	53836
216047_x_at	SEZ6L	216047_x_at	-0.270208	6.77176	738	216047_x_at	-0.227067	6.77176	402
216202_s_at	SPTLC2	216202_s_at	-0.261467	8.14597	792	216202_s_at	-0.254824	8.14597	277
216379_x_at	CD24	216379_x_at	-0.417107	12.1125	275	216379_x_at	-0.526843	12.1125	29
216396_s_at	EI24	216396_s_at	0.581358	9.12367	54498	216396_s_at	0.356441	9.12367	54177
216449_x_at	HSP90B1	216449_x_at	0.598658	9.8835	54512	216449_x_at	0.478874	9.8835	54555
216526_x_at	HLA-C	216526_x_at	0.678728	12.7565	54558	216526_x_at	0.39872	12.7565	54370
216834_at	RGS1	216834_at	-0.321912	7.65448	506	216834_at	-0.582736	7.65448	19
216942_s_at	CD58	216942_s_at	1.51081	8.5232	54673	216942_s_at	0.441319	8.5232	54477
216952_s_at	LMNB2	216952_s_at	0.336136	9.17278	53832	216952_s_at	0.330754	9.17278	54000
217027_x_at	KPNB1	217027_x_at	0.360951	8.94004	53988	217027_x_at	0.331832	8.94004	54010
217284_x_at	SERHL2	217284_x_at	-0.276223	7.81499	698	217284_x_at	-0.217052	7.81499	481
217436_x_at	HLA-J	217436_x_at	0.529995	9.68158	54470	217436_x_at	0.308186	9.68158	53784
217492_s_at	NA	217492_s_at	-0.266204	9.84544	759	217492_s_at	-0.257104	9.84544	269
217502_at	IFIT2	217502_at	-0.263952	6.83419	777	217502_at	-0.204071	6.83419	594
217739_s_at	NAMPT	217739_s_at	0.356307	11.0189	53961	217739_s_at	0.332501	11.0189	54017
217783_s_at	YPEL5	217783_s_at	-0.329644	8.59472	481	217783_s_at	-0.467176	8.59472	39
217799_x_at	UBE2H	217799_x_at	-0.339843	8.0832	443	217799_x_at	-0.195439	8.0832	680
217851_s_at	SLMO2	217851_s_at	0.328382	9.83479	53777	217851_s_at	0.315501	9.83479	53862
217856_at	RBM8A	217856_at	0.330164	8.00364	53796	217856_at	0.328367	8.00364	53974
217886_at	EPS15	217886_at	0.463005	8.67782	54361	217886_at	0.40956	8.67782	54397
217983_s_at	RNASET2	217983_s_at	-0.363162	8.09795	372	217983_s_at	-0.237043	8.09795	357
217984_at	RNASET2	217984_at	-0.294469	8.24559	609	217984_at	-0.234399	8.24559	369
218035_s_at	RBM47	218035_s_at	0.484922	7.9376	54414	218035_s_at	0.384919	7.9376	54317
218076_s_at	ARHGAP17	218076_s_at	0.726619	9.8691	54581	218076_s_at	0.345446	9.8691	54091
218087_s_at	SORBS1	218087_s_at	-0.246337	6.11824	890	218087_s_at	-0.220841	6.11824	452
218131_s_at	GATAD2A	218131_s_at	0.456958	10.1074	54350	218131_s_at	0.470473	10.1074	54534
218137_s_at	SMAP1	218137_s_at	0.368687	10.3282	54034	218137_s_at	0.312905	10.3282	53837
218149_s_at	ZNF395	218149_s_at	-0.406495	9.51552	291	218149_s_at	-0.302616	9.51552	149
218178_s_at	CHMP1B	218178_s_at	-0.274007	8.95138	718	218178_s_at	-0.265664	8.95138	241
218199_s_at	NOL6	218199_s_at	0.388749	8.12149	54130	218199_s_at	0.309617	8.12149	53803
218223_s_at	PLEKHO1	218223_s_at	0.940445	7.89831	54640	218223_s_at	0.446772	7.89831	54492
218239_s_at	GTPBP4	218239_s_at	0.349789	11.1822	53916	218239_s_at	0.349298	11.1822	54118
218248_at	FAM111A	218248_at	-0.383952	9.65288	328	218248_at	-0.245915	9.65288	311
218274_s_at	ANKZF1	218274_s_at	-0.339589	8.13584	444	218274_s_at	-0.224422	8.13584	422
218294_s_at	NUP50	218294_s_at	0.36309	9.33792	54006	218294_s_at	0.308899	9.33792	53793
218305_at	IPO4	218305_at	0.366686	8.99548	54021	218305_at	0.424813	8.99548	54444
218421_at	CERK	218421_at	-0.406415	8.89605	293	218421_at	-0.24321	8.89605	325
218507_at	C7orf68	218507_at	-0.647585	9.47825	68	218507_at	-0.630615	9.47825	16
218611_at	IER5	218611_at	0.621588	10.3218	54532	218611_at	0.440544	10.3218	54475
218625_at	NRN1	218625_at	-0.348908	6.32011	417	218625_at	-0.316974	6.32011	131
218712_at	C1orf109	218712_at	0.37347	8.3122	54058	218712_at	0.40354	8.3122	54380
218729_at	LXN	218729_at	-0.283602	7.75304	664	218729_at	-0.178157	7.75304	932
218750_at	TAF1D	218750_at	0.387052	7.51196	54118	218750_at	0.477225	7.51196	54553
218764_at	PRKCH	218764_at	-0.254943	6.51549	826	218764_at	-0.288972	6.51549	174
218773_s_at	MSRB2	218773_s_at	-0.248478	9.1106	872	218773_s_at	-0.280835	9.1106	201
218858_at	DEPTOR	218858_at	-1.15926	9.52079	4	218858_at	-0.298733	9.52079	152
218859_s_at	ESF1	218859_s_at	0.371365	8.21217	54048	218859_s_at	0.385155	8.21217	54319
218862_at	ASB13	218862_at	-0.49969	8.47804	157	218862_at	-0.422827	8.47804	51
218870_at	ARHGAP15	218870_at	-0.376437	9.68185	345	218870_at	-0.200113	9.68185	638
218872_at	TESC	218872_at	0.764495	9.81362	54590	218872_at	0.463313	9.81362	54520
218886_at	PAK1IP1	218886_at	0.378073	9.41563	54079	218886_at	0.373522	9.41563	54272
218905_at	INTS8	218905_at	-0.343902	9.78593	430	218905_at	-0.237628	9.78593	350
218935_at	EHD3	218935_at	-0.25186	7.48708	842	218935_at	-0.288338	7.48708	176
218951_s_at	PLCXD1	218951_s_at	-0.403117	8.4052	297	218951_s_at	-0.232937	8.4052	377
218976_at	DNAJC12	218976_at	-0.572923	9.32755	98	218976_at	-0.218877	9.32755	469
218980_at	FHOD3	218980_at	-0.548836	6.64145	115	218980_at	-0.327747	6.64145	121
218984_at	PUS7	218984_at	0.363959	10.3626	54009	218984_at	0.308266	10.3626	53785
219004_s_at	MIS18A	219004_s_at	0.330969	9.42965	53799	219004_s_at	0.393358	9.42965	54345
219014_at	PLAC8	219014_at	-0.454445	8.27658	219	219014_at	-0.435601	8.27658	46
219098_at	MYBBP1A	219098_at	0.403395	8.88848	54184	219098_at	0.480543	8.88848	54559
219132_at	PELI2	219132_at	-0.285874	7.17151	653	219132_at	-0.261546	7.17151	257
219147_s_at	C9orf95	219147_s_at	-0.321612	7.88351	507	219147_s_at	-0.215319	7.88351	496
219209_at	IFIH1	219209_at	0.990717	7.97075	54646	219209_at	0.350852	7.97075	54130
219267_at	GLTP	219267_at	0.42661	7.66771	54269	219267_at	0.328328	7.66771	53973
219279_at	DOCK10	219279_at	1.20154	7.78641	54668	219279_at	0.436143	7.78641	54465
219351_at	TRAPPC2	219351_at	-0.311725	8.35492	539	219351_at	-0.274344	8.35492	218
219471_at	C13orf18	219471_at	-0.324263	12.2361	499	219471_at	-0.18784	12.2361	777
219491_at	LRFN4	219491_at	0.385531	8.4116	54115	219491_at	0.392035	8.4116	54342
219505_at	CECR1	219505_at	-0.546867	8.0935	116	219505_at	-0.3574	8.0935	90
219546_at	BMP2K	219546_at	0.819786	8.18538	54605	219546_at	0.352601	8.18538	54146
219610_at	RGNEF	219610_at	-0.265099	6.9221	769	219610_at	-0.224862	6.9221	418
219648_at	MREG	219648_at	0.349314	8.97839	53912	219648_at	0.640732	8.97839	54659
219673_at	MCM9	219673_at	0.557331	7.8296	54485	219673_at	0.357091	7.8296	54183
219737_s_at	PCDH9	219737_s_at	-0.724943	8.90999	37	219737_s_at	-0.319598	8.90999	127
219862_s_at	NARF	219862_s_at	-0.525841	9.37203	130	219862_s_at	-0.379965	9.37203	73
219865_at	HSPC157	219865_at	-0.262594	7.22359	781	219865_at	-0.247297	7.22359	302
220059_at	STAP1	220059_at	-0.679927	10.3571	54	220059_at	-0.398327	10.3571	62
220081_x_at	HSD17B7	220081_x_at	0.341386	9.6729	53865	220081_x_at	0.302263	9.6729	53705
220146_at	TLR7	220146_at	-0.428438	7.21303	253	220146_at	-0.263582	7.21303	248
220200_s_at	SETD8	220200_s_at	0.39122	8.60803	54145	220200_s_at	0.361661	8.60803	54211
220277_at	CXXC4	220277_at	-0.354055	7.61756	396	220277_at	-0.200782	7.61756	634
220351_at	CCRL1	220351_at	-0.416893	8.28952	276	220351_at	-0.291025	8.28952	169
220494_s_at	NA	220494_s_at	0.428874	8.43946	54276	220494_s_at	0.374995	8.43946	54282
220615_s_at	FAR2	220615_s_at	-0.350868	6.80387	406	220615_s_at	-0.244037	6.80387	322
220797_at	METTL16	220797_at	0.415505	8.04255	54230	220797_at	0.464474	8.04255	54523
220942_x_at	FAM162A	220942_x_at	-0.256051	11.8856	822	220942_x_at	-0.293253	11.8856	160
220948_s_at	ATP1A1	220948_s_at	0.35513	10.5785	53946	220948_s_at	0.352017	10.5785	54139
220994_s_at	STXBP6	220994_s_at	-0.421303	7.62989	263	220994_s_at	-0.329177	7.62989	117
221003_s_at	CAB39L	221003_s_at	-0.735073	7.59058	32	221003_s_at	-0.255291	7.59058	276
221011_s_at	LBH	221011_s_at	-0.374981	6.73481	348	221011_s_at	-0.312717	6.73481	136
221020_s_at	SLC25A32	221020_s_at	0.350748	10.8303	53927	221020_s_at	0.340239	10.8303	54055
221029_s_at	WNT5B	221029_s_at	0.479323	6.91553	54401	221029_s_at	0.32541	6.91553	53950
221039_s_at	ASAP1	221039_s_at	0.403345	7.55501	54183	221039_s_at	0.375207	7.55501	54284
221060_s_at	TLR4	221060_s_at	-0.255926	7.30687	823	221060_s_at	-0.241865	7.30687	335
221194_s_at	RNFT1	221194_s_at	-0.328552	7.67083	485	221194_s_at	-0.215898	7.67083	490
221253_s_at	NA	221253_s_at	0.37918	11.2941	54080	221253_s_at	0.332073	11.2941	54012
221478_at	BNIP3L	221478_at	-0.652022	9.54252	64	221478_at	-0.728981	9.54252	5
221479_s_at	BNIP3L	221479_s_at	-0.423627	9.05773	260	221479_s_at	-0.63957	9.05773	14
221491_x_at	NA	221491_x_at	1.26171	9.31278	54670	221491_x_at	0.703981	9.31278	54668
221536_s_at	LSG1	221536_s_at	0.38808	8.80135	54127	221536_s_at	0.307131	8.80135	53767
221538_s_at	PLXNA1	221538_s_at	0.331649	7.50215	53805	221538_s_at	0.368715	7.50215	54250
221558_s_at	LEF1	221558_s_at	-0.315164	10.7156	520	221558_s_at	-0.274925	10.7156	215
221563_at	DUSP10	221563_at	-0.376194	7.75687	346	221563_at	-0.260179	7.75687	258
221666_s_at	PYCARD	221666_s_at	-0.286552	8.3977	650	221666_s_at	-0.306916	8.3977	141
221760_at	MAN1A1	221760_at	1.03679	10.1873	54655	221760_at	0.538891	10.1873	54624
221776_s_at	BRD7	221776_s_at	0.324353	9.40948	53745	221776_s_at	0.336813	9.40948	54036
221868_at	PAIP2B	221868_at	-0.418561	6.85534	269	221868_at	-0.208465	6.85534	548
221875_x_at	HLA-F	221875_x_at	0.754398	10.2491	54587	221875_x_at	0.346435	10.2491	54101
221912_s_at	CCDC28B	221912_s_at	1.0663	9.27589	54658	221912_s_at	0.513512	9.27589	54604
221969_at	PAX5	221969_at	0.392075	10.1079	54149	221969_at	0.355852	10.1079	54173
221986_s_at	KLHL24	221986_s_at	-0.330719	7.44888	478	221986_s_at	-0.197704	7.44888	664
222408_s_at	YPEL5	222408_s_at	-0.23557	8.2963	970	222408_s_at	-0.337011	8.2963	105
222420_s_at	UBE2H	222420_s_at	-0.661506	8.30243	60	222420_s_at	-0.427396	8.30243	50
222421_at	UBE2H	222421_at	-0.508409	8.09813	148	222421_at	-0.212268	8.09813	513
222424_s_at	NUCKS1	222424_s_at	0.321292	9.2762	53721	222424_s_at	0.307736	9.2762	53775
222669_s_at	NA	222669_s_at	0.389097	9.88763	54132	222669_s_at	0.392712	9.88763	54344
222737_s_at	BRD7	222737_s_at	0.360951	9.5518	53989	222737_s_at	0.351984	9.5518	54137
222765_x_at	ESF1	222765_x_at	0.4352	7.77519	54298	222765_x_at	0.35049	7.77519	54126
222851_at	ZNF654	222851_at	-0.243484	7.07338	905	222851_at	-0.226239	7.07338	409
222857_s_at	KCNMB4	222857_s_at	-0.455828	7.77649	215	222857_s_at	-0.224036	7.77649	425
222906_at	FLVCR1	222906_at	0.326702	7.43813	53763	222906_at	0.370094	7.43813	54258
222938_x_at	ENPP3	222938_x_at	-0.936694	8.04546	12	222938_x_at	-0.325686	8.04546	124
222983_s_at	PAIP2	222983_s_at	-0.393101	10.6174	313	222983_s_at	-0.243149	10.6174	326
222984_at	PAIP2	222984_at	-0.269011	11.1715	744	222984_at	-0.178384	11.1715	927
222991_s_at	UBQLN1	222991_s_at	0.342113	9.49791	53868	222991_s_at	0.357033	9.49791	54182
223084_s_at	CCNDBP1	223084_s_at	-0.310584	9.90434	545	223084_s_at	-0.187638	9.90434	778
223179_at	YPEL3	223179_at	-0.490925	7.10578	169	223179_at	-0.365373	7.10578	78
223193_x_at	FAM162A	223193_x_at	-0.248842	11.9386	870	223193_x_at	-0.269678	11.9386	234
223204_at	FAM198B	223204_at	-0.482273	6.46603	183	223204_at	-0.335176	6.46603	107
223245_at	STRBP	223245_at	-0.580654	10.8284	94	223245_at	-0.280693	10.8284	202
223246_s_at	STRBP	223246_s_at	-0.511585	10.1526	142	223246_s_at	-0.305509	10.1526	144
223295_s_at	LUC7L	223295_s_at	0.3301	9.10705	53794	223295_s_at	0.369961	9.10705	54256
223309_x_at	PNPLA8	223309_x_at	-0.538165	8.86212	123	223309_x_at	-0.305974	8.86212	142
223310_x_at	PNPLA8	223310_x_at	-0.510544	9.39821	145	223310_x_at	-0.206705	9.39821	567
223332_x_at	RNF126	223332_x_at	0.37922	9.79961	54081	223332_x_at	0.363192	9.79961	54222
223413_s_at	LYAR	223413_s_at	0.479412	10.5609	54402	223413_s_at	0.508151	10.5609	54597
223414_s_at	LYAR	223414_s_at	0.335858	9.41139	53827	223414_s_at	0.331167	9.41139	54003
223427_s_at	EPB41L4B	223427_s_at	0.859664	8.0348	54622	223427_s_at	0.302758	8.0348	53713
223522_at	NCRNA00287	223522_at	-0.504946	7.9584	153	223522_at	-0.265295	7.9584	245
223722_at	DNAJC12	223722_at	-0.250629	7.12232	855	223722_at	-0.182058	7.12232	850
223734_at	C4orf49	223734_at	-0.586442	7.39371	91	223734_at	-0.268886	7.39371	236
223751_x_at	TLR10	223751_x_at	-0.464419	8.69272	201	223751_x_at	-0.277247	8.69272	210
223809_at	RGS18	223809_at	-0.918948	7.68489	14	223809_at	-0.659582	7.68489	11
223940_x_at	MALAT1	223940_x_at	-0.280461	7.7232	683	223940_x_at	-0.206406	7.7232	570
224151_s_at	AK3	224151_s_at	0.435591	8.30359	54301	224151_s_at	0.475866	8.30359	54549
224345_x_at	FAM162A	224345_x_at	-0.252353	11.8074	839	224345_x_at	-0.303423	11.8074	147
224560_at	TIMP2	224560_at	0.440122	8.41038	54311	224560_at	0.32662	8.41038	53961
224568_x_at	MALAT1	224568_x_at	-0.327682	7.52301	489	224568_x_at	-0.222706	7.52301	436
224569_s_at	IRF2BP2	224569_s_at	0.582457	9.98876	54500	224569_s_at	0.444385	9.98876	54486
224576_at	ERGIC1	224576_at	0.424112	9.13383	54255	224576_at	0.396023	9.13383	54357
224577_at	ERGIC1	224577_at	0.384047	8.16712	54112	224577_at	0.337382	8.16712	54039
224582_s_at	NUCKS1	224582_s_at	0.432514	10.1808	54285	224582_s_at	0.327258	10.1808	53966
224595_at	SLC44A1	224595_at	-0.505643	10.0181	152	224595_at	-0.202529	10.0181	614
224596_at	SLC44A1	224596_at	-0.573398	10.5864	97	224596_at	-0.270918	10.5864	230
224598_at	MGAT4B	224598_at	0.34054	9.02756	53860	224598_at	0.375202	9.02756	54283
224602_at	C4orf3	224602_at	-0.353813	10.1347	397	224602_at	-0.342227	10.1347	100
224604_at	C4orf3	224604_at	-0.333828	9.35764	463	224604_at	-0.318871	9.35764	128
224605_at	C4orf3	224605_at	-0.282049	7.93682	672	224605_at	-0.309114	7.93682	138
224634_at	GPATCH4	224634_at	0.448581	10.308	54333	224634_at	0.469794	10.308	54531
224666_at	NSMCE1	224666_at	-0.266826	10.1199	754	224666_at	-0.222748	10.1199	435
224705_s_at	TNRC6A	224705_s_at	0.35088	8.75181	53928	224705_s_at	0.492993	8.75181	54577
224736_at	CCAR1	224736_at	0.318998	9.81147	53700	224736_at	0.46424	9.81147	54522
224741_x_at	GAS5	224741_x_at	-0.324085	12.318	501	224741_x_at	-0.223736	12.318	427
224767_at	RPL37	224767_at	-0.331737	8.21454	473	224767_at	-0.215858	8.21454	491
224791_at	ASAP1	224791_at	0.416332	8.11174	54232	224791_at	0.400168	8.11174	54373
224797_at	ARRDC3	224797_at	-0.311866	6.7284	537	224797_at	-0.358306	6.7284	89
224850_at	ATAD1	224850_at	0.354383	9.89916	53944	224850_at	0.339308	9.89916	54046
225014_at	C4orf52	225014_at	-0.240833	10.3372	918	225014_at	-0.216429	10.3372	485
225124_at	PPP1R9B	225124_at	0.759192	8.19492	54589	225124_at	0.358343	8.19492	54190
225170_at	WDR5	225170_at	0.327648	9.26076	53771	225170_at	0.340318	9.26076	54056
225213_at	PPTC7	225213_at	0.354793	10.6842	53945	225213_at	0.34368	10.6842	54080
225267_at	KPNA4	225267_at	0.482771	10.4636	54409	225267_at	0.358463	10.4636	54191
225285_at	BCAT1	225285_at	-0.32621	11.4589	496	225285_at	-0.248651	11.4589	298
225342_at	AK4	225342_at	-0.39804	8.70144	302	225342_at	-0.418448	8.70144	54
225377_at	C9orf86	225377_at	0.328998	8.90842	53786	225377_at	0.420511	8.90842	54434
225390_s_at	KLF13	225390_s_at	0.413153	10.4929	54222	225390_s_at	0.457698	10.4929	54510
225448_at	NAPG	225448_at	0.390457	8.20409	54138	225448_at	0.388403	8.20409	54329
225468_at	PATL1	225468_at	0.439194	9.0275	54308	225468_at	0.339919	9.0275	54052
225473_at	KIAA0889	225473_at	0.370468	7.43842	54040	225473_at	0.554003	7.43842	54633
225476_at	GPANK1	225476_at	-0.251799	7.63811	843	225476_at	-0.185161	7.63811	804
225530_at	MOBKL2A	225530_at	-0.510885	9.03148	143	225530_at	-0.342959	9.03148	98
225564_at	SPATA13	225564_at	0.345319	7.57743	53885	225564_at	0.318884	7.57743	53903
225580_at	MRPL50	225580_at	0.34618	9.18225	53890	225580_at	0.379885	9.18225	54305
225636_at	STAT2	225636_at	-0.719802	8.88955	41	225636_at	-0.365003	8.88955	79
225703_at	FBRSL1	225703_at	0.41065	8.93193	54213	225703_at	0.441192	8.93193	54476
225706_at	GLCCI1	225706_at	-0.715592	8.68549	43	225706_at	-0.406729	8.68549	57
225732_at	KLHDC5	225732_at	0.604918	8.43022	54518	225732_at	0.457415	8.43022	54509
225738_at	RAPGEF1	225738_at	0.440979	9.27772	54313	225738_at	0.50782	9.27772	54595
225767_at	NA	225767_at	-0.239252	8.31994	932	225767_at	-0.329843	8.31994	116
225802_at	TOP1MT	225802_at	0.564529	8.66435	54491	225802_at	0.396809	8.66435	54361
225808_at	METTL23	225808_at	-0.238326	9.73706	944	225808_at	-0.316739	9.73706	132
225820_at	PHF17	225820_at	0.359372	7.53448	53979	225820_at	0.361641	7.53448	54210
225885_at	EEA1	225885_at	0.38731	8.56482	54120	225885_at	0.375862	8.56482	54285
225898_at	WDR54	225898_at	-0.259449	10.1071	802	225898_at	-0.337303	10.1071	104
225912_at	TP53INP1	225912_at	-0.776492	9.50611	25	225912_at	-0.474318	9.50611	38
225914_s_at	CAB39L	225914_s_at	-1.08556	8.82552	6	225914_s_at	-0.354775	8.82552	91
225915_at	CAB39L	225915_at	-0.992862	8.18673	9	225915_at	-0.183497	8.18673	832
225961_at	KLHDC5	225961_at	0.651575	7.81344	54551	225961_at	0.524779	7.81344	54614
225963_at	KLHDC5	225963_at	0.491838	7.45337	54423	225963_at	0.44528	7.45337	54488
225982_at	UBTF	225982_at	0.457653	9.22392	54351	225982_at	0.340612	9.22392	54061
226063_at	VAV2	226063_at	0.832131	7.62076	54610	226063_at	0.367047	7.62076	54239
226065_at	PRICKLE1	226065_at	-0.30131	7.47371	583	226065_at	-0.244233	7.47371	321
226099_at	ELL2	226099_at	1.46729	7.95981	54671	226099_at	0.747308	7.95981	54673
226126_at	TBCK	226126_at	-0.434957	7.99122	243	226126_at	-0.255409	7.99122	275
226137_at	ZFHX3	226137_at	0.576744	7.38692	54496	226137_at	0.482374	7.38692	54561
226158_at	KLHL24	226158_at	-0.457569	8.72076	212	226158_at	-0.18315	8.72076	836
226218_at	IL7R	226218_at	-0.489508	9.65698	170	226218_at	-0.292481	9.65698	162
226223_at	NA	226223_at	-0.311242	9.783	540	226223_at	-0.226772	9.783	405
226364_at	HIP1	226364_at	0.32649	6.77231	53761	226364_at	0.35176	6.77231	54135
226389_s_at	RAPGEF1	226389_s_at	0.41791	9.35653	54238	226389_s_at	0.400332	9.35653	54374
226440_at	DUSP22	226440_at	0.963484	9.38771	54642	226440_at	0.306396	9.38771	53761
226455_at	CREB3L4	226455_at	-0.432621	7.107	249	226455_at	-0.265456	7.107	243
226462_at	STXBP6	226462_at	-0.335918	7.40587	458	226462_at	-0.192428	7.40587	718
226479_at	KBTBD6	226479_at	0.343757	7.91984	53878	226479_at	0.329161	7.91984	53981
226521_s_at	FAM175A	226521_s_at	-0.259718	8.50766	800	226521_s_at	-0.246507	8.50766	308
226574_at	PSPC1	226574_at	0.635364	9.68099	54539	226574_at	0.329792	9.68099	53993
226585_at	NEIL2	226585_at	1.02115	8.4981	54654	226585_at	0.31565	8.4981	53864
226610_at	CENPV	226610_at	0.476058	10.5066	54396	226610_at	0.46889	10.5066	54530
226611_s_at	CENPV	226611_s_at	0.514383	10.7367	54456	226611_s_at	0.555321	10.7367	54635
226614_s_at	FAM167A	226614_s_at	-0.908894	8.66642	15	226614_s_at	-0.476395	8.66642	36
226657_at	C17orf103	226657_at	-0.247249	6.96277	883	226657_at	-0.258685	6.96277	264
226740_x_at	NA	226740_x_at	0.419091	9.48295	54239	226740_x_at	0.421753	9.48295	54436
226789_at	EMB	226789_at	-0.275089	9.80438	707	226789_at	-0.286944	9.80438	181
226801_s_at	AIDA	226801_s_at	-0.265706	10.0825	764	226801_s_at	-0.204237	10.0825	590
226811_at	FAM46C	226811_at	-0.496892	7.6502	162	226811_at	-0.333337	7.6502	111
226853_at	BMP2K	226853_at	0.934854	7.91619	54638	226853_at	0.402781	7.91619	54377
226878_at	HLA-DOA	226878_at	0.89443	8.17988	54628	226878_at	0.441381	8.17988	54478
226879_at	HVCN1	226879_at	0.850257	10.074	54620	226879_at	0.315479	10.074	53861
226933_s_at	ID4	226933_s_at	-0.416285	6.62685	279	226933_s_at	-0.401692	6.62685	59
226945_at	RHBDD1	226945_at	-0.458487	8.6461	210	226945_at	-0.240368	8.6461	342
226948_at	RHBDD1	226948_at	-0.343043	8.07075	433	226948_at	-0.194062	8.07075	702
226959_at	NA	226959_at	0.354353	8.56303	53943	226959_at	0.390105	8.56303	54334
226982_at	ELL2	226982_at	1.08132	6.87856	54660	226982_at	0.460156	6.87856	54514
226991_at	NFATC2	226991_at	0.707916	8.22111	54573	226991_at	0.404758	8.22111	54385
226994_at	DNAJA2	226994_at	0.381759	9.30575	54097	226994_at	0.312653	9.30575	53834
227093_at	USP36	227093_at	0.340851	8.79699	53863	227093_at	0.41166	8.79699	54404
227134_at	SYTL1	227134_at	-0.262343	7.41666	785	227134_at	-0.224527	7.41666	420
227184_at	PTAFR	227184_at	-0.342132	8.03544	437	227184_at	-0.219575	8.03544	461
227210_at	SFMBT2	227210_at	0.439747	7.4124	54310	227210_at	0.349876	7.4124	54122
227224_at	RALGPS2	227224_at	-0.562259	9.90745	108	227224_at	-0.180768	9.90745	878
227245_at	NAA25	227245_at	0.413272	8.59053	54224	227245_at	0.484983	8.59053	54565
227247_at	PLEKHA8	227247_at	-0.384647	7.81062	325	227247_at	-0.241932	7.81062	333
227257_s_at	C10orf46	227257_s_at	0.40896	8.42513	54204	227257_s_at	0.473322	8.42513	54542
227284_at	ZNF766	227284_at	-0.23393	8.54255	975	227284_at	-0.181031	8.54255	869
227337_at	ANKRD37	227337_at	-0.54344	7.75582	118	227337_at	-0.297648	7.75582	153
227383_at	NA	227383_at	-0.332401	7.48134	467	227383_at	-0.233214	7.48134	375
227384_s_at	NA	227384_s_at	-0.510568	7.58574	144	227384_s_at	-0.3871	7.58574	69
227404_s_at	EGR1	227404_s_at	-0.260324	7.31235	799	227404_s_at	-0.286425	7.31235	184
227455_at	C6orf136	227455_at	0.366693	8.32571	54022	227455_at	0.425364	8.32571	54447
227517_s_at	GAS5	227517_s_at	0.475962	10.2421	54395	227517_s_at	0.663646	10.2421	54662
227525_at	GLCCI1	227525_at	-0.438518	9.25138	240	227525_at	-0.266986	9.25138	240
227610_at	TSPAN11	227610_at	-0.443011	7.61225	236	227610_at	-0.359992	7.61225	85
227632_at	TBC1D24	227632_at	0.390858	7.13999	54141	227632_at	0.497796	7.13999	54584
227754_at	NA	227754_at	0.353645	8.12662	53942	227754_at	0.343249	8.12662	54077
227798_at	SMAD1	227798_at	-1.18161	9.21947	3	227798_at	-0.220244	9.21947	459
227852_at	RP9	227852_at	0.471376	8.65888	54387	227852_at	0.525603	8.65888	54616
227921_at	NA	227921_at	-0.54015	8.51325	121	227921_at	-0.359371	8.51325	86
227983_at	RILPL2	227983_at	1.11652	9.1869	54666	227983_at	0.465908	9.1869	54527
228050_at	UTP15	228050_at	0.51461	8.92606	54457	228050_at	0.424622	8.92606	54443
228081_at	CCNG2	228081_at	-0.49859	7.04451	161	228081_at	-0.429863	7.04451	49
228092_at	CREM	228092_at	0.7705	8.71177	54594	228092_at	0.343628	8.71177	54079
228098_s_at	MYLIP	228098_s_at	-0.47313	7.40988	192	228098_s_at	-0.420272	7.40988	53
228149_at	C7orf60	228149_at	-0.25143	7.9972	845	228149_at	-0.297207	7.9972	155
228190_at	NA	228190_at	-0.267306	8.45778	752	228190_at	-0.181595	8.45778	859
228191_at	NA	228191_at	0.360191	8.51314	53983	228191_at	0.488372	8.51314	54569
228238_at	GAS5	228238_at	0.328875	9.1452	53785	228238_at	0.479544	9.1452	54557
228245_s_at	NA	228245_s_at	0.529261	11.3179	54469	228245_s_at	0.629905	11.3179	54657
228258_at	TBC1D10C	228258_at	-0.453121	8.55252	222	228258_at	-0.232446	8.55252	380
228298_at	FAM113B	228298_at	-0.240291	7.73456	923	228298_at	-0.176392	7.73456	961
228408_s_at	SDAD1	228408_s_at	0.338256	8.8348	53841	228408_s_at	0.30273	8.8348	53712
228427_at	FBXO16	228427_at	-0.268013	6.58656	749	228427_at	-0.182772	6.58656	840
228499_at	PFKFB4	228499_at	-0.693923	7.09647	50	228499_at	-0.712741	7.09647	7
228559_at	CENPN	228559_at	0.345022	8.38737	53883	228559_at	0.437648	8.38737	54468
228603_at	ACTR3	228603_at	0.689836	8.40768	54563	228603_at	0.459901	8.40768	54512
228955_at	NA	228955_at	0.397417	7.51008	54165	228955_at	0.399956	7.51008	54372
228959_at	PDK3	228959_at	-0.368695	8.5613	362	228959_at	-0.292659	8.5613	161
228973_at	DLG2	228973_at	-0.273153	6.38752	723	228973_at	-0.244884	6.38752	318
228988_at	ZNF711	228988_at	-0.359948	8.13459	383	228988_at	-0.176878	8.13459	953
229147_at	RASSF6	229147_at	-0.767247	10.336	27	229147_at	-0.25183	10.336	287
229264_at	FLJ39739	229264_at	-0.273188	7.37458	722	229264_at	-0.191203	7.37458	732
229402_at	SAMD13	229402_at	-0.658612	7.93304	62	229402_at	-0.581788	7.93304	20
229437_at	MIR155HG	229437_at	0.828623	6.94059	54607	229437_at	0.307177	6.94059	53769
229498_at	MBNL3	229498_at	-0.351625	8.59696	403	229498_at	-0.208851	8.59696	543
229674_at	SERTAD4	229674_at	0.467398	7.42422	54372	229674_at	0.502697	7.42422	54592
229700_at	ZNF738	229700_at	-0.305743	8.25414	562	229700_at	-0.344674	8.25414	96
229723_at	TAGAP	229723_at	-0.513353	8.57565	140	229723_at	-0.22706	8.57565	403
229774_at	CXXC4	229774_at	-0.406523	7.14713	290	229774_at	-0.247449	7.14713	300
229905_at	RAP1GDS1	229905_at	-0.333695	8.49005	464	229905_at	-0.191001	8.49005	737
229908_s_at	UNKL	229908_s_at	0.352802	6.98218	53938	229908_s_at	0.408388	6.98218	54393
229949_at	NA	229949_at	0.324622	8.56541	53747	229949_at	0.63225	8.56541	54658
229968_at	NA	229968_at	-0.429851	7.57153	250	229968_at	-0.24397	7.57153	323
230177_at	GTF2H2B	230177_at	0.345075	8.93588	53884	230177_at	0.477126	8.93588	54552
230233_at	NA	230233_at	-0.512555	8.44103	141	230233_at	-0.463532	8.44103	41
230252_at	LPAR5	230252_at	-0.256659	7.322	819	230252_at	-0.194709	7.322	689
230370_x_at	STYXL1	230370_x_at	-0.276004	8.72076	700	230370_x_at	-0.221188	8.72076	449
230479_at	NA	230479_at	0.347096	6.83097	53894	230479_at	0.308891	6.83097	53792
230659_at	EDEM1	230659_at	-0.274379	8.51718	710	230659_at	-0.217852	8.51718	474
230708_at	PRICKLE1	230708_at	-0.276883	6.71135	695	230708_at	-0.224304	6.71135	424
230710_at	NA	230710_at	-0.343651	6.45763	431	230710_at	-0.317189	6.45763	130
230778_at	NA	230778_at	-0.455292	6.58672	216	230778_at	-0.353684	6.58672	92
230795_at	NA	230795_at	-0.283587	6.86621	665	230795_at	-0.189887	6.86621	751
231093_at	FCRL3	231093_at	-0.284915	10.5003	659	231093_at	-0.237567	10.5003	351
231859_at	C14orf132	231859_at	0.450999	8.955	54338	231859_at	0.304161	8.955	53726
231898_x_at	SOX2OT	231898_x_at	-0.386126	7.18293	323	231898_x_at	-0.3045	7.18293	145
231929_at	IKZF2	231929_at	-0.45073	8.07896	225	231929_at	-0.376131	8.07896	74
231963_at	ANKRD33B	231963_at	0.846699	8.33001	54617	231963_at	0.46506	8.33001	54526
232615_at	NA	232615_at	-0.3571	7.11227	390	232615_at	-0.18238	7.11227	844
232639_at	C3orf25	232639_at	-0.273099	6.36969	724	232639_at	-0.191911	6.36969	723
232914_s_at	SYTL2	232914_s_at	-0.5638	8.34424	106	232914_s_at	-0.19637	8.34424	675
233230_s_at	SLAIN2	233230_s_at	0.391419	7.29036	54146	233230_s_at	0.317745	7.29036	53891
233463_at	RASSF6	233463_at	-0.483712	6.74691	180	233463_at	-0.342867	6.74691	99
233907_s_at	SERTAD4	233907_s_at	0.612934	6.80457	54526	233907_s_at	0.306859	6.80457	53765
233952_s_at	ZNF295	233952_s_at	-0.340133	8.14758	442	233952_s_at	-0.190427	8.14758	744
233970_s_at	TRMT6	233970_s_at	0.370596	9.52456	54042	233970_s_at	0.327951	9.52456	53971
234032_at	NA	234032_at	-0.295485	6.58156	603	234032_at	-0.189409	6.58156	756
234294_x_at	GATAD2A	234294_x_at	0.40088	9.86859	54177	234294_x_at	0.413046	9.86859	54408
234583_at	CHL1	234583_at	-0.369062	6.22904	361	234583_at	-0.192645	6.22904	715
234734_s_at	TNRC6A	234734_s_at	0.47157	8.40801	54389	234734_s_at	0.550292	8.40801	54630
235035_at	SLC35E1	235035_at	0.33549	7.40326	53825	235035_at	0.411307	7.40326	54403
235103_at	MAN2A1	235103_at	0.319295	7.78556	53703	235103_at	0.390126	7.78556	54335
235132_at	LOC254128	235132_at	-0.36024	7.01408	379	235132_at	-0.269552	7.01408	235
235134_at	NA	235134_at	-0.312411	8.44848	534	235134_at	-0.209392	8.44848	539
235139_at	GNGT2	235139_at	-0.287124	7.28154	647	235139_at	-0.184328	7.28154	818
235177_at	METTL21A	235177_at	0.459403	10.2576	54356	235177_at	0.307863	10.2576	53778
235310_at	GCET2	235310_at	-0.460283	9.04943	209	235310_at	-0.209284	9.04943	540
235389_at	PHF20	235389_at	-0.292466	7.26636	619	235389_at	-0.209889	7.26636	535
235579_at	SCAF11	235579_at	-0.304088	8.24239	572	235579_at	-0.212105	8.24239	515
235638_at	RASSF6	235638_at	-0.637958	8.13683	73	235638_at	-0.205197	8.13683	579
235744_at	PPTC7	235744_at	0.363754	8.29789	54007	235744_at	0.371663	8.29789	54263
235758_at	LOC100287428	235758_at	-0.484349	8.07303	179	235758_at	-0.220447	8.07303	458
235802_at	PLD4	235802_at	-0.40451	8.4329	294	235802_at	-0.224573	8.4329	419
236085_at	CAPSL	236085_at	-0.254997	7.12416	825	236085_at	-0.210063	7.12416	534
236203_at	HLA-DQA1	236203_at	1.09232	7.32019	54663	236203_at	0.454963	7.32019	54506
236459_at	PRKCE	236459_at	-0.267197	6.81804	753	236459_at	-0.271441	6.81804	227
236655_at	TPD52	236655_at	-0.428624	7.6011	252	236655_at	-0.194501	7.6011	696
237333_at	RBBP4	237333_at	0.326943	8.2945	53765	237333_at	0.313235	8.2945	53841
238429_at	TMEM71	238429_at	-0.375155	6.5122	347	238429_at	-0.206915	6.5122	565
238432_at	FLJ35776	238432_at	-0.324603	7.04046	498	238432_at	-0.234071	7.04046	373
238506_at	LRRC58	238506_at	0.496332	8.23756	54433	238506_at	0.544126	8.23756	54626
238529_at	NA	238529_at	-0.275483	6.73578	704	238529_at	-0.225065	6.73578	415
238551_at	FUT11	238551_at	-0.272442	6.78184	728	238551_at	-0.219673	6.78184	460
238590_x_at	TMEM107	238590_x_at	-0.343029	7.72171	434	238590_x_at	-0.327803	7.72171	120
238601_at	PHKB	238601_at	-0.310727	7.19192	544	238601_at	-0.248671	7.19192	297
238604_at	NA	238604_at	0.608729	8.90342	54522	238604_at	0.583701	8.90342	54643
238607_at	ZNF296	238607_at	0.337593	8.98862	53839	238607_at	0.329916	8.98862	53995
238668_at	NA	238668_at	-0.274918	8.04713	708	238668_at	-0.192939	8.04713	714
238712_at	NA	238712_at	-0.42582	7.13933	256	238712_at	-0.318044	7.13933	129
238789_at	NA	238789_at	-0.424387	8.02964	258	238789_at	-0.193974	8.02964	703
238829_at	NA	238829_at	0.377175	7.62304	54072	238829_at	0.322789	7.62304	53928
238919_at	NA	238919_at	-0.393402	6.61641	311	238919_at	-0.226501	6.61641	406
239048_at	NA	239048_at	-0.233808	6.32088	976	239048_at	-0.228414	6.32088	398
239069_s_at	NA	239069_s_at	-0.394398	7.8217	309	239069_s_at	-0.286149	7.8217	185
239169_at	RDM1	239169_at	-0.304258	7.20233	567	239169_at	-0.283269	7.20233	190
239715_at	NA	239715_at	-0.246698	6.25939	887	239715_at	-0.272797	6.25939	224
239824_s_at	TMEM107	239824_s_at	-0.274472	7.52991	709	239824_s_at	-0.281097	7.52991	199
239973_at	NA	239973_at	0.421836	7.03971	54248	239973_at	0.447062	7.03971	54495
240178_at	NA	240178_at	-0.357959	7.25868	387	240178_at	-0.191535	7.25868	728
240915_at	IGHV1-69	240915_at	-0.350285	6.67093	410	240915_at	-0.21057	6.67093	530
241383_at	ZNF385C	241383_at	0.83637	6.96771	54612	241383_at	0.508082	6.96771	54596
241394_at	NA	241394_at	-0.238622	7.1133	938	241394_at	-0.183799	7.1133	827
242388_x_at	TAGAP	242388_x_at	-0.432645	6.96976	248	242388_x_at	-0.331025	6.96976	115
242681_at	NA	242681_at	-0.418624	7.06546	268	242681_at	-0.422717	7.06546	52
242939_at	TFDP1	242939_at	0.538783	8.8225	54473	242939_at	0.505397	8.8225	54593
243495_s_at	NA	243495_s_at	-0.400672	7.96246	299	243495_s_at	-0.21842	7.96246	473
243611_at	MICALCL	243611_at	-0.319633	6.66516	511	243611_at	-0.293591	6.66516	159
243852_at	LUC7L2	243852_at	0.506219	9.08808	54443	243852_at	0.350306	9.08808	54124
243931_at	NA	243931_at	1.16795	7.59983	54667	243931_at	0.36666	7.59983	54238
244407_at	CYP39A1	244407_at	-0.332182	7.17589	469	244407_at	-0.232349	7.17589	382
244623_at	KCNQ5	244623_at	0.492775	8.46532	54424	244623_at	0.332211	8.46532	54015
244828_x_at	NAF1	244828_x_at	0.347964	8.74166	53900	244828_x_at	0.460076	8.74166	54513
244872_at	RBBP4	244872_at	0.360683	8.26695	53987	244872_at	0.451439	8.26695	54502
266_s_at	CD24	266_s_at	-0.343275	10.2834	432	266_s_at	-0.410432	10.2834	56
33304_at	ISG20	33304_at	-0.440066	9.03599	238	33304_at	-0.332527	9.03599	112
38149_at	ARHGAP25	38149_at	0.58186	8.9865	54499	38149_at	0.31345	8.9865	53846
50221_at	TFEB	50221_at	0.430752	9.26615	54279	50221_at	0.396172	9.26615	54359
59644_at	BMP2K	59644_at	0.931007	8.17391	54636	59644_at	0.334684	8.17391	54028
64486_at	CORO1B	64486_at	-0.254389	8.57808	829	64486_at	-0.178937	8.57808	916
