# Supplementary material for: Global gene expression changes of in vitro stimulated human transformed germinal centre B cells as surrogate for oncogenic pathway activation in individual aggressive B cell lymphomas
Source: Cell Commun Signal. 2012 Dec 20;10:43. doi: 10.1186/1478-811X-10-43 (PMC3566944; doi:10.1186/1478-811X-10-43)
Supplement: Additional file 17 — Table S13. Differentially expressed genes overlapping between LPS and α-IgM stimulation. [file 1478-811X-10-43-S17.xls]

## Sheet: Tabelle1
			LPS stimulation				BCR activation
	GenSymbols_OL	ID	log2FC	AveExpr	ONE_Order	ID	log2FC	AveExpr	TWO_Order
1552497_a_at	SLAMF6	1552497_a_at	-0.283107	7.8499	384	1552497_a_at	-1.10619	7.8499	136
1553280_at	PUS10	1553280_at	-0.227635	7.20223	662	1553280_at	-0.733415	7.20223	409
1553977_a_at	CYP39A1	1553977_a_at	-0.230664	8.04122	640	1553977_a_at	-0.704389	8.04122	460
1554352_s_at	DENND4A	1554352_s_at	0.250391	9.34607	53731	1554352_s_at	1.74774	9.34607	54579
1554415_at	TAF5L	1554415_at	0.371685	7.51058	54462	1554415_at	0.607676	7.51058	53773
1554452_a_at	C7orf68	1554452_a_at	-0.678106	9.21768	17	1554452_a_at	-1.44269	9.21768	53
1555751_a_at	GEMIN7	1555751_a_at	-0.270668	8.71853	434	1555751_a_at	-0.712038	8.71853	447
1555800_at	ZNF385B	1555800_at	-0.587584	9.02971	37	1555800_at	-0.596408	9.02971	715
1555801_s_at	ZNF385B	1555801_s_at	-0.488727	8.85053	72	1555801_s_at	-0.54507	8.85053	885
1555852_at	PSMB9	1555852_at	-0.224579	8.32946	693	1555852_at	-1.03372	8.32946	165
1555878_at	RPS24	1555878_at	0.376071	7.53338	54473	1555878_at	0.588709	7.53338	53732
1555888_at	UBR5	1555888_at	-0.361326	7.14451	183	1555888_at	-1.12068	7.14451	133
1555962_at	B3GNT7	1555962_at	0.276728	7.05788	54001	1555962_at	1.24118	7.05788	54440
1555963_x_at	B3GNT7	1555963_x_at	0.307217	7.25614	54228	1555963_x_at	1.46222	7.25614	54524
1555989_at	NA	1555989_at	-0.448597	9.2585	90	1555989_at	-1.02247	9.2585	171
1557139_at	NA	1557139_at	-0.610785	7.31945	27	1557139_at	-1.74058	7.31945	24
1560225_at	CNR1	1560225_at	0.290856	7.96479	54127	1560225_at	0.936847	7.96479	54236
1560316_s_at	GLCCI1	1560316_s_at	-0.229937	7.80087	643	1560316_s_at	-0.894845	7.80087	244
1568954_s_at	C16orf72	1568954_s_at	0.247951	8.34632	53703	1568954_s_at	0.812258	8.34632	54123
1569034_a_at	LOC440864	1569034_a_at	-0.494183	7.86655	66	1569034_a_at	-1.05919	7.86655	154
200598_s_at	HSP90B1	200598_s_at	0.409184	10.3258	54530	200598_s_at	1.05859	10.3258	54330
200599_s_at	HSP90B1	200599_s_at	0.480205	11.6842	54594	200599_s_at	1.16234	11.6842	54400
200787_s_at	PEA15	200787_s_at	0.33883	8.75177	54368	200787_s_at	1.09126	8.75177	54361
200788_s_at	PEA15	200788_s_at	0.281506	8.90707	54045	200788_s_at	1.38588	8.90707	54491
200810_s_at	CIRBP	200810_s_at	0.428914	10.9788	54553	200810_s_at	0.652973	10.9788	53880
200839_s_at	CTSB	200839_s_at	0.269249	8.88307	53939	200839_s_at	1.57999	8.88307	54554
200904_at	HLA-E	200904_at	0.304839	7.93258	54211	200904_at	1.01323	7.93258	54296
200905_x_at	HLA-E	200905_x_at	0.538585	9.76945	54629	200905_x_at	1.2734	9.76945	54449
201008_s_at	TXNIP	201008_s_at	-0.633455	8.12862	22	201008_s_at	-1.1412	8.12862	124
201009_s_at	TXNIP	201009_s_at	-0.616321	8.2088	25	201009_s_at	-1.02124	8.2088	172
201010_s_at	TXNIP	201010_s_at	-0.785948	8.40229	8	201010_s_at	-1.1496	8.40229	122
201079_at	SYNGR2	201079_at	0.483716	9.77696	54598	201079_at	0.739616	9.77696	54021
201195_s_at	SLC7A5	201195_s_at	0.27083	11.1657	53958	201195_s_at	1.05576	11.1657	54328
201309_x_at	C5orf13	201309_x_at	-0.328225	9.39895	256	201309_x_at	-0.795014	9.39895	339
201310_s_at	C5orf13	201310_s_at	-0.3154	11.2937	294	201310_s_at	-0.873345	11.2937	262
201393_s_at	IGF2R	201393_s_at	0.373652	8.03545	54468	201393_s_at	1.36205	8.03545	54483
201422_at	IFI30	201422_at	0.30128	11.3972	54190	201422_at	1.56664	11.3972	54550
201573_s_at	ETF1	201573_s_at	0.307267	10.3506	54230	201573_s_at	0.863706	10.3506	54169
201612_at	ALDH9A1	201612_at	0.262066	10.7391	53854	201612_at	0.901341	10.7391	54203
201818_at	LPCAT1	201818_at	0.305144	8.85619	54214	201818_at	0.582103	8.85619	53711
201848_s_at	BNIP3	201848_s_at	-0.748656	8.40113	11	201848_s_at	-0.582133	8.40113	762
201849_at	BNIP3	201849_at	-0.776107	9.75339	9	201849_at	-0.585757	9.75339	747
201889_at	FAM3C	201889_at	0.274736	9.67137	53987	201889_at	0.972684	9.67137	54263
201899_s_at	UBE2A	201899_s_at	0.316833	9.98518	54279	201899_s_at	0.575388	9.98518	53681
201963_at	ACSL1	201963_at	0.346815	8.91428	54391	201963_at	1.06161	8.91428	54333
202047_s_at	CBX6	202047_s_at	0.253076	8.92773	53767	202047_s_at	0.820591	8.92773	54130
202082_s_at	SEC14L1	202082_s_at	-0.354639	7.76606	194	202082_s_at	-0.840616	7.76606	288
202084_s_at	SEC14L1	202084_s_at	-0.531145	9.413	52	202084_s_at	-1.34343	9.413	74
202085_at	TJP2	202085_at	-0.31988	9.26539	274	202085_at	-0.788655	9.26539	346
202187_s_at	PPP2R5A	202187_s_at	-0.410314	9.39892	118	202187_s_at	-0.591101	9.39892	729
202314_at	CYP51A1	202314_at	0.379337	9.6147	54479	202314_at	1.18488	9.6147	54414
202315_s_at	BCR	202315_s_at	-0.218771	8.2283	740	202315_s_at	-1.1009	8.2283	140
202364_at	MXI1	202364_at	-0.443341	9.39977	97	202364_at	-1.04721	9.39977	160
202478_at	TRIB2	202478_at	-0.27981	8.91412	395	202478_at	-0.971622	8.91412	193
202539_s_at	HMGCR	202539_s_at	0.285886	10.2365	54092	202539_s_at	0.996777	10.2365	54280
202637_s_at	ICAM1	202637_s_at	0.453733	8.38668	54582	202637_s_at	0.614764	8.38668	53794
202638_s_at	ICAM1	202638_s_at	0.476574	8.05955	54591	202638_s_at	0.755128	8.05955	54043
202643_s_at	TNFAIP3	202643_s_at	0.410929	8.43217	54531	202643_s_at	2.55847	8.43217	54648
202644_s_at	TNFAIP3	202644_s_at	0.393752	9.14768	54508	202644_s_at	2.61195	9.14768	54649
202655_at	MANF	202655_at	0.337753	9.8927	54360	202655_at	0.855249	9.8927	54162
202741_at	PRKACB	202741_at	-0.503408	10.576	62	202741_at	-1.01343	10.576	175
202742_s_at	PRKACB	202742_s_at	-0.35575	9.73786	193	202742_s_at	-1.07172	9.73786	146
202769_at	CCNG2	202769_at	-0.6988	9.09357	14	202769_at	-0.597646	9.09357	708
202770_s_at	CCNG2	202770_s_at	-0.720878	8.63913	12	202770_s_at	-0.564645	8.63913	822
202871_at	TRAF4	202871_at	0.28546	9.43522	54087	202871_at	0.982395	9.43522	54271
202951_at	STK38	202951_at	-0.268563	9.40808	445	202951_at	-1.05575	9.40808	155
203088_at	FBLN5	203088_at	-0.455365	6.96307	88	203088_at	-0.585581	6.96307	748
203140_at	BCL6	203140_at	-0.312374	10.6005	298	203140_at	-2.03721	10.6005	13
203217_s_at	ST3GAL5	203217_s_at	0.381331	8.13237	54484	203217_s_at	0.731231	8.13237	54005
203290_at	HLA-DQA1	203290_at	0.588534	10.4463	54640	203290_at	1.39099	10.4463	54493
203427_at	ASF1A	203427_at	-0.24159	9.26967	576	203427_at	-1.04403	9.26967	161
203428_s_at	ASF1A	203428_s_at	-0.510747	10.012	56	203428_s_at	-1.3427	10.012	75
203435_s_at	MME	203435_s_at	-0.324127	9.83463	265	203435_s_at	-0.588491	9.83463	738
203471_s_at	PLEK	203471_s_at	0.267245	9.21494	53918	203471_s_at	2.71593	9.21494	54651
203555_at	PTPN18	203555_at	-0.239373	8.35352	593	203555_at	-0.586312	8.35352	746
203588_s_at	TFDP2	203588_s_at	-0.318862	10.8532	280	203588_s_at	-0.715093	10.8532	438
203589_s_at	TFDP2	203589_s_at	-0.20846	9.36589	840	203589_s_at	-0.559617	9.36589	837
203640_at	MBNL2	203640_at	-0.292292	7.45813	360	203640_at	-1.24028	7.45813	101
203697_at	FRZB	203697_at	-0.249993	6.91311	534	203697_at	-0.704764	6.91311	459
203725_at	GADD45A	203725_at	-0.293088	8.53507	359	203725_at	-1.54508	8.53507	38
203810_at	DNAJB4	203810_at	-0.40606	8.10548	121	203810_at	-2.15638	8.10548	11
203811_s_at	DNAJB4	203811_s_at	-0.352183	8.17709	199	203811_s_at	-1.75239	8.17709	22
203927_at	NFKBIE	203927_at	0.493283	8.61963	54603	203927_at	1.9581	8.61963	54609
203932_at	HLA-DMB	203932_at	0.516718	10.2174	54615	203932_at	1.09514	10.2174	54364
204004_at	PAWR	204004_at	-0.231843	9.37469	629	204004_at	-0.807442	9.37469	324
204028_s_at	RABGAP1	204028_s_at	-0.283635	8.776	383	204028_s_at	-0.606439	8.776	686
204032_at	BCAR3	204032_at	0.276903	6.65969	54004	204032_at	0.868178	6.65969	54176
204042_at	WASF3	204042_at	-0.396334	6.8433	129	204042_at	-0.694512	6.8433	478
204076_at	ENTPD4	204076_at	-0.217331	8.30406	755	204076_at	-0.575176	8.30406	791
204197_s_at	RUNX3	204197_s_at	0.334065	9.10314	54349	204197_s_at	0.736212	9.10314	54016
204198_s_at	RUNX3	204198_s_at	0.357243	9.45189	54429	204198_s_at	0.70776	9.45189	53970
204258_at	CHD1	204258_at	0.297924	8.51561	54164	204258_at	0.838465	8.51561	54147
204285_s_at	PMAIP1	204285_s_at	0.256517	10.8738	53801	204285_s_at	0.587784	10.8738	53728
204286_s_at	PMAIP1	204286_s_at	0.359181	10.3649	54435	204286_s_at	0.672463	10.3649	53913
204340_at	TMEM187	204340_at	-0.225151	6.81904	688	204340_at	-0.545382	6.81904	884
204429_s_at	SLC2A5	204429_s_at	-0.249525	9.99616	539	204429_s_at	-1.26334	9.99616	97
204435_at	NUPL1	204435_at	0.307371	7.85338	54232	204435_at	0.765138	7.85338	54063
204484_at	PIK3C2B	204484_at	-0.570895	8.89718	41	204484_at	-0.691336	8.89718	481
204562_at	IRF4	204562_at	0.575205	11.0001	54638	204562_at	1.53358	11.0001	54544
204567_s_at	ABCG1	204567_s_at	-0.488853	7.36717	71	204567_s_at	-1.13894	7.36717	127
204645_at	CCNT2	204645_at	0.350895	7.79751	54406	204645_at	0.668338	7.79751	53905
204670_x_at	NA	204670_x_at	0.356965	12.3349	54428	204670_x_at	0.911029	12.3349	54212
204780_s_at	FAS	204780_s_at	0.262974	7.15329	53868	204780_s_at	0.907223	7.15329	54209
204820_s_at	NA	204820_s_at	-0.217514	8.61206	750	204820_s_at	-1.43937	8.61206	54
204859_s_at	APAF1	204859_s_at	-0.286706	7.1355	373	204859_s_at	-0.663684	7.1355	543
204882_at	ARHGAP25	204882_at	0.361868	8.60028	54443	204882_at	1.84552	8.60028	54594
204897_at	PTGER4	204897_at	0.260273	8.9978	53834	204897_at	2.20406	8.9978	54630
204899_s_at	SAP30	204899_s_at	-0.199072	7.83406	950	204899_s_at	-0.608101	7.83406	682
204900_x_at	SAP30	204900_x_at	-0.212797	9.55286	796	204900_x_at	-0.701877	9.55286	465
204914_s_at	SOX11	204914_s_at	-0.277139	8.31315	407	204914_s_at	-0.750907	8.31315	384
204915_s_at	SOX11	204915_s_at	-0.262619	7.70438	469	204915_s_at	-0.533659	7.70438	930
204917_s_at	MLLT3	204917_s_at	-0.328816	8.19206	255	204917_s_at	-1.65559	8.19206	30
204951_at	RHOH	204951_at	-0.279598	9.74173	396	204951_at	-2.00506	9.74173	14
204982_at	GIT2	204982_at	-0.316716	7.90825	287	204982_at	-0.536425	7.90825	920
205101_at	CIITA	205101_at	0.399031	7.26447	54515	205101_at	0.776138	7.26447	54078
205173_x_at	CD58	205173_x_at	0.833985	9.22298	54672	205173_x_at	1.94584	9.22298	54607
205205_at	RELB	205205_at	0.431614	9.05863	54556	205205_at	0.919793	9.05863	54217
205345_at	BARD1	205345_at	-0.200844	9.62646	923	205345_at	-0.667015	9.62646	538
205484_at	SIT1	205484_at	-0.212221	9.09623	801	205484_at	-0.529689	9.09623	941
205594_at	ZNF652	205594_at	-0.227373	7.77919	665	205594_at	-0.847857	7.77919	282
205681_at	BCL2A1	205681_at	0.389921	8.84128	54500	205681_at	4.29494	8.84128	54670
205692_s_at	CD38	205692_s_at	-0.334178	9.53886	243	205692_s_at	-0.579465	9.53886	769
205798_at	IL7R	205798_at	-0.522421	9.64756	53	205798_at	-2.37069	9.64756	6
205822_s_at	HMGCS1	205822_s_at	0.451683	9.34969	54579	205822_s_at	0.967241	9.34969	54256
205903_s_at	KCNN3	205903_s_at	-0.458236	6.8576	87	205903_s_at	-0.558914	6.8576	838
205922_at	VNN2	205922_at	-0.322332	7.95433	267	205922_at	-0.929744	7.95433	217
205965_at	BATF	205965_at	0.70167	9.42258	54655	205965_at	0.923616	9.42258	54224
206424_at	CYP26A1	206424_at	-0.430075	10.7469	104	206424_at	-2.75202	10.7469	1
206472_s_at	TLE3	206472_s_at	-0.305096	7.9293	327	206472_s_at	-0.574652	7.9293	794
206953_s_at	LPHN2	206953_s_at	-0.26232	6.75337	470	206953_s_at	-0.647118	6.75337	588
207038_at	SLC16A6	207038_at	0.280394	7.2732	54036	207038_at	0.908479	7.2732	54211
207275_s_at	ACSL1	207275_s_at	0.301544	8.52732	54192	207275_s_at	1.0409	8.52732	54314
207426_s_at	TNFSF4	207426_s_at	0.379149	7.30096	54478	207426_s_at	0.645719	7.30096	53865
207543_s_at	P4HA1	207543_s_at	-0.592866	9.00959	31	207543_s_at	-0.570151	9.00959	806
207761_s_at	METTL7A	207761_s_at	-0.800265	9.59574	6	207761_s_at	-0.728913	9.59574	415
207777_s_at	SP140	207777_s_at	-0.48172	7.60066	75	207777_s_at	-0.562258	7.60066	827
208012_x_at	SP110	208012_x_at	-0.242874	9.01919	572	208012_x_at	-0.681354	9.01919	501
208152_s_at	DDX21	208152_s_at	0.404596	11.9576	54524	208152_s_at	0.783006	11.9576	54088
208306_x_at	NA	208306_x_at	0.301726	11.8832	54193	208306_x_at	0.739612	11.8832	54020
208647_at	FDFT1	208647_at	0.355771	12.2298	54425	208647_at	0.761184	12.2298	54056
208926_at	NEU1	208926_at	0.303799	8.11737	54205	208926_at	1.17441	8.11737	54406
208937_s_at	ID1	208937_s_at	-1.9005	7.73293	1	208937_s_at	-2.09269	7.73293	12
209006_s_at	C1orf63	209006_s_at	0.370466	6.98926	54461	209006_s_at	0.580633	6.98926	53705
209034_at	PNRC1	209034_at	-0.379274	8.90768	148	209034_at	-0.73989	8.90768	397
209049_s_at	ZMYND8	209049_s_at	-0.25127	8.33774	525	209049_s_at	-0.924943	8.33774	223
209102_s_at	HBP1	209102_s_at	-0.466826	8.16066	82	209102_s_at	-0.776057	8.16066	356
209198_s_at	SYT11	209198_s_at	-0.253236	8.92717	520	209198_s_at	-0.538301	8.92717	913
209236_at	SLC23A2	209236_at	0.418817	8.55799	54545	209236_at	1.15044	8.55799	54396
209265_s_at	METTL3	209265_s_at	-0.343057	9.31022	218	209265_s_at	-0.735382	9.31022	404
209276_s_at	GLRX	209276_s_at	-0.311115	9.24169	300	209276_s_at	-0.578542	9.24169	777
209285_s_at	C3orf63	209285_s_at	-0.200315	7.37823	933	209285_s_at	-0.560645	7.37823	832
209291_at	ID4	209291_at	-0.776021	8.88479	10	209291_at	-2.68735	8.88479	2
209292_at	ID4	209292_at	-0.61149	7.09987	26	209292_at	-1.4761	7.09987	49
209293_x_at	ID4	209293_x_at	-0.401527	7.7885	124	209293_x_at	-0.895576	7.7885	243
209312_x_at	NA	209312_x_at	0.340455	12.7735	54374	209312_x_at	0.831733	12.7735	54141
209321_s_at	ADCY3	209321_s_at	0.268672	8.35181	53935	209321_s_at	0.575633	8.35181	53684
209375_at	XPC	209375_at	-0.320927	8.795	272	209375_at	-0.821611	8.795	308
209469_at	GPM6A	209469_at	-0.548682	8.33782	47	209469_at	-0.525829	8.33782	957
209480_at	HLA-DQB1	209480_at	0.716784	9.25084	54660	209480_at	2.20566	9.25084	54631
209590_at	BMP7	209590_at	-0.196563	9.06898	985	209590_at	-2.37332	9.06898	5
209591_s_at	BMP7	209591_s_at	-0.398023	9.79687	127	209591_s_at	-1.12236	9.79687	132
209621_s_at	PDLIM3	209621_s_at	0.535331	8.95489	54626	209621_s_at	0.742219	8.95489	54026
209682_at	CBLB	209682_at	-0.208056	7.83112	845	209682_at	-0.976619	7.83112	189
209761_s_at	SP110	209761_s_at	-0.306336	8.541	322	209761_s_at	-0.801284	8.541	332
209762_x_at	SP110	209762_x_at	-0.309915	8.79321	303	209762_x_at	-0.713392	8.79321	446
209771_x_at	CD24	209771_x_at	-0.26444	12.1644	460	209771_x_at	-0.584919	12.1644	753
209772_s_at	CD24	209772_s_at	-0.36762	10.3934	167	209772_s_at	-0.76756	10.3934	362
209790_s_at	CASP6	209790_s_at	-0.282239	8.61065	388	209790_s_at	-0.823467	8.61065	307
209823_x_at	HLA-DQB1	209823_x_at	0.645447	8.75042	54649	209823_x_at	1.38785	8.75042	54492
209967_s_at	CREM	209967_s_at	0.326509	8.46957	54319	209967_s_at	0.681612	8.46957	53931
210001_s_at	SOCS1	210001_s_at	-0.307559	7.38214	313	210001_s_at	-1.07722	7.38214	145
210036_s_at	KCNH2	210036_s_at	-0.213728	8.15311	786	210036_s_at	-0.826573	8.15311	302
210117_at	SPAG1	210117_at	-0.278951	7.77018	400	210117_at	-0.671385	7.77018	526
210220_at	FZD2	210220_at	-0.290863	6.77001	363	210220_at	-0.565456	6.77001	819
210387_at	NA	210387_at	-0.373875	6.40688	154	210387_at	-0.62296	6.40688	642
210640_s_at	GPER	210640_s_at	-0.588116	7.10683	36	210640_s_at	-0.673495	7.10683	524
210889_s_at	FCGR2B	210889_s_at	-0.305245	7.01874	325	210889_s_at	-0.561527	7.01874	829
210948_s_at	LEF1	210948_s_at	-0.245031	8.11372	568	210948_s_at	-0.834954	8.11372	291
210950_s_at	FDFT1	210950_s_at	0.37519	11.9658	54471	210950_s_at	0.923152	11.9658	54222
210993_s_at	SMAD1	210993_s_at	-0.592752	9.31081	32	210993_s_at	-1.67863	9.31081	29
211113_s_at	ABCG1	211113_s_at	-0.25259	7.05167	521	211113_s_at	-0.533763	7.05167	929
211137_s_at	ATP2C1	211137_s_at	0.280791	8.22386	54038	211137_s_at	0.628509	8.22386	53822
211259_s_at	BMP7	211259_s_at	-0.363295	8.85861	178	211259_s_at	-0.928867	8.85861	218
211559_s_at	CCNG2	211559_s_at	-0.684892	8.53492	16	211559_s_at	-0.595614	8.53492	717
211654_x_at	HLA-DQB1	211654_x_at	0.621965	10.2158	54645	211654_x_at	1.50353	10.2158	54535
211656_x_at	HLA-DQB1	211656_x_at	0.660931	9.6868	54650	211656_x_at	1.40104	9.6868	54500
211744_s_at	CD58	211744_s_at	0.748244	8.39808	54664	211744_s_at	1.7446	8.39808	54578
211899_s_at	TRAF4	211899_s_at	0.247297	8.27587	53695	211899_s_at	0.881259	8.27587	54193
211936_at	HSPA5	211936_at	0.400277	12.0228	54518	211936_at	1.79995	12.0228	54590
211960_s_at	RAB7A	211960_s_at	0.251631	9.65477	53742	211960_s_at	0.641112	9.65477	53851
212104_s_at	RBFOX2	212104_s_at	-0.383123	9.32168	146	212104_s_at	-1.4812	9.32168	46
212129_at	NIPA2	212129_at	0.341902	11.0427	54378	212129_at	1.30336	11.0427	54462
212181_s_at	NA	212181_s_at	0.359832	9.81198	54438	212181_s_at	0.66331	9.81198	53898
212259_s_at	PBXIP1	212259_s_at	-0.426234	7.27608	109	212259_s_at	-0.577277	7.27608	780
212288_at	FNBP1	212288_at	0.616552	9.68018	54643	212288_at	0.888557	9.68018	54195
212500_at	ADO	212500_at	0.263843	8.49622	53878	212500_at	1.07216	8.49622	54348
212502_at	ADO	212502_at	0.25476	9.81403	53783	212502_at	0.940322	9.81403	54237
212552_at	HPCAL1	212552_at	-0.24737	8.6644	551	212552_at	-0.518382	8.6644	989
212671_s_at	NA	212671_s_at	0.602556	11.0562	54641	212671_s_at	1.38294	11.0562	54490
212689_s_at	KDM3A	212689_s_at	-0.690398	8.66826	15	212689_s_at	-0.620452	8.66826	649
212769_at	TLE3	212769_at	-0.360146	7.53269	187	212769_at	-0.635302	7.53269	617
212770_at	TLE3	212770_at	-0.307125	8.39573	316	212770_at	-0.643955	8.39573	600
212998_x_at	HLA-DQB1	212998_x_at	0.722877	10.3782	54661	212998_x_at	1.64171	10.3782	54567
212999_x_at	HLA-DQB1	212999_x_at	0.701073	8.03469	54654	212999_x_at	1.70518	8.03469	54574
213134_x_at	BTG3	213134_x_at	0.304943	9.60236	54212	213134_x_at	0.622568	9.60236	53807
213241_at	PLXNC1	213241_at	0.327553	7.13318	54325	213241_at	1.37313	7.13318	54486
213261_at	TRANK1	213261_at	-0.401163	8.20176	125	213261_at	-0.746482	8.20176	390
213283_s_at	SALL2	213283_s_at	-0.33396	7.51713	244	213283_s_at	-1.18887	7.51713	114
213313_at	RABGAP1	213313_at	-0.25601	9.0768	511	213313_at	-0.574023	9.0768	797
213388_at	PDE4DIP	213388_at	-0.298906	7.21247	342	213388_at	-1.1304	7.21247	129
213537_at	HLA-DPA1	213537_at	0.816068	8.82556	54670	213537_at	0.802259	8.82556	54111
213638_at	PHACTR1	213638_at	0.344998	8.74034	54385	213638_at	2.42291	8.74034	54645
213668_s_at	SOX4	213668_s_at	-0.198018	7.9138	966	213668_s_at	-1.49254	7.9138	44
213743_at	CCNT2	213743_at	0.249938	7.75982	53724	213743_at	0.570642	7.75982	53670
213775_x_at	ZNF638	213775_x_at	-0.239225	9.28212	595	213775_x_at	-0.53898	9.28212	908
213817_at	IRAK3	213817_at	-0.227658	6.36159	661	213817_at	-0.681488	6.36159	500
213831_at	HLA-DQA1	213831_at	0.621678	9.34274	54644	213831_at	1.41383	9.34274	54507
213901_x_at	RBFOX2	213901_x_at	-0.347765	8.26506	206	213901_x_at	-1.36463	8.26506	71
213906_at	MYBL1	213906_at	-0.555764	8.08071	45	213906_at	-1.40775	8.08071	63
213940_s_at	FNBP1	213940_s_at	0.512069	9.19428	54613	213940_s_at	0.717438	9.19428	53983
214129_at	PDE4DIP	214129_at	-0.194939	8.53005	1005	214129_at	-1.26525	8.53005	96
214130_s_at	PDE4DIP	214130_s_at	-0.265071	7.89141	457	214130_s_at	-1.36593	7.89141	70
214239_x_at	PCGF2	214239_x_at	-0.297147	7.10693	349	214239_x_at	-0.630133	7.10693	629
214448_x_at	NFKBIB	214448_x_at	0.277515	8.1347	54008	214448_x_at	0.592137	8.1347	53741
214449_s_at	RHOQ	214449_s_at	0.247846	8.87214	53700	214449_s_at	0.727378	8.87214	53998
214744_s_at	RPL23	214744_s_at	0.258794	7.62461	53821	214744_s_at	0.604448	7.62461	53759
214787_at	DENND4A	214787_at	0.534595	8.47706	54624	214787_at	1.84831	8.47706	54595
214963_at	NUP160	214963_at	0.284326	7.0021	54076	214963_at	0.830175	7.0021	54139
215193_x_at	NA	215193_x_at	0.398902	12.5243	54514	215193_x_at	0.860893	12.5243	54167
215498_s_at	MAP2K3	215498_s_at	0.337319	8.27441	54359	215498_s_at	1.64404	8.27441	54569
215716_s_at	ATP2B1	215716_s_at	0.246757	8.62959	53691	215716_s_at	1.39815	8.62959	54497
215773_x_at	PARP2	215773_x_at	-0.216297	9.42245	762	215773_x_at	-0.817187	9.42245	313
215990_s_at	BCL6	215990_s_at	-0.230901	8.88102	638	215990_s_at	-1.7385	8.88102	25
216060_s_at	DAAM1	216060_s_at	-0.288518	9.71904	369	216060_s_at	-1.17627	9.71904	116
216379_x_at	CD24	216379_x_at	-0.36725	12.1125	174	216379_x_at	-0.701577	12.1125	466
216396_s_at	EI24	216396_s_at	0.494313	9.12367	54604	216396_s_at	0.619992	9.12367	53804
216449_x_at	HSP90B1	216449_x_at	0.445477	9.8835	54576	216449_x_at	1.09212	9.8835	54362
216607_s_at	CYP51A1	216607_s_at	0.386635	9.51146	54494	216607_s_at	1.06554	9.51146	54339
216863_s_at	MORC2	216863_s_at	-0.228156	8.38554	657	216863_s_at	-0.726733	8.38554	418
216942_s_at	CD58	216942_s_at	0.760802	8.5232	54665	216942_s_at	1.74792	8.5232	54580
216986_s_at	IRF4	216986_s_at	0.262289	7.80627	53858	216986_s_at	0.795363	7.80627	54104
217106_x_at	DIMT1L	217106_x_at	0.298642	10.5737	54170	217106_x_at	0.63427	10.5737	53836
217122_s_at	SLC35E2B	217122_s_at	-0.25742	9.41354	498	217122_s_at	-0.891856	9.41354	246
217739_s_at	NAMPT	217739_s_at	0.317724	11.0189	54281	217739_s_at	0.603443	11.0189	53757
217892_s_at	LIMA1	217892_s_at	0.248279	8.4097	53708	217892_s_at	0.62995	8.4097	53828
218076_s_at	ARHGAP17	218076_s_at	0.31467	9.8691	54267	218076_s_at	0.614264	9.8691	53793
218195_at	C6orf211	218195_at	-0.205208	8.92293	871	218195_at	-0.59392	8.92293	722
218248_at	FAM111A	218248_at	-0.367326	9.65288	173	218248_at	-0.517462	9.65288	995
218274_s_at	ANKZF1	218274_s_at	-0.327236	8.13584	258	218274_s_at	-0.772961	8.13584	358
218418_s_at	KANK2	218418_s_at	-0.356364	9.32756	191	218418_s_at	-1.32368	9.32756	84
218507_at	C7orf68	218507_at	-0.596291	9.47825	29	218507_at	-1.48115	9.47825	47
218558_s_at	MRPL39	218558_s_at	0.316385	11.0785	54277	218558_s_at	0.757164	11.0785	54048
218723_s_at	C13orf15	218723_s_at	-0.277518	10.809	406	218723_s_at	-1.94586	10.809	16
218750_at	TAF1D	218750_at	0.382777	7.51196	54486	218750_at	0.609693	7.51196	53783
218755_at	KIF20A	218755_at	-0.245462	9.42242	563	218755_at	-1.63085	9.42242	31
218810_at	ZC3H12A	218810_at	0.266922	8.31039	53913	218810_at	0.626785	8.31039	53819
218827_s_at	CEP192	218827_s_at	-0.227087	7.54614	670	218827_s_at	-0.551815	7.54614	857
218845_at	DUSP22	218845_at	0.355128	10.118	54423	218845_at	0.649687	10.118	53873
218858_at	DEPTOR	218858_at	-0.477957	9.52079	78	218858_at	-1.00341	9.52079	177
218862_at	ASB13	218862_at	-0.411552	8.47804	117	218862_at	-1.4178	8.47804	59
218951_s_at	PLCXD1	218951_s_at	-0.498418	8.4052	64	218951_s_at	-0.688542	8.4052	486
218974_at	SOBP	218974_at	-0.298538	8.4393	343	218974_at	-1.23681	8.4393	103
218976_at	DNAJC12	218976_at	-0.39197	9.32755	138	218976_at	-0.660116	9.32755	551
218980_at	FHOD3	218980_at	-0.376923	6.64145	151	218980_at	-0.858998	6.64145	274
218988_at	SLC35E3	218988_at	-0.294995	8.54194	354	218988_at	-0.973583	8.54194	192
219073_s_at	OSBPL10	219073_s_at	-0.285084	9.77006	379	219073_s_at	-0.848909	9.77006	281
219209_at	IFIH1	219209_at	0.332297	7.97075	54341	219209_at	0.973887	7.97075	54264
219306_at	KIF15	219306_at	-0.237794	8.99566	606	219306_at	-0.659129	8.99566	556
219471_at	C13orf18	219471_at	-0.246784	12.2361	556	219471_at	-1.08174	12.2361	144
219517_at	NA	219517_at	-0.199255	10.794	948	219517_at	-1.30959	10.794	88
219546_at	BMP2K	219546_at	0.341341	8.18538	54376	219546_at	0.91891	8.18538	54216
219573_at	LRRC16A	219573_at	-0.256471	7.65773	507	219573_at	-0.770548	7.65773	360
219648_at	MREG	219648_at	0.252092	8.97839	53752	219648_at	1.18651	8.97839	54416
219737_s_at	PCDH9	219737_s_at	-0.491413	8.90999	68	219737_s_at	-1.7507	8.90999	23
219841_at	AICDA	219841_at	-0.439089	10.0608	100	219841_at	-0.731825	10.0608	410
220002_at	KIF26B	220002_at	0.477152	7.48618	54592	220002_at	1.12495	7.48618	54383
220034_at	IRAK3	220034_at	-0.275764	6.82629	413	220034_at	-0.676126	6.82629	514
220068_at	VPREB3	220068_at	-0.315693	7.94922	292	220068_at	-0.526119	7.94922	956
220081_x_at	HSD17B7	220081_x_at	0.320264	9.6729	54290	220081_x_at	0.642488	9.6729	53856
220157_x_at	NA	220157_x_at	-0.237694	7.46342	607	220157_x_at	-0.61852	7.46342	655
220330_s_at	SAMSN1	220330_s_at	0.349451	8.15327	54400	220330_s_at	1.59089	8.15327	54557
220595_at	PDZRN4	220595_at	-0.343795	7.33009	216	220595_at	-1.44468	7.33009	52
220770_s_at	C5orf54	220770_s_at	-0.199667	6.46768	941	220770_s_at	-0.63349	6.46768	623
221003_s_at	CAB39L	221003_s_at	-0.518086	7.59058	55	221003_s_at	-0.85093	7.59058	280
221011_s_at	LBH	221011_s_at	-0.362279	6.73481	181	221011_s_at	-0.557813	6.73481	839
221020_s_at	SLC25A32	221020_s_at	0.361633	10.8303	54442	221020_s_at	0.605579	10.8303	53766
221234_s_at	BACH2	221234_s_at	-0.275766	10.1196	412	221234_s_at	-0.762045	10.1196	373
221250_s_at	MXD3	221250_s_at	-0.207294	7.74572	855	221250_s_at	-0.548465	7.74572	869
221491_x_at	NA	221491_x_at	0.951913	9.31278	54673	221491_x_at	1.85479	9.31278	54599
221538_s_at	PLXNA1	221538_s_at	0.318811	7.50215	54284	221538_s_at	0.881892	7.50215	54194
221558_s_at	LEF1	221558_s_at	-0.349086	10.7156	202	221558_s_at	-0.834554	10.7156	292
221581_s_at	LAT2	221581_s_at	0.443475	8.32343	54572	221581_s_at	0.992998	8.32343	54276
221727_at	SUB1	221727_at	0.346538	7.888	54389	221727_at	0.697281	7.888	53953
221750_at	HMGCS1	221750_at	0.270577	9.25217	53955	221750_at	0.952593	9.25217	54248
221751_at	PANK3	221751_at	0.252117	10.1477	53753	221751_at	0.609505	10.1477	53781
221868_at	PAIP2B	221868_at	-0.360061	6.85534	188	221868_at	-0.551635	6.85534	858
221937_at	SYNRG	221937_at	-0.199375	8.80716	946	221937_at	-1.1114	8.80716	135
222309_at	NA	222309_at	0.285386	6.46349	54085	222309_at	0.584613	6.46349	53718
222442_s_at	ARL8B	222442_s_at	0.305819	10.4285	54220	222442_s_at	0.948444	10.4285	54244
222446_s_at	BACE2	222446_s_at	-0.271463	6.86897	431	222446_s_at	-0.614551	6.86897	662
222477_s_at	TM7SF3	222477_s_at	-0.243187	9.65452	571	222477_s_at	-0.646153	9.65452	591
222512_at	NUB1	222512_at	-0.272222	9.06982	426	222512_at	-0.673905	9.06982	523
222514_at	RRAGC	222514_at	0.277877	8.93386	54013	222514_at	1.45198	8.93386	54521
222669_s_at	NA	222669_s_at	0.329289	9.88763	54329	222669_s_at	0.595222	9.88763	53743
222821_s_at	GEMIN7	222821_s_at	-0.239277	8.74216	594	222821_s_at	-0.60356	8.74216	691
222857_s_at	KCNMB4	222857_s_at	-0.365649	7.77649	175	222857_s_at	-0.809795	7.77649	322
222870_s_at	B3GNT2	222870_s_at	0.273896	9.34553	53982	222870_s_at	0.620837	9.34553	53806
222995_s_at	RHBDD2	222995_s_at	0.319973	8.16025	54289	222995_s_at	0.624743	8.16025	53812
223046_at	EGLN1	223046_at	-0.241447	9.44764	577	223046_at	-0.919446	9.44764	228
223054_at	DNAJB11	223054_at	0.321966	9.80801	54299	223054_at	1.15777	9.80801	54399
223204_at	FAM198B	223204_at	-0.395036	6.46603	133	223204_at	-0.542355	6.46603	895
223209_s_at	SELS	223209_s_at	0.270039	9.20962	53950	223209_s_at	0.872291	9.20962	54184
223302_s_at	ZNF655	223302_s_at	0.313383	8.35957	54260	223302_s_at	0.567457	8.35957	53662
223309_x_at	PNPLA8	223309_x_at	-0.397489	8.86212	128	223309_x_at	-0.675416	8.86212	519
223310_x_at	PNPLA8	223310_x_at	-0.357465	9.39821	190	223310_x_at	-0.655083	9.39821	570
223311_s_at	MTA3	223311_s_at	-0.238622	8.89485	597	223311_s_at	-0.94029	8.89485	205
223342_at	RRM2B	223342_at	-0.224258	9.77208	697	223342_at	-1.56523	9.77208	35
223397_s_at	NIP7	223397_s_at	0.340539	9.30798	54375	223397_s_at	0.677162	9.30798	53925
223624_at	ANUBL1	223624_at	-0.228926	7.25238	649	223624_at	-0.802524	7.25238	329
223709_s_at	WNT10A	223709_s_at	-0.346586	8.69945	209	223709_s_at	-1.31959	8.69945	86
223734_at	C4orf49	223734_at	-0.353491	7.39371	195	223734_at	-0.713528	7.39371	445
223751_x_at	TLR10	223751_x_at	-0.224627	8.69272	692	223751_x_at	-1.0854	8.69272	143
223809_at	RGS18	223809_at	-0.853374	7.68489	2	223809_at	-1.71473	7.68489	28
223851_s_at	TNFRSF18	223851_s_at	0.345752	7.12696	54387	223851_s_at	0.599408	7.12696	53751
223982_s_at	PNPLA8	223982_s_at	-0.30659	9.45048	321	223982_s_at	-0.574947	9.45048	793
224314_s_at	EGLN1	224314_s_at	-0.218663	7.57524	741	224314_s_at	-0.727843	7.57524	417
224450_s_at	RIOK1	224450_s_at	0.251776	9.67742	53746	224450_s_at	0.742765	9.67742	54027
224499_s_at	AICDA	224499_s_at	-0.326035	10.713	261	224499_s_at	-0.662022	10.713	546
224520_s_at	BEST3	224520_s_at	-0.340978	8.39216	226	224520_s_at	-1.25087	8.39216	98
224553_s_at	TNFRSF18	224553_s_at	0.443802	7.49339	54573	224553_s_at	0.683708	7.49339	53933
224569_s_at	IRF2BP2	224569_s_at	0.539269	9.98876	54630	224569_s_at	1.86828	9.98876	54601
224570_s_at	IRF2BP2	224570_s_at	0.260547	8.54724	53842	224570_s_at	1.40003	8.54724	54499
224571_at	IRF2BP2	224571_at	0.393808	8.47786	54509	224571_at	1.22934	8.47786	54435
224572_s_at	IRF2BP2	224572_s_at	0.260468	8.79202	53838	224572_s_at	1.40837	8.79202	54503
224850_at	ATAD1	224850_at	0.338758	9.89916	54367	224850_at	0.641758	9.89916	53853
224956_at	NUFIP2	224956_at	0.244355	9.00794	53661	224956_at	0.687085	9.00794	53939
225057_at	SLC15A4	225057_at	0.350446	8.46719	54403	225057_at	0.889712	8.46719	54196
225136_at	PLEKHA2	225136_at	-0.202372	11.1698	907	225136_at	-0.832043	11.1698	296
225164_s_at	EIF2AK4	225164_s_at	-0.231566	8.71906	632	225164_s_at	-0.58882	8.71906	734
225382_at	ZNF275	225382_at	0.326906	8.74179	54322	225382_at	1.28533	8.74179	54454
225468_at	PATL1	225468_at	0.419696	9.0275	54547	225468_at	0.665824	9.0275	53902
225496_s_at	SYTL2	225496_s_at	-0.24628	8.06459	558	225496_s_at	-0.659293	8.06459	555
225512_at	ZBTB38	225512_at	0.262837	8.45328	53863	225512_at	1.0999	8.45328	54369
225570_at	SLC41A1	225570_at	-0.229594	8.73449	647	225570_at	-1.02261	8.73449	170
225625_at	ALKBH2	225625_at	-0.259892	9.07088	485	225625_at	-1.10507	9.07088	137
225636_at	STAT2	225636_at	-0.648973	8.88955	20	225636_at	-0.571051	8.88955	803
225706_at	GLCCI1	225706_at	-0.509384	8.68549	58	225706_at	-1.48681	8.68549	45
225912_at	TP53INP1	225912_at	-0.58347	9.50611	38	225912_at	-0.70045	9.50611	468
225914_s_at	CAB39L	225914_s_at	-0.799377	8.82552	7	225914_s_at	-0.871792	8.82552	263
225915_at	CAB39L	225915_at	-0.551238	8.18673	46	225915_at	-1.03694	8.18673	163
226065_at	PRICKLE1	226065_at	-0.19489	7.47371	1006	226065_at	-0.715826	7.47371	436
226099_at	ELL2	226099_at	0.537206	7.95981	54628	226099_at	0.637444	7.95981	53843
226119_at	PCMTD1	226119_at	-0.321441	7.85711	271	226119_at	-0.650238	7.85711	583
226218_at	IL7R	226218_at	-0.348805	9.65698	203	226218_at	-2.39926	9.65698	4
226223_at	NA	226223_at	-0.221852	9.783	712	226223_at	-0.912557	9.783	234
226347_at	NA	226347_at	-0.33896	7.58582	233	226347_at	-0.656031	7.58582	565
226397_s_at	NA	226397_s_at	0.358821	9.22262	54433	226397_s_at	2.99795	9.22262	54656
226440_at	DUSP22	226440_at	0.523445	9.38771	54617	226440_at	0.740501	9.38771	54022
226456_at	C16orf75	226456_at	-0.331281	8.81086	248	226456_at	-0.739264	8.81086	399
226560_at	NA	226560_at	0.417659	7.48395	54542	226560_at	2.07066	7.48395	54620
226574_at	PSPC1	226574_at	0.56041	9.68099	54635	226574_at	0.704492	9.68099	53963
226585_at	NEIL2	226585_at	0.726254	8.4981	54663	226585_at	1.39756	8.4981	54496
226614_s_at	FAM167A	226614_s_at	-0.672893	8.66642	18	226614_s_at	-1.0156	8.66642	174
226748_at	LYSMD2	226748_at	0.262306	7.33889	53859	226748_at	0.771213	7.33889	54072
226806_s_at	NFIA	226806_s_at	-0.241381	7.25217	578	226806_s_at	-0.620108	7.25217	650
226879_at	HVCN1	226879_at	0.323809	10.074	54308	226879_at	0.933626	10.074	54234
226881_at	GRPEL2	226881_at	0.296486	9.42923	54157	226881_at	0.976625	9.42923	54268
226933_s_at	ID4	226933_s_at	-0.370525	6.62685	160	226933_s_at	-0.766603	6.62685	365
227182_at	SUSD3	227182_at	-0.420797	8.76994	111	227182_at	-1.22548	8.76994	108
227189_at	CPNE5	227189_at	0.262274	9.6527	53857	227189_at	0.72156	9.6527	53988
227193_at	NA	227193_at	-0.316252	7.19759	290	227193_at	-0.879404	7.19759	253
227247_at	PLEKHA8	227247_at	-0.348339	7.81062	204	227247_at	-0.789423	7.81062	345
227337_at	ANKRD37	227337_at	-0.547673	7.75582	48	227337_at	-0.639649	7.75582	610
227525_at	GLCCI1	227525_at	-0.34443	9.25138	214	227525_at	-1.41985	9.25138	57
227610_at	TSPAN11	227610_at	-0.484478	7.61225	73	227610_at	-0.623056	7.61225	640
227719_at	SMAD9	227719_at	-0.298503	9.29732	344	227719_at	-1.33441	9.29732	78
227798_at	SMAD1	227798_at	-0.592886	9.21947	30	227798_at	-1.59942	9.21947	33
227842_at	RAB30	227842_at	0.296384	7.75397	54155	227842_at	0.793147	7.75397	54099
227921_at	NA	227921_at	-0.489289	8.51325	70	227921_at	-1.09752	8.51325	141
227983_at	RILPL2	227983_at	0.778862	9.1869	54667	227983_at	1.35774	9.1869	54482
228003_at	RAB30	228003_at	0.281865	9.00048	54052	228003_at	1.37369	9.00048	54487
228038_at	SOX2	228038_at	-0.219833	8.9818	730	228038_at	-1.72256	8.9818	26
228081_at	CCNG2	228081_at	-0.563479	7.04451	43	228081_at	-0.654239	7.04451	572
228092_at	CREM	228092_at	0.795011	8.71177	54669	228092_at	0.616146	8.71177	53798
228149_at	C7orf60	228149_at	-0.315736	7.9972	291	228149_at	-1.05161	7.9972	157
228191_at	NA	228191_at	0.345377	8.51314	54386	228191_at	0.74164	8.51314	54024
228238_at	GAS5	228238_at	0.255203	9.1452	53787	228238_at	0.582047	9.1452	53710
228245_s_at	NA	228245_s_at	0.415216	11.3179	54538	228245_s_at	0.616132	11.3179	53797
228258_at	TBC1D10C	228258_at	-0.296713	8.55252	350	228258_at	-0.75189	8.55252	382
228333_at	ZEB2	228333_at	0.276648	6.5395	54000	228333_at	0.901698	6.5395	54204
228340_at	TLE3	228340_at	-0.288635	7.81258	368	228340_at	-0.575698	7.81258	790
228381_at	LOC100287628	228381_at	0.339903	9.26063	54373	228381_at	0.635952	9.26063	53840
228485_s_at	SLC44A1	228485_s_at	-0.196615	8.25274	983	228485_s_at	-0.517483	8.25274	994
228499_at	PFKFB4	228499_at	-0.708532	7.09647	13	228499_at	-0.798574	7.09647	335
228603_at	ACTR3	228603_at	0.833183	8.40768	54671	228603_at	0.571441	8.40768	53675
228810_at	CCNYL1	228810_at	0.248169	7.69558	53706	228810_at	0.923192	7.69558	54223
229072_at	NA	229072_at	0.335126	8.75204	54351	229072_at	0.782937	8.75204	54087
229073_at	PRTG	229073_at	0.246642	7.61326	53689	229073_at	0.72408	7.61326	53992
229147_at	RASSF6	229147_at	-0.407666	10.336	120	229147_at	-1.40938	10.336	60
229257_at	TNRC18	229257_at	0.284342	7.47825	54077	229257_at	0.744083	7.47825	54029
229402_at	SAMD13	229402_at	-0.630737	7.93304	23	229402_at	-1.30886	7.93304	89
229437_at	MIR155HG	229437_at	0.33511	6.94059	54350	229437_at	2.2494	6.94059	54635
229700_at	ZNF738	229700_at	-0.261329	8.25414	476	229700_at	-0.522463	8.25414	973
229774_at	CXXC4	229774_at	-0.31253	7.14713	297	229774_at	-0.524875	7.14713	963
230121_at	C1orf133	230121_at	0.381361	8.47181	54485	230121_at	0.598377	8.47181	53749
230708_at	PRICKLE1	230708_at	-0.21983	6.71135	731	230708_at	-0.524776	6.71135	964
230778_at	NA	230778_at	-0.349886	6.58672	200	230778_at	-0.806642	6.58672	325
230793_at	LRRC16A	230793_at	-0.353269	8.40719	196	230793_at	-1.33851	8.40719	77
231303_at	NCRNA00158	231303_at	0.954207	7.62941	54674	231303_at	3.79798	7.62941	54667
231863_at	ING3	231863_at	0.440522	7.74778	54568	231863_at	1.08239	7.74778	54354
231898_x_at	SOX2OT	231898_x_at	-0.296161	7.18293	352	231898_x_at	-1.3019	7.18293	90
231929_at	IKZF2	231929_at	-0.307124	8.07896	317	231929_at	-1.11484	8.07896	134
231963_at	ANKRD33B	231963_at	0.562482	8.33001	54636	231963_at	1.58024	8.33001	54555
231972_at	NA	231972_at	0.279557	9.69715	54029	231972_at	2.97589	9.69715	54654
232914_s_at	SYTL2	232914_s_at	-0.270157	8.34424	436	232914_s_at	-0.778299	8.34424	352
233463_at	RASSF6	233463_at	-0.308413	6.74691	308	233463_at	-0.838321	6.74691	290
233506_at	NA	233506_at	0.24895	7.39082	53712	233506_at	0.819156	7.39082	54128
235132_at	LOC254128	235132_at	-0.299636	7.01408	340	235132_at	-0.525209	7.01408	961
235296_at	EIF5A2	235296_at	0.268361	7.57666	53934	235296_at	0.628582	7.57666	53823
235301_at	KIAA1324L	235301_at	-0.347515	8.11638	207	235301_at	-0.520026	8.11638	983
235310_at	GCET2	235310_at	-0.302497	9.04943	331	235310_at	-0.924043	9.04943	224
235572_at	SPC24	235572_at	-0.249199	8.32611	541	235572_at	-0.674644	8.32611	522
235638_at	RASSF6	235638_at	-0.448315	8.13683	91	235638_at	-1.41825	8.13683	58
235791_x_at	CHD1	235791_x_at	0.297585	8.01547	54161	235791_x_at	0.753665	8.01547	54041
236203_at	HLA-DQA1	236203_at	0.70561	7.32019	54657	236203_at	1.51113	7.32019	54537
236295_s_at	NLRC3	236295_s_at	-0.245449	7.12776	564	236295_s_at	-0.680847	7.12776	503
237464_at	NA	237464_at	-0.444987	7.01983	94	237464_at	-0.540347	7.01983	903
238013_at	PLEKHA2	238013_at	-0.217648	8.77416	748	238013_at	-0.861452	8.77416	270
238567_at	SGPP2	238567_at	0.279294	7.0815	54026	238567_at	1.4594	7.0815	54522
238604_at	NA	238604_at	0.425992	8.90342	54549	238604_at	0.756609	8.90342	54046
238617_at	NA	238617_at	0.697221	7.78298	54653	238617_at	1.21976	7.78298	54430
238712_at	NA	238712_at	-0.301668	7.13933	336	238712_at	-0.586759	7.13933	743
239066_at	NA	239066_at	-0.302145	7.70679	333	239066_at	-0.646482	7.70679	589
239292_at	NA	239292_at	-0.240505	7.47576	588	239292_at	-0.814467	7.47576	316
239451_at	NA	239451_at	0.30792	7.18338	54235	239451_at	1.46175	7.18338	54523
239835_at	KBTBD8	239835_at	0.297589	10.0636	54162	239835_at	1.12555	10.0636	54384
240178_at	NA	240178_at	-0.203914	7.25868	885	240178_at	-1.02604	7.25868	169
242127_at	NA	242127_at	-0.1968	7.41312	981	242127_at	-0.825236	7.41312	305
242344_at	GABRB2	242344_at	-0.20241	6.48042	905	242344_at	-0.644498	6.48042	597
242388_x_at	TAGAP	242388_x_at	-0.221136	6.96976	719	242388_x_at	-0.538772	6.96976	912
242473_at	TRAF4	242473_at	0.259313	7.99062	53826	242473_at	1.31632	7.99062	54469
242681_at	NA	242681_at	-0.446203	7.06546	93	242681_at	-0.981342	7.06546	186
243409_at	FOXL1	243409_at	-0.233179	7.56698	620	243409_at	-1.08597	7.56698	142
243611_at	MICALCL	243611_at	-0.322053	6.66516	268	243611_at	-0.634756	6.66516	621
243931_at	NA	243931_at	0.633938	7.59983	54646	243931_at	1.34522	7.59983	54477
244189_at	TTC28-AS1	244189_at	-0.207214	7.35242	857	244189_at	-0.551201	7.35242	861
244317_at	KIAA1324L	244317_at	-0.228671	7.87255	653	244317_at	-0.581526	7.87255	764
244407_at	CYP39A1	244407_at	-0.264108	7.17589	464	244407_at	-1.3403	7.17589	76
266_s_at	CD24	266_s_at	-0.21742	10.2834	752	266_s_at	-0.705702	10.2834	458
38149_at	ARHGAP25	38149_at	0.411805	8.9865	54533	38149_at	1.84917	8.9865	54596
50221_at	TFEB	50221_at	0.393231	9.26615	54506	50221_at	0.643046	9.26615	53858
59644_at	BMP2K	59644_at	0.363325	8.17391	54445	59644_at	0.962839	8.17391	54255
