# Supplementary material for: Global gene expression changes of in vitro stimulated human transformed germinal centre B cells as surrogate for oncogenic pathway activation in individual aggressive B cell lymphomas
Source: Cell Commun Signal. 2012 Dec 20;10:43. doi: 10.1186/1478-811X-10-43 (PMC3566944; doi:10.1186/1478-811X-10-43)
Supplement: Additional file 18 — Table S14. Differentially expressed genes overlapping between BAFF and α-IgM stimulation. [file 1478-811X-10-43-S18.xls]

## Sheet: Tabelle1
			BAFF stimulation				BCR activation
	GenSymbols_OL	ID	log2FC	AveExpr	ONE_Order	ID	log2FC	AveExpr	TWO_Order
1552497_a_at	SLAMF6	1552497_a_at	-0.282204	7.8499	192	1552497_a_at	-1.10619	7.8499	136
1552648_a_at	TNFRSF10A	1552648_a_at	0.328804	8.04027	53979	1552648_a_at	1.28482	8.04027	54453
1554352_s_at	DENND4A	1554352_s_at	0.362717	9.34607	54219	1554352_s_at	1.74774	9.34607	54579
1554452_a_at	C7orf68	1554452_a_at	-0.540529	9.21768	27	1554452_a_at	-1.44269	9.21768	53
1555325_s_at	NA	1555325_s_at	0.360899	7.03891	54204	1555325_s_at	0.589534	7.03891	53737
1555731_a_at	AP1S3	1555731_a_at	0.423435	9.45243	54439	1555731_a_at	1.415	9.45243	54508
1555734_x_at	AP1S3	1555734_x_at	0.405245	8.8053	54386	1555734_x_at	1.27922	8.8053	54450
1555852_at	PSMB9	1555852_at	-0.307837	8.32946	140	1555852_at	-1.03372	8.32946	165
1555878_at	RPS24	1555878_at	0.530259	7.53338	54620	1555878_at	0.588709	7.53338	53732
1555888_at	UBR5	1555888_at	-0.225612	7.14451	414	1555888_at	-1.12068	7.14451	133
1555989_at	NA	1555989_at	-0.286747	9.2585	182	1555989_at	-1.02247	9.2585	171
1556180_at	LOC729678	1556180_at	-0.190079	7.23118	749	1556180_at	-0.618096	7.23118	657
1557122_s_at	GABRB2	1557122_s_at	-0.233199	6.70743	376	1557122_s_at	-0.564659	6.70743	821
1557139_at	NA	1557139_at	-0.328773	7.31945	118	1557139_at	-1.74058	7.31945	24
1568592_at	TRIM69	1568592_at	-0.270749	7.96266	231	1568592_at	-0.937205	7.96266	207
1568954_s_at	C16orf72	1568954_s_at	0.395675	8.34632	54355	1568954_s_at	0.812258	8.34632	54123
1569034_a_at	LOC440864	1569034_a_at	-0.336839	7.86655	106	1569034_a_at	-1.05919	7.86655	154
200598_s_at	HSP90B1	200598_s_at	0.52335	10.3258	54613	200598_s_at	1.05859	10.3258	54330
200599_s_at	HSP90B1	200599_s_at	0.499213	11.6842	54588	200599_s_at	1.16234	11.6842	54400
200760_s_at	ARL6IP5	200760_s_at	-0.221187	8.75049	450	200760_s_at	-0.762736	8.75049	371
200787_s_at	PEA15	200787_s_at	0.528161	8.75177	54619	200787_s_at	1.09126	8.75177	54361
200788_s_at	PEA15	200788_s_at	0.488012	8.90707	54568	200788_s_at	1.38588	8.90707	54491
200810_s_at	CIRBP	200810_s_at	0.341631	10.9788	54068	200810_s_at	0.652973	10.9788	53880
201008_s_at	TXNIP	201008_s_at	-0.69929	8.12862	8	201008_s_at	-1.1412	8.12862	124
201009_s_at	TXNIP	201009_s_at	-0.621385	8.2088	17	201009_s_at	-1.02124	8.2088	172
201010_s_at	TXNIP	201010_s_at	-0.747394	8.40229	4	201010_s_at	-1.1496	8.40229	122
201259_s_at	SYPL1	201259_s_at	-0.179808	10.8553	903	201259_s_at	-0.81935	10.8553	311
201309_x_at	C5orf13	201309_x_at	-0.248169	9.39895	299	201309_x_at	-0.795014	9.39895	339
201310_s_at	C5orf13	201310_s_at	-0.341278	11.2937	102	201310_s_at	-0.873345	11.2937	262
201818_at	LPCAT1	201818_at	0.331788	8.85619	54009	201818_at	0.582103	8.85619	53711
201848_s_at	BNIP3	201848_s_at	-0.721036	8.40113	6	201848_s_at	-0.582133	8.40113	762
201849_at	BNIP3	201849_at	-0.797486	9.75339	3	201849_at	-0.585757	9.75339	747
201896_s_at	PSRC1	201896_s_at	-0.201123	7.29966	632	201896_s_at	-0.709712	7.29966	453
201963_at	ACSL1	201963_at	0.323221	8.91428	53933	201963_at	1.06161	8.91428	54333
202047_s_at	CBX6	202047_s_at	0.320603	8.92773	53914	202047_s_at	0.820591	8.92773	54130
202082_s_at	SEC14L1	202082_s_at	-0.23026	7.76606	393	202082_s_at	-0.840616	7.76606	288
202084_s_at	SEC14L1	202084_s_at	-0.177564	9.413	943	202084_s_at	-1.34343	9.413	74
202364_at	MXI1	202364_at	-0.242668	9.39977	329	202364_at	-1.04721	9.39977	160
202478_at	TRIB2	202478_at	-0.340539	8.91412	103	202478_at	-0.971622	8.91412	193
202479_s_at	TRIB2	202479_s_at	-0.236298	7.79022	363	202479_s_at	-0.821444	7.79022	309
202637_s_at	ICAM1	202637_s_at	0.532797	8.38668	54621	202637_s_at	0.614764	8.38668	53794
202638_s_at	ICAM1	202638_s_at	0.566609	8.05955	54636	202638_s_at	0.755128	8.05955	54043
202643_s_at	TNFAIP3	202643_s_at	0.304123	8.43217	53725	202643_s_at	2.55847	8.43217	54648
202644_s_at	TNFAIP3	202644_s_at	0.33017	9.14768	53996	202644_s_at	2.61195	9.14768	54649
202723_s_at	FOXO1	202723_s_at	0.299335	8.51189	53673	202723_s_at	0.571392	8.51189	53674
202741_at	PRKACB	202741_at	-0.279405	10.576	205	202741_at	-1.01343	10.576	175
202742_s_at	PRKACB	202742_s_at	-0.205111	9.73786	581	202742_s_at	-1.07172	9.73786	146
202769_at	CCNG2	202769_at	-0.573796	9.09357	22	202769_at	-0.597646	9.09357	708
202770_s_at	CCNG2	202770_s_at	-0.515117	8.63913	32	202770_s_at	-0.564645	8.63913	822
202871_at	TRAF4	202871_at	0.413086	9.43522	54409	202871_at	0.982395	9.43522	54271
202925_s_at	PLAGL2	202925_s_at	0.337697	8.07554	54041	202925_s_at	0.584069	8.07554	53716
202951_at	STK38	202951_at	-0.180887	9.40808	874	202951_at	-1.05575	9.40808	155
203088_at	FBLN5	203088_at	-0.358949	6.96307	87	203088_at	-0.585581	6.96307	748
203140_at	BCL6	203140_at	-0.230268	10.6005	392	203140_at	-2.03721	10.6005	13
203217_s_at	ST3GAL5	203217_s_at	0.348937	8.13237	54116	203217_s_at	0.731231	8.13237	54005
203290_at	HLA-DQA1	203290_at	0.731491	10.4463	54671	203290_at	1.39099	10.4463	54493
203428_s_at	ASF1A	203428_s_at	-0.245043	10.012	316	203428_s_at	-1.3427	10.012	75
203435_s_at	MME	203435_s_at	-0.188623	9.83463	767	203435_s_at	-0.588491	9.83463	738
203555_at	PTPN18	203555_at	-0.231362	8.35352	386	203555_at	-0.586312	8.35352	746
203588_s_at	TFDP2	203588_s_at	-0.241054	10.8532	338	203588_s_at	-0.715093	10.8532	438
203697_at	FRZB	203697_at	-0.261793	6.91311	256	203697_at	-0.704764	6.91311	459
203760_s_at	SLA	203760_s_at	-0.20261	7.4604	613	203760_s_at	-0.684217	7.4604	491
203761_at	SLA	203761_at	-0.221803	7.80933	445	203761_at	-0.940603	7.80933	204
203810_at	DNAJB4	203810_at	-0.25348	8.10548	281	203810_at	-2.15638	8.10548	11
203811_s_at	DNAJB4	203811_s_at	-0.279968	8.17709	203	203811_s_at	-1.75239	8.17709	22
203927_at	NFKBIE	203927_at	0.46981	8.61963	54532	203927_at	1.9581	8.61963	54609
204042_at	WASF3	204042_at	-0.273793	6.8433	222	204042_at	-0.694512	6.8433	478
204197_s_at	RUNX3	204197_s_at	0.585758	9.10314	54645	204197_s_at	0.736212	9.10314	54016
204198_s_at	RUNX3	204198_s_at	0.701794	9.45189	54667	204198_s_at	0.70776	9.45189	53970
204258_at	CHD1	204258_at	0.364069	8.51561	54229	204258_at	0.838465	8.51561	54147
204286_s_at	PMAIP1	204286_s_at	0.307366	10.3649	53771	204286_s_at	0.672463	10.3649	53913
204340_at	TMEM187	204340_at	-0.24723	6.81904	303	204340_at	-0.545382	6.81904	884
204429_s_at	SLC2A5	204429_s_at	-0.272358	9.99616	225	204429_s_at	-1.26334	9.99616	97
204435_at	NUPL1	204435_at	0.368252	7.85338	54246	204435_at	0.765138	7.85338	54063
204484_at	PIK3C2B	204484_at	-0.297096	8.89718	156	204484_at	-0.691336	8.89718	481
204562_at	IRF4	204562_at	0.449853	11.0001	54499	204562_at	1.53358	11.0001	54544
204567_s_at	ABCG1	204567_s_at	-0.291479	7.36717	167	204567_s_at	-1.13894	7.36717	127
204645_at	CCNT2	204645_at	0.318704	7.79751	53900	204645_at	0.668338	7.79751	53905
204670_x_at	NA	204670_x_at	0.464995	12.3349	54525	204670_x_at	0.911029	12.3349	54212
204882_at	ARHGAP25	204882_at	0.345047	8.60028	54088	204882_at	1.84552	8.60028	54594
204951_at	RHOH	204951_at	-0.270046	9.74173	233	204951_at	-2.00506	9.74173	14
204970_s_at	MAFG	204970_s_at	0.308499	7.50777	53787	204970_s_at	0.628113	7.50777	53821
204982_at	GIT2	204982_at	-0.262333	7.90825	254	204982_at	-0.536425	7.90825	920
205101_at	CIITA	205101_at	0.360139	7.26447	54198	205101_at	0.776138	7.26447	54078
205167_s_at	CDC25C	205167_s_at	-0.202719	7.84822	610	205167_s_at	-0.532851	7.84822	934
205173_x_at	CD58	205173_x_at	0.567595	9.22298	54637	205173_x_at	1.94584	9.22298	54607
205205_at	RELB	205205_at	0.404042	9.05863	54382	205205_at	0.919793	9.05863	54217
205484_at	SIT1	205484_at	-0.278163	9.09623	209	205484_at	-0.529689	9.09623	941
205548_s_at	BTG3	205548_s_at	0.370209	8.71223	54259	205548_s_at	0.601245	8.71223	53754
205692_s_at	CD38	205692_s_at	-0.220763	9.53886	453	205692_s_at	-0.579465	9.53886	769
205798_at	IL7R	205798_at	-0.400991	9.64756	61	205798_at	-2.37069	9.64756	6
205822_s_at	HMGCS1	205822_s_at	0.299167	9.34969	53669	205822_s_at	0.967241	9.34969	54256
205903_s_at	KCNN3	205903_s_at	-0.431641	6.8576	47	205903_s_at	-0.558914	6.8576	838
205922_at	VNN2	205922_at	-0.278578	7.95433	208	205922_at	-0.929744	7.95433	217
205965_at	BATF	205965_at	0.348518	9.42258	54114	205965_at	0.923616	9.42258	54224
206953_s_at	LPHN2	206953_s_at	-0.214386	6.75337	500	206953_s_at	-0.647118	6.75337	588
207275_s_at	ACSL1	207275_s_at	0.329173	8.52732	53982	207275_s_at	1.0409	8.52732	54314
207426_s_at	TNFSF4	207426_s_at	0.43463	7.30096	54461	207426_s_at	0.645719	7.30096	53865
207535_s_at	NFKB2	207535_s_at	0.500529	8.22908	54589	207535_s_at	1.21641	8.22908	54428
207543_s_at	P4HA1	207543_s_at	-0.653593	9.00959	12	207543_s_at	-0.570151	9.00959	806
207761_s_at	METTL7A	207761_s_at	-0.291801	9.59574	166	207761_s_at	-0.728913	9.59574	415
207777_s_at	SP140	207777_s_at	-0.193127	7.60066	711	207777_s_at	-0.562258	7.60066	827
207838_x_at	PBXIP1	207838_x_at	-0.274767	6.84212	216	207838_x_at	-0.51069	6.84212	1023
208152_s_at	DDX21	208152_s_at	0.470493	11.9576	54535	208152_s_at	0.783006	11.9576	54088
208306_x_at	NA	208306_x_at	0.367192	11.8832	54241	208306_x_at	0.739612	11.8832	54020
208650_s_at	CD24	208650_s_at	-0.290599	10.7836	170	208650_s_at	-0.600927	10.7836	700
208685_x_at	BRD2	208685_x_at	0.311389	9.83217	53818	208685_x_at	0.653819	9.83217	53881
208937_s_at	ID1	208937_s_at	-2.07457	7.73293	1	208937_s_at	-2.09269	7.73293	12
209006_s_at	C1orf63	209006_s_at	0.648725	6.98926	54660	209006_s_at	0.580633	6.98926	53705
209034_at	PNRC1	209034_at	-0.283195	8.90768	191	209034_at	-0.73989	8.90768	397
209102_s_at	HBP1	209102_s_at	-0.48366	8.16066	35	209102_s_at	-0.776057	8.16066	356
209236_at	SLC23A2	209236_at	0.585965	8.55799	54646	209236_at	1.15044	8.55799	54396
209276_s_at	GLRX	209276_s_at	-0.333671	9.24169	110	209276_s_at	-0.578542	9.24169	777
209291_at	ID4	209291_at	-0.923697	8.88479	2	209291_at	-2.68735	8.88479	2
209292_at	ID4	209292_at	-0.572304	7.09987	23	209292_at	-1.4761	7.09987	49
209293_x_at	ID4	209293_x_at	-0.533227	7.7885	28	209293_x_at	-0.895576	7.7885	243
209312_x_at	NA	209312_x_at	0.436926	12.7735	54466	209312_x_at	0.831733	12.7735	54141
209321_s_at	ADCY3	209321_s_at	0.305469	8.35181	53751	209321_s_at	0.575633	8.35181	53684
209324_s_at	RGS16	209324_s_at	0.439558	8.68204	54474	209324_s_at	2.09875	8.68204	54624
209325_s_at	RGS16	209325_s_at	0.323997	8.6754	53943	209325_s_at	2.31635	8.6754	54638
209480_at	HLA-DQB1	209480_at	0.409608	9.25084	54398	209480_at	2.20566	9.25084	54631
209621_s_at	PDLIM3	209621_s_at	0.303499	8.95489	53718	209621_s_at	0.742219	8.95489	54026
209636_at	NFKB2	209636_at	0.379547	7.4182	54303	209636_at	1.09843	7.4182	54366
209682_at	CBLB	209682_at	-0.25184	7.83112	286	209682_at	-0.976619	7.83112	189
209771_x_at	CD24	209771_x_at	-0.42993	12.1644	48	209771_x_at	-0.584919	12.1644	753
209772_s_at	CD24	209772_s_at	-0.578202	10.3934	21	209772_s_at	-0.76756	10.3934	362
209790_s_at	CASP6	209790_s_at	-0.253831	8.61065	279	209790_s_at	-0.823467	8.61065	307
209823_x_at	HLA-DQB1	209823_x_at	0.725947	8.75042	54670	209823_x_at	1.38785	8.75042	54492
210001_s_at	SOCS1	210001_s_at	-0.182881	7.38214	839	210001_s_at	-1.07722	7.38214	145
210117_at	SPAG1	210117_at	-0.20226	7.77018	621	210117_at	-0.671385	7.77018	526
210130_s_at	TM7SF2	210130_s_at	-0.177322	7.93951	947	210130_s_at	-0.511503	7.93951	1019
210220_at	FZD2	210220_at	-0.255431	6.77001	273	210220_at	-0.565456	6.77001	819
210387_at	NA	210387_at	-0.287978	6.40688	178	210387_at	-0.62296	6.40688	642
210538_s_at	BIRC3	210538_s_at	0.508432	9.84035	54598	210538_s_at	0.730156	9.84035	54003
210640_s_at	GPER	210640_s_at	-0.684173	7.10683	9	210640_s_at	-0.673495	7.10683	524
210889_s_at	FCGR2B	210889_s_at	-0.281599	7.01874	197	210889_s_at	-0.561527	7.01874	829
211113_s_at	ABCG1	211113_s_at	-0.23147	7.05167	384	211113_s_at	-0.533763	7.05167	929
211559_s_at	CCNG2	211559_s_at	-0.635398	8.53492	15	211559_s_at	-0.595614	8.53492	717
211654_x_at	HLA-DQB1	211654_x_at	0.554739	10.2158	54634	211654_x_at	1.50353	10.2158	54535
211656_x_at	HLA-DQB1	211656_x_at	0.6129	9.6868	54654	211656_x_at	1.40104	9.6868	54500
211744_s_at	CD58	211744_s_at	0.47231	8.39808	54540	211744_s_at	1.7446	8.39808	54578
211899_s_at	TRAF4	211899_s_at	0.360183	8.27587	54199	211899_s_at	0.881259	8.27587	54193
211936_at	HSPA5	211936_at	0.351792	12.0228	54136	211936_at	1.79995	12.0228	54590
211948_x_at	PRRC2C	211948_x_at	0.550945	9.38639	54631	211948_x_at	0.591818	9.38639	53740
211996_s_at	NA	211996_s_at	0.497261	7.67244	54583	211996_s_at	0.678395	7.67244	53926
212021_s_at	MKI67	212021_s_at	0.666059	8.38032	54663	212021_s_at	0.576347	8.38032	53689
212022_s_at	MKI67	212022_s_at	0.761115	8.76449	54674	212022_s_at	0.565763	8.76449	53656
212104_s_at	RBFOX2	212104_s_at	-0.33418	9.32168	109	212104_s_at	-1.4812	9.32168	46
212259_s_at	PBXIP1	212259_s_at	-0.292213	7.27608	164	212259_s_at	-0.577277	7.27608	780
212288_at	FNBP1	212288_at	0.494291	9.68018	54578	212288_at	0.888557	9.68018	54195
212297_at	ATP13A3	212297_at	0.372687	9.80752	54267	212297_at	0.597598	9.80752	53747
212300_at	TXLNA	212300_at	0.311638	8.31862	53822	212300_at	0.745479	8.31862	54033
212500_at	ADO	212500_at	0.317653	8.49622	53888	212500_at	1.07216	8.49622	54348
212631_at	STX7	212631_at	-0.205319	9.44688	577	212631_at	-1.32533	9.44688	82
212671_s_at	NA	212671_s_at	0.651477	11.0562	54661	212671_s_at	1.38294	11.0562	54490
212689_s_at	KDM3A	212689_s_at	-0.412177	8.66826	55	212689_s_at	-0.620452	8.66826	649
212783_at	RBBP6	212783_at	0.508597	9.16994	54600	212783_at	0.58347	9.16994	53715
212977_at	CXCR7	212977_at	-0.21755	7.68823	477	212977_at	-1.06435	7.68823	150
212998_x_at	HLA-DQB1	212998_x_at	0.708068	10.3782	54669	212998_x_at	1.64171	10.3782	54567
212999_x_at	HLA-DQB1	212999_x_at	0.399229	8.03469	54371	212999_x_at	1.70518	8.03469	54574
213134_x_at	BTG3	213134_x_at	0.39347	9.60236	54346	213134_x_at	0.622568	9.60236	53807
213261_at	TRANK1	213261_at	-0.274322	8.20176	219	213261_at	-0.746482	8.20176	390
213283_s_at	SALL2	213283_s_at	-0.394457	7.51713	64	213283_s_at	-1.18887	7.51713	114
213313_at	RABGAP1	213313_at	-0.179805	9.0768	904	213313_at	-0.574023	9.0768	797
213359_at	HNRNPD	213359_at	0.416096	7.1584	54420	213359_at	0.616183	7.1584	53799
213388_at	PDE4DIP	213388_at	-0.287003	7.21247	180	213388_at	-1.1304	7.21247	129
213537_at	HLA-DPA1	213537_at	0.476251	8.82556	54550	213537_at	0.802259	8.82556	54111
213743_at	CCNT2	213743_at	0.333858	7.75982	54024	213743_at	0.570642	7.75982	53670
213831_at	HLA-DQA1	213831_at	0.52791	9.34274	54618	213831_at	1.41383	9.34274	54507
213901_x_at	RBFOX2	213901_x_at	-0.220543	8.26506	455	213901_x_at	-1.36463	8.26506	71
213940_s_at	FNBP1	213940_s_at	0.29925	9.19428	53671	213940_s_at	0.717438	9.19428	53983
214055_x_at	PRRC2C	214055_x_at	0.677306	9.33483	54665	214055_x_at	0.641444	9.33483	53852
214239_x_at	PCGF2	214239_x_at	-0.250671	7.10693	291	214239_x_at	-0.630133	7.10693	629
214787_at	DENND4A	214787_at	0.598781	8.47706	54650	214787_at	1.84831	8.47706	54595
215193_x_at	NA	215193_x_at	0.412578	12.5243	54407	215193_x_at	0.860893	12.5243	54167
216379_x_at	CD24	216379_x_at	-0.526843	12.1125	29	216379_x_at	-0.701577	12.1125	466
216396_s_at	EI24	216396_s_at	0.356441	9.12367	54177	216396_s_at	0.619992	9.12367	53804
216449_x_at	HSP90B1	216449_x_at	0.478874	9.8835	54555	216449_x_at	1.09212	9.8835	54362
216942_s_at	CD58	216942_s_at	0.441319	8.5232	54477	216942_s_at	1.74792	8.5232	54580
217437_s_at	TACC1	217437_s_at	0.390135	8.5418	54336	217437_s_at	1.48888	8.5418	54532
217739_s_at	NAMPT	217739_s_at	0.332501	11.0189	54017	217739_s_at	0.603443	11.0189	53757
218076_s_at	ARHGAP17	218076_s_at	0.345446	9.8691	54091	218076_s_at	0.614264	9.8691	53793
218248_at	FAM111A	218248_at	-0.245915	9.65288	311	218248_at	-0.517462	9.65288	995
218274_s_at	ANKZF1	218274_s_at	-0.224422	8.13584	422	218274_s_at	-0.772961	8.13584	358
218507_at	C7orf68	218507_at	-0.630615	9.47825	16	218507_at	-1.48115	9.47825	47
218750_at	TAF1D	218750_at	0.477225	7.51196	54553	218750_at	0.609693	7.51196	53783
218810_at	ZC3H12A	218810_at	0.321126	8.31039	53916	218810_at	0.626785	8.31039	53819
218858_at	DEPTOR	218858_at	-0.298733	9.52079	152	218858_at	-1.00341	9.52079	177
218862_at	ASB13	218862_at	-0.422827	8.47804	51	218862_at	-1.4178	8.47804	59
218935_at	EHD3	218935_at	-0.288338	7.48708	176	218935_at	-0.511575	7.48708	1018
218949_s_at	QRSL1	218949_s_at	-0.193361	10.4546	707	218949_s_at	-0.874802	10.4546	258
218951_s_at	PLCXD1	218951_s_at	-0.232937	8.4052	377	218951_s_at	-0.688542	8.4052	486
218976_at	DNAJC12	218976_at	-0.218877	9.32755	469	218976_at	-0.660116	9.32755	551
218980_at	FHOD3	218980_at	-0.327747	6.64145	121	218980_at	-0.858998	6.64145	274
219209_at	IFIH1	219209_at	0.350852	7.97075	54130	219209_at	0.973887	7.97075	54264
219437_s_at	ANKRD11	219437_s_at	0.344067	7.42571	54081	219437_s_at	0.702918	7.42571	53959
219471_at	C13orf18	219471_at	-0.18784	12.2361	777	219471_at	-1.08174	12.2361	144
219546_at	BMP2K	219546_at	0.352601	8.18538	54146	219546_at	0.91891	8.18538	54216
219641_at	DET1	219641_at	-0.204802	7.87821	584	219641_at	-0.630216	7.87821	628
219648_at	MREG	219648_at	0.640732	8.97839	54659	219648_at	1.18651	8.97839	54416
219737_s_at	PCDH9	219737_s_at	-0.319598	8.90999	127	219737_s_at	-1.7507	8.90999	23
219743_at	HEY2	219743_at	-0.331444	7.26439	114	219743_at	-1.28911	7.26439	91
220002_at	KIF26B	220002_at	0.315862	7.48618	53870	220002_at	1.12495	7.48618	54383
220081_x_at	HSD17B7	220081_x_at	0.302263	9.6729	53705	220081_x_at	0.642488	9.6729	53856
220494_s_at	NA	220494_s_at	0.374995	8.43946	54282	220494_s_at	1.70993	8.43946	54575
220770_s_at	C5orf54	220770_s_at	-0.191948	6.46768	721	220770_s_at	-0.63349	6.46768	623
221003_s_at	CAB39L	221003_s_at	-0.255291	7.59058	276	221003_s_at	-0.85093	7.59058	280
221011_s_at	LBH	221011_s_at	-0.312717	6.73481	136	221011_s_at	-0.557813	6.73481	839
221020_s_at	SLC25A32	221020_s_at	0.340239	10.8303	54055	221020_s_at	0.605579	10.8303	53766
221081_s_at	DENND2D	221081_s_at	-0.242056	7.92004	332	221081_s_at	-0.733536	7.92004	407
221491_x_at	NA	221491_x_at	0.703981	9.31278	54668	221491_x_at	1.85479	9.31278	54599
221501_x_at	PKD1P1	221501_x_at	0.606226	9.1297	54653	221501_x_at	0.572731	9.1297	53677
221538_s_at	PLXNA1	221538_s_at	0.368715	7.50215	54250	221538_s_at	0.881892	7.50215	54194
221558_s_at	LEF1	221558_s_at	-0.274925	10.7156	215	221558_s_at	-0.834554	10.7156	292
221868_at	PAIP2B	221868_at	-0.208465	6.85534	548	221868_at	-0.551635	6.85534	858
222477_s_at	TM7SF3	222477_s_at	-0.180863	9.65452	875	222477_s_at	-0.646153	9.65452	591
222512_at	NUB1	222512_at	-0.253365	9.06982	282	222512_at	-0.673905	9.06982	523
222669_s_at	NA	222669_s_at	0.392712	9.88763	54344	222669_s_at	0.595222	9.88763	53743
222857_s_at	KCNMB4	222857_s_at	-0.224036	7.77649	425	222857_s_at	-0.809795	7.77649	322
223046_at	EGLN1	223046_at	-0.237494	9.44764	352	223046_at	-0.919446	9.44764	228
223054_at	DNAJB11	223054_at	0.33519	9.80801	54031	223054_at	1.15777	9.80801	54399
223159_s_at	NEK6	223159_s_at	0.415125	8.98985	54415	223159_s_at	1.0986	8.98985	54367
223204_at	FAM198B	223204_at	-0.335176	6.46603	107	223204_at	-0.542355	6.46603	895
223297_at	AMMECR1L	223297_at	0.324971	8.40914	53949	223297_at	0.712989	8.40914	53977
223309_x_at	PNPLA8	223309_x_at	-0.305974	8.86212	142	223309_x_at	-0.675416	8.86212	519
223310_x_at	PNPLA8	223310_x_at	-0.206705	9.39821	567	223310_x_at	-0.655083	9.39821	570
223332_x_at	RNF126	223332_x_at	0.363192	9.79961	54222	223332_x_at	0.578781	9.79961	53697
223734_at	C4orf49	223734_at	-0.268886	7.39371	236	223734_at	-0.713528	7.39371	445
223751_x_at	TLR10	223751_x_at	-0.277247	8.69272	210	223751_x_at	-1.0854	8.69272	143
223809_at	RGS18	223809_at	-0.659582	7.68489	11	223809_at	-1.71473	7.68489	28
224314_s_at	EGLN1	224314_s_at	-0.206237	7.57524	571	224314_s_at	-0.727843	7.57524	417
224569_s_at	IRF2BP2	224569_s_at	0.444385	9.98876	54486	224569_s_at	1.86828	9.98876	54601
224598_at	MGAT4B	224598_at	0.375202	9.02756	54283	224598_at	1.12795	9.02756	54385
224791_at	ASAP1	224791_at	0.400168	8.11174	54373	224791_at	0.564975	8.11174	53654
224850_at	ATAD1	224850_at	0.339308	9.89916	54046	224850_at	0.641758	9.89916	53853
225321_s_at	PILRB	225321_s_at	0.374607	7.31553	54278	225321_s_at	1.14929	7.31553	54395
225403_at	C9orf23	225403_at	-0.211567	9.06029	521	225403_at	-0.619018	9.06029	652
225468_at	PATL1	225468_at	0.339919	9.0275	54052	225468_at	0.665824	9.0275	53902
225636_at	STAT2	225636_at	-0.365003	8.88955	79	225636_at	-0.571051	8.88955	803
225706_at	GLCCI1	225706_at	-0.406729	8.68549	57	225706_at	-1.48681	8.68549	45
225811_at	C11orf58	225811_at	0.489947	8.33695	54571	225811_at	0.576302	8.33695	53688
225912_at	TP53INP1	225912_at	-0.474318	9.50611	38	225912_at	-0.70045	9.50611	468
225914_s_at	CAB39L	225914_s_at	-0.354775	8.82552	91	225914_s_at	-0.871792	8.82552	263
225915_at	CAB39L	225915_at	-0.183497	8.18673	832	225915_at	-1.03694	8.18673	163
225932_s_at	HNRNPA2B1	225932_s_at	0.443224	9.22776	54483	225932_s_at	0.567785	9.22776	53663
226065_at	PRICKLE1	226065_at	-0.244233	7.47371	321	226065_at	-0.715826	7.47371	436
226099_at	ELL2	226099_at	0.747308	7.95981	54673	226099_at	0.637444	7.95981	53843
226218_at	IL7R	226218_at	-0.292481	9.65698	162	226218_at	-2.39926	9.65698	4
226223_at	NA	226223_at	-0.226772	9.783	405	226223_at	-0.912557	9.783	234
226440_at	DUSP22	226440_at	0.306396	9.38771	53761	226440_at	0.740501	9.38771	54022
226456_at	C16orf75	226456_at	-0.262111	8.81086	255	226456_at	-0.739264	8.81086	399
226488_at	RCCD1	226488_at	-0.17372	9.23734	1012	226488_at	-0.627598	9.23734	632
226560_at	NA	226560_at	0.300021	7.48395	53681	226560_at	2.07066	7.48395	54620
226574_at	PSPC1	226574_at	0.329792	9.68099	53993	226574_at	0.704492	9.68099	53963
226583_at	C12orf76	226583_at	-0.239838	7.64441	344	226583_at	-0.851543	7.64441	279
226585_at	NEIL2	226585_at	0.31565	8.4981	53864	226585_at	1.39756	8.4981	54496
226614_s_at	FAM167A	226614_s_at	-0.476395	8.66642	36	226614_s_at	-1.0156	8.66642	174
226744_at	METTL16	226744_at	0.398621	10.2363	54369	226744_at	0.643207	10.2363	53859
226853_at	BMP2K	226853_at	0.402781	7.91619	54377	226853_at	0.91866	7.91619	54214
226879_at	HVCN1	226879_at	0.315479	10.074	53861	226879_at	0.933626	10.074	54234
226881_at	GRPEL2	226881_at	0.31845	9.42923	53899	226881_at	0.976625	9.42923	54268
226914_at	ARPC5L	226914_at	0.316319	9.07999	53877	226914_at	0.790914	9.07999	54096
226933_s_at	ID4	226933_s_at	-0.401692	6.62685	59	226933_s_at	-0.766603	6.62685	365
227008_at	HDDC3	227008_at	-0.199493	8.15559	645	227008_at	-0.655592	8.15559	569
227247_at	PLEKHA8	227247_at	-0.241932	7.81062	333	227247_at	-0.789423	7.81062	345
227337_at	ANKRD37	227337_at	-0.297648	7.75582	153	227337_at	-0.639649	7.75582	610
227525_at	GLCCI1	227525_at	-0.266986	9.25138	240	227525_at	-1.41985	9.25138	57
227610_at	TSPAN11	227610_at	-0.359992	7.61225	85	227610_at	-0.623056	7.61225	640
227682_at	NA	227682_at	0.339585	6.84341	54048	227682_at	0.650692	6.84341	53877
227798_at	SMAD1	227798_at	-0.220244	9.21947	459	227798_at	-1.59942	9.21947	33
227921_at	NA	227921_at	-0.359371	8.51325	86	227921_at	-1.09752	8.51325	141
227983_at	RILPL2	227983_at	0.465908	9.1869	54527	227983_at	1.35774	9.1869	54482
228033_at	E2F7	228033_at	0.304428	8.00034	53734	228033_at	0.614179	8.00034	53792
228038_at	SOX2	228038_at	-0.212012	8.9818	517	228038_at	-1.72256	8.9818	26
228081_at	CCNG2	228081_at	-0.429863	7.04451	49	228081_at	-0.654239	7.04451	572
228092_at	CREM	228092_at	0.343628	8.71177	54079	228092_at	0.616146	8.71177	53798
228149_at	C7orf60	228149_at	-0.297207	7.9972	155	228149_at	-1.05161	7.9972	157
228190_at	NA	228190_at	-0.181595	8.45778	859	228190_at	-1.37975	8.45778	67
228191_at	NA	228191_at	0.488372	8.51314	54569	228191_at	0.74164	8.51314	54024
228238_at	GAS5	228238_at	0.479544	9.1452	54557	228238_at	0.582047	9.1452	53710
228245_s_at	NA	228245_s_at	0.629905	11.3179	54657	228245_s_at	0.616132	11.3179	53797
228258_at	TBC1D10C	228258_at	-0.232446	8.55252	380	228258_at	-0.75189	8.55252	382
228499_at	PFKFB4	228499_at	-0.712741	7.09647	7	228499_at	-0.798574	7.09647	335
228559_at	CENPN	228559_at	0.437648	8.38737	54468	228559_at	0.690271	8.38737	53945
228603_at	ACTR3	228603_at	0.459901	8.40768	54512	228603_at	0.571441	8.40768	53675
228953_at	WHAMM	228953_at	0.383835	7.75845	54315	228953_at	1.21631	7.75845	54427
229073_at	PRTG	229073_at	0.352598	7.61326	54145	229073_at	0.72408	7.61326	53992
229147_at	RASSF6	229147_at	-0.25183	10.336	287	229147_at	-1.40938	10.336	60
229402_at	SAMD13	229402_at	-0.581788	7.93304	20	229402_at	-1.30886	7.93304	89
229437_at	MIR155HG	229437_at	0.307177	6.94059	53769	229437_at	2.2494	6.94059	54635
229670_at	NA	229670_at	-0.22235	8.52766	437	229670_at	-1.38465	8.52766	66
229700_at	ZNF738	229700_at	-0.344674	8.25414	96	229700_at	-0.522463	8.25414	973
229723_at	TAGAP	229723_at	-0.22706	8.57565	403	229723_at	-0.619868	8.57565	651
229774_at	CXXC4	229774_at	-0.247449	7.14713	300	229774_at	-0.524875	7.14713	963
230032_at	OSGEPL1	230032_at	-0.182069	7.43656	849	230032_at	-0.726102	7.43656	420
230708_at	PRICKLE1	230708_at	-0.224304	6.71135	424	230708_at	-0.524776	6.71135	964
230778_at	NA	230778_at	-0.353684	6.58672	92	230778_at	-0.806642	6.58672	325
231775_at	TNFRSF10A	231775_at	0.433757	8.18123	54458	231775_at	1.40842	8.18123	54504
231898_x_at	SOX2OT	231898_x_at	-0.3045	7.18293	145	231898_x_at	-1.3019	7.18293	90
231929_at	IKZF2	231929_at	-0.376131	8.07896	74	231929_at	-1.11484	8.07896	134
231963_at	ANKRD33B	231963_at	0.46506	8.33001	54526	231963_at	1.58024	8.33001	54555
231989_s_at	NA	231989_s_at	0.381047	7.24998	54311	231989_s_at	0.580124	7.24998	53703
232146_at	NDUFC1	232146_at	-0.175171	6.97191	981	232146_at	-0.661068	6.97191	548
232682_at	MREG	232682_at	0.374922	8.05984	54281	232682_at	0.924478	8.05984	54225
232739_at	SPIB	232739_at	0.435886	8.40862	54464	232739_at	0.987637	8.40862	54274
232914_s_at	SYTL2	232914_s_at	-0.19637	8.34424	675	232914_s_at	-0.778299	8.34424	352
233463_at	RASSF6	233463_at	-0.342867	6.74691	99	233463_at	-0.838321	6.74691	290
233750_s_at	TRMT1L	233750_s_at	-0.211454	8.24565	523	233750_s_at	-0.919725	8.24565	227
235024_at	PHF17	235024_at	-0.237456	7.93336	353	235024_at	-0.556325	7.93336	843
235132_at	LOC254128	235132_at	-0.269552	7.01408	235	235132_at	-0.525209	7.01408	961
235171_at	NA	235171_at	-0.235905	6.72652	365	235171_at	-0.546673	6.72652	879
235177_at	METTL21A	235177_at	0.307863	10.2576	53778	235177_at	0.638168	10.2576	53845
235310_at	GCET2	235310_at	-0.209284	9.04943	540	235310_at	-0.924043	9.04943	224
235513_at	NA	235513_at	0.297659	6.95691	53653	235513_at	0.652404	6.95691	53879
235542_at	TET3	235542_at	0.324381	8.954	53946	235542_at	1.11066	8.954	54378
235638_at	RASSF6	235638_at	-0.205197	8.13683	579	235638_at	-1.41825	8.13683	58
236203_at	HLA-DQA1	236203_at	0.454963	7.32019	54506	236203_at	1.51113	7.32019	54537
237159_x_at	AP1S3	237159_x_at	0.311595	7.41037	53821	237159_x_at	1.08909	7.41037	54359
238538_at	ANKRD11	238538_at	0.492925	7.46136	54576	238538_at	1.08576	7.46136	54356
238604_at	NA	238604_at	0.583701	8.90342	54643	238604_at	0.756609	8.90342	54046
238712_at	NA	238712_at	-0.318044	7.13933	129	238712_at	-0.586759	7.13933	743
238919_at	NA	238919_at	-0.226501	6.61641	406	238919_at	-0.744004	6.61641	393
239792_at	LOC440288	239792_at	-0.188664	7.21587	766	239792_at	-0.611987	7.21587	670
240178_at	NA	240178_at	-0.191535	7.25868	728	240178_at	-1.02604	7.25868	169
242127_at	NA	242127_at	-0.313651	7.41312	135	242127_at	-0.825236	7.41312	305
242388_x_at	TAGAP	242388_x_at	-0.331025	6.96976	115	242388_x_at	-0.538772	6.96976	912
242681_at	NA	242681_at	-0.422717	7.06546	52	242681_at	-0.981342	7.06546	186
243495_s_at	NA	243495_s_at	-0.21842	7.96246	473	243495_s_at	-0.959269	7.96246	198
243611_at	MICALCL	243611_at	-0.293591	6.66516	159	243611_at	-0.634756	6.66516	621
243931_at	NA	243931_at	0.36666	7.59983	54238	243931_at	1.34522	7.59983	54477
244407_at	CYP39A1	244407_at	-0.232349	7.17589	382	244407_at	-1.3403	7.17589	76
266_s_at	CD24	266_s_at	-0.410432	10.2834	56	266_s_at	-0.705702	10.2834	458
38149_at	ARHGAP25	38149_at	0.31345	8.9865	53846	38149_at	1.84917	8.9865	54596
50221_at	TFEB	50221_at	0.396172	9.26615	54359	50221_at	0.643046	9.26615	53858
50374_at	C17orf90	50374_at	-0.191896	8.42207	724	50374_at	-0.55768	8.42207	840
59644_at	BMP2K	59644_at	0.334684	8.17391	54028	59644_at	0.962839	8.17391	54255
AFFX-M27830_5_at	NA	AFFX-M27830_5_at	0.40689	7.9481	54390	AFFX-M27830_5_at	0.604825	7.9481	53763
							0
							0
							0
							0
							0
							0
							0
							0
							0
							0
							0
							0
							0
							0
							0
							0
							0
							0
							0
							0
							0
							0
							0
							0
							0
							0
							0
							0
							0
							0
							0
							0
							0
							0
							0
							0
							0
							0
							0
							0
							0
							0
							0
							0
							0
							0
							0
							0
							0
							0
							0
							0
							0
							0
							0
							0
							0
							0
							0
							0
							0
							0
							0
							0
							0
							0
							0
							0
							0
							0
							0
							0
							0
							0
							0
							0
							0
							0
							0
							0
							0
							0
							0
							0
							0
							0
							0
							0
							0
							0
							0
							0
							0
							0
							0
							0
							0
							0
							0
							0
							0
							0
							0
							0
							0
							0
							0
							0
							0
							0
							0
							0
							0
							0
							0
							0
							0
							0
							0
							0
							0
							0
							0
							0
							0
							0
							0
							0
							0
							0
							0
							0
							0
							0
							0
							0
							0
							0
							0
							0
							0
							0
							0
							0
							0
							0
							0
							0
							0
							0
							0
							0
							0
							0
							0
							0
							0
							0
							0
							0
							0
							0
							0
							0
							0
							0
							0
							0
							0
							0
							0
							0
							0
							0
							0
							0
							0
							0
							0
							0
							0
							0
							0
							0
							0
							0
							0
							0
							0
							0
							0
							0
							0
							0
							0
							0
							0
							0
							0
							0
							0
							0
							0
							0
							0
							0
							0
							0
							0
							0
							0
							0
							0
							0
							0
							0
							0
							0
							0
							0
							0
							0
							0
							0
							0
							0
							0
							0
							0
							0
							0
							0
							0
							0
							0
							0
							0
							0
							0
							0
							0
							0
							0
							0
							0
							0
							0
							0
							0
							0
							0
							0
							0
							0
							0
							0
							0
							0
							0
							0
							0
							0
							0
							0
							0
							0
							0
							0
							0
							0
							0
							0
							0
							0
							0
							0
							0
							0
							0
							0
							0
							0
							0
							0
							0
							0
							0
							0
							0
							0
							0
							0
							0
							0
							0
							0
							0
							0
							0
							0
							0
							0
							0
							0
							0
							0
							0
							0
							0
							0
							0
							0
							0
							0
							0
							0
							0
							0
							0
							0
							0
							0
							0
							0
							0
							0
							0
							0
							0
							0
							0
							0
							0
							0
							0
							0
							0
							0
							0
							0
							0
							0
							0
							0
							0
							0
							0
							0
							0
							0
							0
							0
							0
							0
							0
							0
							0
							0
							0
							0
							0
							0
							0
							0
							0
							0
							0
							0
							0
							0
							0
							0
							0
							0
							0
							0
							0
							0
							0
							0
							0
							0
							0
							0
							0
							0
							0
							0
							0
							0
							0
							0
							0
							0
							0
							0
							0
							0
							0
							0
							0
							0
							0
							0
							0
							0
							0
							0
							0
							0
							0
							0
							0
							0
							0
							0
							0
							0
							0
							0
							0
							0
							0
							0
							0
							0
							0
							0
							0
							0
							0
							0
							0
							0
							0
							0
							0
							0
							0
							0
							0
							0
							0
							0
							0
							0
							0
							0
							0
							0
							0
							0
							0
							0
							0
							0
							0
							0
							0
							0
							0
							0
							0
							0
							0
							0
							0
							0
							0
							0
							0
							0
							0
							0
							0
							0
							0
							0
							0
							0
							0
							0
							0
							0
							0
							0
							0
							0
							0
							0
							0
							0
							0
							0
							0
							0
							0
							0
							0
							0
							0
							0
							0
							0
							0
							0
							0
							0
							0
							0
							0
							0
							0
							0
							0
							0
							0
							0
							0
							0
							0
							0
							0
							0
							0
							0
							0
							0
							0
							0
							0
							0
							0
							0
							0
							0
							0
							0
							0
							0
							0
							0
							0
							0
							0
							0
							0
							0
							0
							0
							0
							0
							0
							0
							0
							0
							0
							0
							0
							0
							0
							0
							0
							0
							0
							0
							0
							0
							0
							0
							0
							0
							0
							0
							0
							0
							0
							0
							0
							0
							0
							0
							0
							0
							0
							0
							0
							0
							0
							0
							0
							0
							0
							0
							0
							0
							0
							0
							0
							0
							0
							0
							0
							0
							0
							0
							0
							0
							0
							0
							0
							0
							0
							0
							0
							0
							0
							0
							0
							0
							0
							0
							0
							0
							0
							0
							0
							0
							0
							0
							0
							0
							0
							0
							0
							0
							0
							0
							0
							0
							0
							0
							0
							0
							0
							0
							0
							0
							0
							0
							0
							0
							0
							0
							0
							0
							0
							0
							0
							0
							0
							0
							0
							0
							0
							0
							0
							0
							0
							0
							0
							0
							0
							0
							0
							0
							0
							0
							0
							0
							0
							0
							0
							0
							0
							0
							0
							0
							0
							0
							0
							0
							0
							0
							0
							0
							0
							0
							0
							0
							0
							0
							0
							0
							0
							0
							0
							0
							0
							0
							0
							0
							0
							0
							0
							0
							0
							0
							0
							0
							0
							0
							0
							0
							0
							0
							0
							0
							0
							0
							0
							0
							0
							0
							0
							0
							0
							0
							0
							0
							0
							0
							0
							0
							0
							0
							0
							0
							0
							0
							0
							0
							0
							0
							0
							0
							0
							0
							0
							0
							0
							0
							0
							0
							0
							0
							0
							0
							0
							0
							0
							0
							0
							0
							0
							0
							0
							0
							0
							0
							0
							0
							0
							0
							0
							0
							0
							0
							0
							0
							0
							0
							0
							0
							0
							0
							0
							0
							0
							0
							0
							0
							0
							0
							0
							0
							0
							0
							0
							0
							0
							0
							0
							0
							0
							0
							0
							0
							0
							0
							0
							0
							0
							0
							0
							0
							0
							0
							0
							0
							0
							0
							0
							0
							0
							0
							0
							0
							0
							0
							0
							0
							0
							0
							0
							0
							0
							0
							0
							0
							0
							0
							0
							0
							0
							0
							0
							0
							0
							0
							0
							0
							0
							0
							0
							0
							0
							0
							0
							0
							0
							0
							0
							0
							0
							0
							0
							0
							0
							0
							0
							0
							0
							0
							0
							0
							0
							0
							0
							0
							0
							0
							0
							0
							0
							0
							0
							0
							0
							0
							0
							0
							0
							0
							0
							0
							0
							0
							0
							0
							0
							0
							0
							0
							0
							0
							0
							0
							0
							0
							0
							0
							0
							0
							0
							0
							0
							0
							0
							0
							0
							0
							0
							0
							0
							0
							0
							0
							0
							0
							0
							0
							0
							0
							0
							0
							0
							0
							0
							0
							0
							0
							0
							0
							0
							0
							0
							0
							0
							0
							0
							0
							0
							0
							0
							0
							0
							0
							0
							0
							0
							0
							0
							0
							0
							0
							0
							0
							0
							0
							0
							0
							0
							0
							0
							0
							0
							0
							0
							0
							0
							0
							0
							0
							0
							0
							0
							0
							0
							0
							0
							0
							0
							0
							0
							0
							0
							0
							0
							0
							0
							0
							0
							0
							0
							0
							0
							0
							0
							0
							0
							0
							0
							0
							0
							0
							0
							0
							0
							0
							0
							0
							0
							0
							0
							0
							0
							0
							0
							0
							0
							0
							0
							0
							0
							0
							0
							0
							0
							0
							0
							0
							0
							0
							0
							0
							0
							0
							0
							0
							0
							0
							0
							0
							0
							0
							0
							0
							0
							0
							0
							0
							0
							0
							0
							0
							0
							0
							0
							0
							0
							0
							0
							0
							0
							0
							0
							0
							0
							0
							0
							0
							0
							0
							0
							0
							0
							0
							0
							0
							0
							0
							0
							0
							0
							0
							0
							0
							0
							0
							0
							0
							0
							0
							0
							0
							0
							0
							0
							0
							0
							0
							0
							0
							0
							0
							0
							0
							0
							0
							0
							0
							0
							0
							0
							0
							0
							0
							0
							0
							0
							0
							0
							0
							0
							0
							0
							0
							0
							0
							0
							0
							0
							0
							0
							0
							0
							0
							0
							0
							0
							0
							0
							0
							0
							0
							0
							0
							0
							0
							0
							0
							0
							0
							0
							0
							0
							0
							0
							0
							0
							0
							0
							0
							0
							0
							0
							0
							0
							0
							0
							0
							0
							0
							0
							0
							0
							0
							0
							0
							0
							0
							0
							0
							0
							0
							0
							0
							0
							0
							0
							0
							0
							0
							0
							0
							0
							0
							0
							0
							0
							0
							0
							0
							0
							0
							0
							0
							0
							0
							0
							0
							0
							0
							0
							0
							0
							0
							0
							0
							0
							0
							0
							0
							0
							0
							0
							0
							0
							0
							0
							0
							0
							0
							0
							0
							0
							0
							0
							0
							0
							0
							0
							0
							0
							0
							0
							0
							0
							0
							0
							0
							0
							0
							0
							0
							0
							0
							0
							0
							0
							0
							0
							0
							0
							0
							0
							0
							0
							0
							0
							0
							0
							0
							0
							0
							0
							0
							0
							0
							0
							0
							0
							0
							0
							0
							0
							0
							0
							0
							0
							0
							0
							0
							0
							0
							0
							0
							0
							0
							0
							0
							0
							0
							0
							0
							0
							0
							0
							0
							0
							0
							0
							0
							0
							0
							0
							0
							0
							0
							0
							0
							0
							0
							0
							0
							0
							0
							0
							0
							0
							0
							0
							0
							0
							0
							0
							0
							0
							0
							0
							0
							0
							0
							0
							0
							0
							0
							0
							0
							0
							0
							0
							0
							0
							0
							0
							0
							0
							0
							0
							0
							0
							0
							0
							0
							0
							0
							0
							0
							0
							0
							0
							0
							0
							0
							0
							0
							0
							0
							0
							0
							0
							0
							0
							0
							0
							0
							0
							0
							0
							0
							0
							0
							0
							0
							0
							0
							0
							0
							0
							0
							0
							0
							0
							0
							0
							0
							0
							0
							0
							0
							0
							0
							0
							0
							0
							0
							0
							0
							0
							0
							0
							0
							0
							0
							0
							0
							0
							0
							0
							0
							0
							0
							0
							0
							0
							0
							0
							0
							0
							0
							0
							0
							0
							0
							0
							0
							0
							0
							0
							0
							0
							0
							0
							0
							0
							0
							0
							0
							0
							0
							0
							0
							0
							0
							0
							0
							0
							0
							0
							0
							0
							0
							0
							0
							0
							0
							0
							0
							0
							0
							0
							0
							0
							0
							0
							0
							0
							0
							0
							0
							0
							0
							0
							0
							0
							0
							0
							0
							0
							0
							0
							0
							0
							0
							0
							0
							0
							0
							0
							0
							0
							0
							0
							0
							0
							0
							0
							0
							0
							0
							0
							0
							0
							0
							0
							0
							0
							0
							0
							0
							0
							0
							0
							0
							0
							0
							0
							0
							0
							0
							0
							0
							0
							0
							0
							0
							0
							0
							0
							0
							0
							0
							0
							0
							0
							0
							0
							0
							0
							0
							0
							0
							0
							0
							0
							0
							0
							0
							0
							0
							0
							0
							0
							0
							0
							0
							0
							0
							0
							0
							0
							0
							0
							0
							0
							0
							0
							0
							0
							0
							0
							0
							0
							0
							0
							0
							0
							0
							0
							0
							0
							0
							0
							0
							0
							0
							0
							0
							0
							0
							0
							0
							0
							0
							0
							0
							0
							0
							0
							0
							0
							0
							0
							0
							0
							0
							0
							0
							0
							0
							0
							0
							0
							0
							0
							0
							0
							0
							0
[truncated: 63,536 more rows]
