# Supplementary material for: Global gene expression changes of in vitro stimulated human transformed germinal centre B cells as surrogate for oncogenic pathway activation in individual aggressive B cell lymphomas
Source: Cell Commun Signal. 2012 Dec 20;10:43. doi: 10.1186/1478-811X-10-43 (PMC3566944; doi:10.1186/1478-811X-10-43)
Supplement: Additional file 19 — Table S15. Differentially expressed genes overlapping between LPS and BAFF stimulation. [file 1478-811X-10-43-S19.xls]

## Sheet: Tabelle1
			LPS stimulation				BAFF stimulation
	GenSymbols_OL	ID	log2FC	AveExpr	ONE_Order	ID	log2FC	AveExpr	TWO_Order
1487_at	ESRRA	1487_at	0.280247	8.11662	54034	1487_at	0.326336	8.11662	53959
1552256_a_at	SCARB1	1552256_a_at	0.367163	8.78221	54454	1552256_a_at	0.408283	8.78221	54392
1552448_a_at	C8orf12	1552448_a_at	0.578841	9.26012	54639	1552448_a_at	0.514456	9.26012	54606
1552497_a_at	SLAMF6	1552497_a_at	-0.283107	7.8499	384	1552497_a_at	-0.282204	7.8499	192
1552540_s_at	IQCD	1552540_s_at	-0.260134	6.82846	482	1552540_s_at	-0.186018	6.82846	798
1552641_s_at	NA	1552641_s_at	0.326077	8.90745	54315	1552641_s_at	0.490602	8.90745	54573
1553743_at	METTL21A	1553743_at	0.307475	7.56149	54233	1553743_at	0.354101	7.56149	54159
1553764_a_at	JUB	1553764_a_at	-0.209958	6.00165	824	1553764_a_at	-0.203507	6.00165	601
1554343_a_at	STAP1	1554343_a_at	-0.510589	9.7915	57	1554343_a_at	-0.439975	9.7915	45
1554352_s_at	DENND4A	1554352_s_at	0.250391	9.34607	53731	1554352_s_at	0.362717	9.34607	54219
1554452_a_at	C7orf68	1554452_a_at	-0.678106	9.21768	17	1554452_a_at	-0.540529	9.21768	27
1554508_at	PIK3AP1	1554508_at	0.368703	9.42533	54456	1554508_at	0.307533	9.42533	53772
1555225_at	C1orf43	1555225_at	0.360438	7.84801	54440	1555225_at	0.408442	7.84801	54394
1555241_at	C8orf59	1555241_at	0.328892	6.6736	54328	1555241_at	0.38736	6.6736	54326
1555427_s_at	SYNCRIP	1555427_s_at	0.305784	9.28746	54218	1555427_s_at	0.377775	9.28746	54297
1555461_at	NA	1555461_at	0.269328	7.49193	53941	1555461_at	0.354965	7.49193	54167
1555465_at	MCOLN2	1555465_at	0.440519	8.18879	54567	1555465_at	0.319046	8.18879	53907
1555691_a_at	NA	1555691_a_at	-0.369283	8.22272	163	1555691_a_at	-0.3038	8.22272	146
1555772_a_at	CDC25A	1555772_a_at	0.47139	8.53052	54588	1555772_a_at	0.475776	8.53052	54548
1555832_s_at	KLF6	1555832_s_at	-0.27302	8.61108	421	1555832_s_at	-0.193161	8.61108	709
1555852_at	PSMB9	1555852_at	-0.224579	8.32946	693	1555852_at	-0.307837	8.32946	140
1555878_at	RPS24	1555878_at	0.376071	7.53338	54473	1555878_at	0.530259	7.53338	54620
1555888_at	UBR5	1555888_at	-0.361326	7.14451	183	1555888_at	-0.225612	7.14451	414
1555973_at	NA	1555973_at	0.253238	6.78142	53771	1555973_at	0.356228	6.78142	54176
1555989_at	NA	1555989_at	-0.448597	9.2585	90	1555989_at	-0.286747	9.2585	182
1555996_s_at	EIF4A2	1555996_s_at	0.434715	7.89577	54559	1555996_s_at	0.569309	7.89577	54638
1557139_at	NA	1557139_at	-0.610785	7.31945	27	1557139_at	-0.328773	7.31945	118
1557331_at	POLR1B	1557331_at	0.262957	7.79366	53866	1557331_at	0.30865	7.79366	53788
1557739_at	NA	1557739_at	-0.228327	6.02892	655	1557739_at	-0.1994	6.02892	646
1558185_at	CLLU1	1558185_at	-0.224054	6.51133	700	1558185_at	-0.195724	6.51133	677
1558215_s_at	UBTF	1558215_s_at	0.264875	8.14119	53888	1558215_s_at	0.307715	8.14119	53774
1558292_s_at	PIGW	1558292_s_at	0.430091	8.65746	54554	1558292_s_at	0.351999	8.65746	54138
1558540_s_at	SLC2A11	1558540_s_at	-0.288301	7.00545	370	1558540_s_at	-0.208085	7.00545	558
1559072_a_at	ELFN2	1559072_a_at	-0.221867	5.99022	711	1559072_a_at	-0.198638	5.99022	652
1559584_a_at	C16orf54	1559584_a_at	-0.335507	6.1272	241	1559584_a_at	-0.350199	6.1272	93
1560156_at	NA	1560156_at	-0.220976	7.46428	720	1560156_at	-0.243569	7.46428	324
1565834_a_at	KANK1	1565834_a_at	-0.278525	6.57832	402	1565834_a_at	-0.19727	6.57832	668
1567458_s_at	RAC1	1567458_s_at	0.321534	9.95809	54295	1567458_s_at	0.348391	9.95809	54113
1568752_s_at	RGS13	1568752_s_at	-0.389796	9.45478	139	1568752_s_at	-0.186547	9.45478	790
1568781_at	NA	1568781_at	0.267199	8.18283	53917	1568781_at	0.327062	8.18283	53965
1568848_at	NA	1568848_at	-0.374076	7.19885	153	1568848_at	-0.34648	7.19885	95
1569034_a_at	LOC440864	1569034_a_at	-0.494183	7.86655	66	1569034_a_at	-0.336839	7.86655	106
200598_s_at	HSP90B1	200598_s_at	0.409184	10.3258	54530	200598_s_at	0.52335	10.3258	54613
200599_s_at	HSP90B1	200599_s_at	0.480205	11.6842	54594	200599_s_at	0.499213	11.6842	54588
200664_s_at	DNAJB1	200664_s_at	0.540376	9.38983	54632	200664_s_at	0.543258	9.38983	54625
200666_s_at	DNAJB1	200666_s_at	0.53506	10.0164	54625	200666_s_at	0.518538	10.0164	54608
200762_at	DPYSL2	200762_at	-0.256656	10.4748	506	200762_at	-0.177844	10.4748	937
200787_s_at	PEA15	200787_s_at	0.33883	8.75177	54368	200787_s_at	0.528161	8.75177	54619
200788_s_at	PEA15	200788_s_at	0.281506	8.90707	54045	200788_s_at	0.488012	8.90707	54568
200810_s_at	CIRBP	200810_s_at	0.428914	10.9788	54553	200810_s_at	0.341631	10.9788	54068
200834_s_at	NA	200834_s_at	-0.205586	13.8377	869	200834_s_at	-0.224432	13.8377	421
200869_at	NA	200869_at	-0.228045	13.9191	658	200869_at	-0.258921	13.9191	261
200871_s_at	PSAP	200871_s_at	-0.204638	10.4936	878	200871_s_at	-0.296475	10.4936	157
200935_at	CALR	200935_at	0.498494	8.50639	54606	200935_at	0.428448	8.50639	54450
200962_at	RPL31	200962_at	-0.24002	8.66272	591	200962_at	-0.226203	8.66272	410
200965_s_at	ABLIM1	200965_s_at	-0.335797	9.58122	240	200965_s_at	-0.287111	9.58122	179
201008_s_at	TXNIP	201008_s_at	-0.633455	8.12862	22	201008_s_at	-0.69929	8.12862	8
201009_s_at	TXNIP	201009_s_at	-0.616321	8.2088	25	201009_s_at	-0.621385	8.2088	17
201010_s_at	TXNIP	201010_s_at	-0.785948	8.40229	8	201010_s_at	-0.747394	8.40229	4
201016_at	EIF1AX	201016_at	0.252438	10.1583	53758	201016_at	0.363716	10.1583	54226
201034_at	ADD3	201034_at	-0.377927	11.0274	149	201034_at	-0.191827	11.0274	725
201083_s_at	BCLAF1	201083_s_at	0.327475	9.36596	54324	201083_s_at	0.416168	9.36596	54421
201137_s_at	HLA-DPB1	201137_s_at	0.255106	10.7159	53785	201137_s_at	0.416845	10.7159	54424
201170_s_at	BHLHE40	201170_s_at	-0.316332	7.624	289	201170_s_at	-0.384017	7.624	72
201228_s_at	ARIH2	201228_s_at	0.284354	7.64601	54078	201228_s_at	0.37141	7.64601	54261
201309_x_at	C5orf13	201309_x_at	-0.328225	9.39895	256	201309_x_at	-0.248169	9.39895	299
201310_s_at	C5orf13	201310_s_at	-0.3154	11.2937	294	201310_s_at	-0.341278	11.2937	102
201315_x_at	IFITM2	201315_x_at	-0.229767	8.11899	645	201315_x_at	-0.217073	8.11899	480
201341_at	ENC1	201341_at	-0.220282	7.40381	726	201341_at	-0.20434	7.40381	588
201366_at	ANXA7	201366_at	0.641368	9.86762	54648	201366_at	0.432162	9.86762	54456
201377_at	UBAP2L	201377_at	0.336321	10.6425	54355	201377_at	0.365018	10.6425	54233
201378_s_at	UBAP2L	201378_s_at	0.280703	10.9323	54037	201378_s_at	0.349156	10.9323	54117
201384_s_at	NBR1	201384_s_at	-0.393558	8.67853	136	201384_s_at	-0.22692	8.67853	404
201397_at	PHGDH	201397_at	-0.26395	10.4047	465	201397_at	-0.226429	10.4047	407
201403_s_at	MGST3	201403_s_at	-0.232575	8.47953	625	201403_s_at	-0.202864	8.47953	607
201437_s_at	EIF4E	201437_s_at	0.275794	9.57079	53993	201437_s_at	0.367442	9.57079	54242
201494_at	PRCP	201494_at	-0.250909	8.22309	527	201494_at	-0.228129	8.22309	400
201565_s_at	ID2	201565_s_at	-0.432518	10.2656	103	201565_s_at	-0.584589	10.2656	18
201566_x_at	ID2	201566_x_at	-0.236863	8.76024	612	201566_x_at	-0.391719	8.76024	66
201601_x_at	IFITM1	201601_x_at	-0.356076	8.87607	192	201601_x_at	-0.343458	8.87607	97
201605_x_at	CNN2	201605_x_at	0.378644	9.98605	54475	201605_x_at	0.325439	9.98605	53952
201623_s_at	DARS	201623_s_at	0.313402	10.8522	54261	201623_s_at	0.359245	10.8522	54194
201675_at	AKAP1	201675_at	0.417575	9.78102	54541	201675_at	0.410729	9.78102	54401
201678_s_at	C3orf37	201678_s_at	-0.849606	9.53992	3	201678_s_at	-0.559924	9.53992	25
201680_x_at	SRRT	201680_x_at	0.310015	10.8461	54246	201680_x_at	0.49147	10.8461	54574
201752_s_at	ADD3	201752_s_at	-0.462316	10.4104	83	201752_s_at	-0.293951	10.4104	158
201753_s_at	ADD3	201753_s_at	-0.438071	10.426	102	201753_s_at	-0.234111	10.426	372
201801_s_at	SLC29A1	201801_s_at	0.463355	8.98664	54584	201801_s_at	0.36119	8.98664	54206
201818_at	LPCAT1	201818_at	0.305144	8.85619	54214	201818_at	0.331788	8.85619	54009
201826_s_at	SCCPDH	201826_s_at	-0.231414	7.54794	635	201826_s_at	-0.179253	7.54794	913
201848_s_at	BNIP3	201848_s_at	-0.748656	8.40113	11	201848_s_at	-0.721036	8.40113	6
201849_at	BNIP3	201849_at	-0.776107	9.75339	9	201849_at	-0.797486	9.75339	3
201858_s_at	SRGN	201858_s_at	-0.214182	8.42908	780	201858_s_at	-0.227171	8.42908	401
201862_s_at	LRRFIP1	201862_s_at	0.397059	10.3607	54511	201862_s_at	0.589798	10.3607	54648
201867_s_at	TBL1X	201867_s_at	-0.26	7.60208	484	201867_s_at	-0.208814	7.60208	545
201948_at	GNL2	201948_at	0.31197	9.89165	54253	201948_at	0.40946	9.89165	54396
201963_at	ACSL1	201963_at	0.346815	8.91428	54391	201963_at	0.323221	8.91428	53933
202022_at	ALDOC	202022_at	-0.329097	8.25855	253	202022_at	-0.51644	8.25855	30
202047_s_at	CBX6	202047_s_at	0.253076	8.92773	53767	202047_s_at	0.320603	8.92773	53914
202059_s_at	KPNA1	202059_s_at	0.342521	8.62305	54379	202059_s_at	0.314175	8.62305	53852
202066_at	PPFIA1	202066_at	0.266744	8.66479	53911	202066_at	0.389452	8.66479	54332
202082_s_at	SEC14L1	202082_s_at	-0.354639	7.76606	194	202082_s_at	-0.23026	7.76606	393
202084_s_at	SEC14L1	202084_s_at	-0.531145	9.413	52	202084_s_at	-0.177564	9.413	943
202100_at	RALB	202100_at	-0.406035	7.9256	122	202100_at	-0.362977	7.9256	82
202105_at	IGBP1	202105_at	-0.226774	9.39666	673	202105_at	-0.198407	9.39666	653
202214_s_at	CUL4B	202214_s_at	-0.22452	8.71015	694	202214_s_at	-0.179739	8.71015	906
202217_at	C21orf33	202217_at	-0.268264	9.59421	447	202217_at	-0.219538	9.59421	462
202230_s_at	CHERP	202230_s_at	0.260489	10.4874	53840	202230_s_at	0.448736	10.4874	54496
202245_at	LSS	202245_at	0.501959	9.79667	54607	202245_at	0.334104	9.79667	54026
202264_s_at	TOMM40	202264_s_at	0.300058	10.1304	54179	202264_s_at	0.495498	10.1304	54582
202302_s_at	RSRC2	202302_s_at	0.313578	10.3553	54262	202302_s_at	0.309813	10.3553	53807
202353_s_at	PSMD12	202353_s_at	0.414931	8.85361	54536	202353_s_at	0.460641	8.85361	54516
202364_at	MXI1	202364_at	-0.443341	9.39977	97	202364_at	-0.242668	9.39977	329
202368_s_at	TRAM2	202368_s_at	0.338084	8.72369	54362	202368_s_at	0.442326	8.72369	54480
202381_at	ADAM9	202381_at	0.297157	8.95123	54160	202381_at	0.352604	8.95123	54147
202388_at	RGS2	202388_at	-0.316724	8.22109	286	202388_at	-0.208961	8.22109	542
202396_at	TCERG1	202396_at	0.282389	10.6687	54057	202396_at	0.327017	10.6687	53964
202464_s_at	PFKFB3	202464_s_at	-0.430069	7.83705	105	202464_s_at	-0.397927	7.83705	63
202478_at	TRIB2	202478_at	-0.27981	8.91412	395	202478_at	-0.340539	8.91412	103
202501_at	MAPRE2	202501_at	-0.335193	9.75086	242	202501_at	-0.256493	9.75086	271
202577_s_at	DDX19A	202577_s_at	0.297924	9.20513	54165	202577_s_at	0.373029	9.20513	54269
202637_s_at	ICAM1	202637_s_at	0.453733	8.38668	54582	202637_s_at	0.532797	8.38668	54621
202638_s_at	ICAM1	202638_s_at	0.476574	8.05955	54591	202638_s_at	0.566609	8.05955	54636
202643_s_at	TNFAIP3	202643_s_at	0.410929	8.43217	54531	202643_s_at	0.304123	8.43217	53725
202644_s_at	TNFAIP3	202644_s_at	0.393752	9.14768	54508	202644_s_at	0.33017	9.14768	53996
202692_s_at	UBTF	202692_s_at	0.274782	8.08415	53988	202692_s_at	0.307294	8.08415	53770
202719_s_at	TES	202719_s_at	-0.27362	8.6214	420	202719_s_at	-0.180239	8.6214	889
202730_s_at	PDCD4	202730_s_at	-0.395656	9.92346	131	202730_s_at	-0.27471	9.92346	217
202731_at	PDCD4	202731_at	-0.25385	10.7718	518	202731_at	-0.216126	10.7718	488
202741_at	PRKACB	202741_at	-0.503408	10.576	62	202741_at	-0.279405	10.576	205
202742_s_at	PRKACB	202742_s_at	-0.35575	9.73786	193	202742_s_at	-0.205111	9.73786	581
202769_at	CCNG2	202769_at	-0.6988	9.09357	14	202769_at	-0.573796	9.09357	22
202770_s_at	CCNG2	202770_s_at	-0.720878	8.63913	12	202770_s_at	-0.515117	8.63913	32
202772_at	HMGCL	202772_at	-0.257851	8.31452	496	202772_at	-0.281964	8.31452	194
202823_at	TCEB1	202823_at	0.319208	8.28439	54286	202823_at	0.341694	8.28439	54069
202856_s_at	SLC16A3	202856_s_at	-0.279932	6.56201	394	202856_s_at	-0.303346	6.56201	148
202871_at	TRAF4	202871_at	0.28546	9.43522	54087	202871_at	0.413086	9.43522	54409
202887_s_at	DDIT4	202887_s_at	-0.829861	9.39016	4	202887_s_at	-0.649249	9.39016	13
202926_at	NBAS	202926_at	-0.32473	8.35552	263	202926_at	-0.225923	8.35552	413
202951_at	STK38	202951_at	-0.268563	9.40808	445	202951_at	-0.180887	9.40808	874
202963_at	RFX5	202963_at	0.39303	11.3079	54504	202963_at	0.351418	11.3079	54132
202964_s_at	RFX5	202964_s_at	0.385769	10.0666	54491	202964_s_at	0.347785	10.0666	54110
202978_s_at	CREBZF	202978_s_at	0.388119	8.24908	54496	202978_s_at	0.329531	8.24908	53988
202979_s_at	CREBZF	202979_s_at	0.565325	8.22874	54637	202979_s_at	0.500573	8.22874	54590
202984_s_at	BAG5	202984_s_at	0.346986	8.15552	54392	202984_s_at	0.316279	8.15552	53876
202996_at	POLD4	202996_at	-0.414348	8.28022	113	202996_at	-0.493823	8.28022	34
203088_at	FBLN5	203088_at	-0.455365	6.96307	88	203088_at	-0.358949	6.96307	87
203119_at	CCDC86	203119_at	0.294027	9.74222	54140	203119_at	0.423486	9.74222	54440
203136_at	RABAC1	203136_at	-0.231878	10.2154	627	203136_at	-0.262996	10.2154	251
203140_at	BCL6	203140_at	-0.312374	10.6005	298	203140_at	-0.230268	10.6005	392
203143_s_at	KIAA0040	203143_s_at	0.37328	8.80117	54464	203143_s_at	0.3312	8.80117	54004
203144_s_at	KIAA0040	203144_s_at	0.341854	8.0494	54377	203144_s_at	0.329292	8.0494	53985
203217_s_at	ST3GAL5	203217_s_at	0.381331	8.13237	54484	203217_s_at	0.348937	8.13237	54116
203224_at	RFK	203224_at	0.280091	10.3453	54033	203224_at	0.317897	10.3453	53895
203279_at	EDEM1	203279_at	-0.226056	9.91018	681	203279_at	-0.184758	9.91018	813
203290_at	HLA-DQA1	203290_at	0.588534	10.4463	54640	203290_at	0.731491	10.4463	54671
203379_at	RPS6KA1	203379_at	0.52657	9.10583	54618	203379_at	0.413307	9.10583	54412
203385_at	DGKA	203385_at	-0.368242	8.89708	165	203385_at	-0.211199	8.89708	525
203408_s_at	SATB1	203408_s_at	-0.47621	7.32092	79	203408_s_at	-0.404755	7.32092	58
203428_s_at	ASF1A	203428_s_at	-0.510747	10.012	56	203428_s_at	-0.245043	10.012	316
203435_s_at	MME	203435_s_at	-0.324127	9.83463	265	203435_s_at	-0.188623	9.83463	767
203504_s_at	ABCA1	203504_s_at	-0.531188	7.43384	51	203504_s_at	-0.299256	7.43384	151
203505_at	ABCA1	203505_at	-0.346197	7.69793	210	203505_at	-0.222055	7.69793	442
203513_at	SPG11	203513_at	-0.536585	8.7954	49	203513_at	-0.372961	8.7954	75
203516_at	SNTA1	203516_at	-0.226476	7.59556	676	203516_at	-0.237734	7.59556	347
203555_at	PTPN18	203555_at	-0.239373	8.35352	593	203555_at	-0.231362	8.35352	386
203588_s_at	TFDP2	203588_s_at	-0.318862	10.8532	280	203588_s_at	-0.241054	10.8532	338
203616_at	POLB	203616_at	-0.207741	9.35331	850	203616_at	-0.191309	9.35331	731
203621_at	NDUFB5	203621_at	-0.199148	11.2171	949	203621_at	-0.252045	11.2171	284
203697_at	FRZB	203697_at	-0.249993	6.91311	534	203697_at	-0.261793	6.91311	256
203790_s_at	HRSP12	203790_s_at	-0.233536	8.84335	618	203790_s_at	-0.196805	8.84335	671
203810_at	DNAJB4	203810_at	-0.40606	8.10548	121	203810_at	-0.25348	8.10548	281
203811_s_at	DNAJB4	203811_s_at	-0.352183	8.17709	199	203811_s_at	-0.279968	8.17709	203
203823_at	RGS3	203823_at	-0.254857	6.78805	514	203823_at	-0.274242	6.78805	220
203835_at	LRRC32	203835_at	-0.32635	6.78134	259	203835_at	-0.358884	6.78134	88
203852_s_at	NA	203852_s_at	0.251925	9.27267	53748	203852_s_at	0.324218	9.27267	53944
203857_s_at	PDIA5	203857_s_at	0.353073	7.80847	54417	203857_s_at	0.334669	7.80847	54027
203919_at	TCEA2	203919_at	-0.241256	7.28114	580	203919_at	-0.185787	7.28114	801
203922_s_at	CYBB	203922_s_at	-0.320595	7.41378	273	203922_s_at	-0.212059	7.41378	516
203923_s_at	CYBB	203923_s_at	-0.377421	8.51178	150	203923_s_at	-0.194531	8.51178	694
203927_at	NFKBIE	203927_at	0.493283	8.61963	54603	203927_at	0.46981	8.61963	54532
203983_at	TSNAX	203983_at	0.320466	9.31493	54292	203983_at	0.330462	9.31493	53998
203984_s_at	CASP9	203984_s_at	-0.245582	8.06248	562	203984_s_at	-0.176892	8.06248	952
204034_at	ETHE1	204034_at	-0.228006	7.66232	660	204034_at	-0.291295	7.66232	168
204042_at	WASF3	204042_at	-0.396334	6.8433	129	204042_at	-0.273793	6.8433	222
204053_x_at	PTEN	204053_x_at	-0.283002	9.65528	385	204053_x_at	-0.232643	9.65528	379
204057_at	IRF8	204057_at	-0.426321	10.8383	108	204057_at	-0.219414	10.8383	465
204173_at	MYL6B	204173_at	-0.203122	9.4732	892	204173_at	-0.187248	9.4732	782
204174_at	ALOX5AP	204174_at	-0.269423	10.5403	439	204174_at	-0.234339	10.5403	371
204197_s_at	RUNX3	204197_s_at	0.334065	9.10314	54349	204197_s_at	0.585758	9.10314	54645
204198_s_at	RUNX3	204198_s_at	0.357243	9.45189	54429	204198_s_at	0.701794	9.45189	54667
204207_s_at	RNGTT	204207_s_at	-0.333712	10.8857	246	204207_s_at	-0.257846	10.8857	265
204212_at	ACOT8	204212_at	-0.202414	8.26075	904	204212_at	-0.180203	8.26075	892
204222_s_at	GLIPR1	204222_s_at	-0.367368	7.1906	171	204222_s_at	-0.361243	7.1906	83
204226_at	STAU2	204226_at	-0.21148	8.68857	806	204226_at	-0.281737	8.68857	196
204243_at	RLF	204243_at	-0.327445	7.8924	257	204243_at	-0.264855	7.8924	246
204258_at	CHD1	204258_at	0.297924	8.51561	54164	204258_at	0.364069	8.51561	54229
204286_s_at	PMAIP1	204286_s_at	0.359181	10.3649	54435	204286_s_at	0.307366	10.3649	53771
204290_s_at	ALDH6A1	204290_s_at	-0.199424	7.7392	944	204290_s_at	-0.176715	7.7392	956
204326_x_at	MT1X	204326_x_at	0.670345	7.83979	54652	204326_x_at	0.533667	7.83979	54622
204340_at	TMEM187	204340_at	-0.225151	6.81904	688	204340_at	-0.24723	6.81904	303
204347_at	AK4	204347_at	-0.279179	7.54275	399	204347_at	-0.28818	7.54275	177
204348_s_at	AK4	204348_s_at	-0.398893	8.69933	126	204348_s_at	-0.391467	8.69933	67
204372_s_at	KHSRP	204372_s_at	0.380856	10.0172	54482	204372_s_at	0.452771	10.0172	54504
204429_s_at	SLC2A5	204429_s_at	-0.249525	9.99616	539	204429_s_at	-0.272358	9.99616	225
204435_at	NUPL1	204435_at	0.307371	7.85338	54232	204435_at	0.368252	7.85338	54246
204484_at	PIK3C2B	204484_at	-0.570895	8.89718	41	204484_at	-0.297096	8.89718	156
204562_at	IRF4	204562_at	0.575205	11.0001	54638	204562_at	0.449853	11.0001	54499
204567_s_at	ABCG1	204567_s_at	-0.488853	7.36717	71	204567_s_at	-0.291479	7.36717	167
204613_at	PLCG2	204613_at	-0.387332	10.8562	140	204613_at	-0.251693	10.8562	289
204639_at	ADA	204639_at	-0.237893	10.642	605	204639_at	-0.176721	10.642	955
204645_at	CCNT2	204645_at	0.350895	7.79751	54406	204645_at	0.318704	7.79751	53900
204670_x_at	NA	204670_x_at	0.356965	12.3349	54428	204670_x_at	0.464995	12.3349	54525
204689_at	HHEX	204689_at	-0.248144	7.14345	547	204689_at	-0.223634	7.14345	429
204696_s_at	CDC25A	204696_s_at	0.284707	8.3424	54082	204696_s_at	0.328037	8.3424	53972
204698_at	ISG20	204698_at	-0.290378	9.0624	364	204698_at	-0.366206	9.0624	77
204774_at	EVI2A	204774_at	-0.508455	8.30501	59	204774_at	-0.476005	8.30501	37
204805_s_at	H1FX	204805_s_at	-0.519807	8.98968	54	204805_s_at	-0.454163	8.98968	44
204806_x_at	HLA-F	204806_x_at	0.365249	10.248	54448	204806_x_at	0.369735	10.248	54255
204867_at	GCHFR	204867_at	-0.324458	8.84171	264	204867_at	-0.36027	8.84171	84
204882_at	ARHGAP25	204882_at	0.361868	8.60028	54443	204882_at	0.345047	8.60028	54088
204951_at	RHOH	204951_at	-0.279598	9.74173	396	204951_at	-0.270046	9.74173	233
204982_at	GIT2	204982_at	-0.316716	7.90825	287	204982_at	-0.262333	7.90825	254
205061_s_at	EXOSC9	205061_s_at	0.253678	9.88515	53773	205061_s_at	0.376737	9.88515	54291
205101_at	CIITA	205101_at	0.399031	7.26447	54515	205101_at	0.360139	7.26447	54198
205159_at	CSF2RB	205159_at	0.315904	8.77052	54274	205159_at	0.479011	8.77052	54556
205170_at	STAT2	205170_at	-0.331118	7.05161	249	205170_at	-0.24963	7.05161	295
205173_x_at	CD58	205173_x_at	0.833985	9.22298	54672	205173_x_at	0.567595	9.22298	54637
205205_at	RELB	205205_at	0.431614	9.05863	54556	205205_at	0.404042	9.05863	54382
205282_at	LRP8	205282_at	0.27281	7.57838	53973	205282_at	0.512591	7.57838	54603
205306_x_at	KMO	205306_x_at	-0.269543	8.81368	438	205306_x_at	-0.190944	8.81368	738
205363_at	BBOX1	205363_at	-0.319715	6.82167	275	205363_at	-0.515758	6.82167	31
205390_s_at	ANK1	205390_s_at	-0.251118	6.27329	526	205390_s_at	-0.181123	6.27329	867
205398_s_at	SMAD3	205398_s_at	-0.204393	7.64587	881	205398_s_at	-0.202316	7.64587	619
205416_s_at	ATXN3	205416_s_at	-0.198606	7.23493	955	205416_s_at	-0.239488	7.23493	345
205484_at	SIT1	205484_at	-0.212221	9.09623	801	205484_at	-0.278163	9.09623	209
205552_s_at	OAS1	205552_s_at	-0.318919	8.1377	279	205552_s_at	-0.245306	8.1377	314
205671_s_at	HLA-DOB	205671_s_at	-0.367808	8.84894	166	205671_s_at	-0.393982	8.84894	65
205685_at	CD86	205685_at	-0.342523	7.86004	222	205685_at	-0.278825	7.86004	207
205686_s_at	CD86	205686_s_at	-0.235419	7.56462	616	205686_s_at	-0.248806	7.56462	296
205692_s_at	CD38	205692_s_at	-0.334178	9.53886	243	205692_s_at	-0.220763	9.53886	453
205698_s_at	MAP2K6	205698_s_at	-0.255583	7.55699	513	205698_s_at	-0.272064	7.55699	226
205798_at	IL7R	205798_at	-0.522421	9.64756	53	205798_at	-0.400991	9.64756	61
205821_at	KLRK1	205821_at	-0.32623	8.32075	260	205821_at	-0.270218	8.32075	232
205882_x_at	ADD3	205882_x_at	-0.461122	10.4477	85	205882_x_at	-0.257538	10.4477	267
205901_at	PNOC	205901_at	-0.481668	11.8418	76	205901_at	-0.671231	11.8418	10
205902_at	KCNN3	205902_at	-0.384538	6.64949	143	205902_at	-0.271116	6.64949	228
205903_s_at	KCNN3	205903_s_at	-0.458236	6.8576	87	205903_s_at	-0.431641	6.8576	47
205922_at	VNN2	205922_at	-0.322332	7.95433	267	205922_at	-0.278578	7.95433	208
205965_at	BATF	205965_at	0.70167	9.42258	54655	205965_at	0.348518	9.42258	54114
206037_at	CCBL1	206037_at	-0.396275	8.07038	130	206037_at	-0.234742	8.07038	368
206042_x_at	NA	206042_x_at	-0.221655	9.13196	713	206042_x_at	-0.198354	9.13196	654
206200_s_at	ANXA11	206200_s_at	-0.339972	10.7542	229	206200_s_at	-0.237209	10.7542	355
206233_at	B4GALT6	206233_at	0.383867	8.11908	54487	206233_at	0.323968	8.11908	53941
206310_at	SPINK2	206310_at	0.277349	8.0262	54006	206310_at	0.338296	8.0262	54044
206398_s_at	CD19	206398_s_at	-0.303053	9.57461	330	206398_s_at	-0.221309	9.57461	447
206437_at	S1PR4	206437_at	-0.246973	7.0492	553	206437_at	-0.21601	7.0492	489
206513_at	AIM2	206513_at	-0.213608	6.41928	787	206513_at	-0.179845	6.41928	900
206528_at	TRPC6	206528_at	-0.216679	6.29017	760	206528_at	-0.204724	6.29017	586
206559_x_at	EEF1A1	206559_x_at	-0.202921	14.4111	895	206559_x_at	-0.259658	14.4111	259
206587_at	CCT6B	206587_at	0.281159	7.06035	54043	206587_at	0.337186	7.06035	54037
206613_s_at	TAF1A	206613_s_at	0.3307	7.83907	54334	206613_s_at	0.422749	7.83907	54438
206660_at	IGLL1	206660_at	0.544997	9.37593	54633	206660_at	0.61419	9.37593	54655
206785_s_at	NA	206785_s_at	-0.291577	6.36128	362	206785_s_at	-0.199729	6.36128	642
206789_s_at	POU2F1	206789_s_at	0.333608	8.76566	54346	206789_s_at	0.326765	8.76566	53962
206896_s_at	GNG7	206896_s_at	-0.25041	8.72628	532	206896_s_at	-0.324888	8.72628	125
206953_s_at	LPHN2	206953_s_at	-0.26232	6.75337	470	206953_s_at	-0.214386	6.75337	500
207087_x_at	ANK1	207087_x_at	-0.219605	6.78855	732	207087_x_at	-0.18996	6.78855	750
207170_s_at	LETMD1	207170_s_at	-0.264595	8.46499	458	207170_s_at	-0.179941	8.46499	897
207238_s_at	PTPRC	207238_s_at	-0.665459	9.48893	19	207238_s_at	-0.273922	9.48893	221
207275_s_at	ACSL1	207275_s_at	0.301544	8.52732	54192	207275_s_at	0.329173	8.52732	53982
207426_s_at	TNFSF4	207426_s_at	0.379149	7.30096	54478	207426_s_at	0.43463	7.30096	54461
207543_s_at	P4HA1	207543_s_at	-0.592866	9.00959	31	207543_s_at	-0.653593	9.00959	12
207574_s_at	GADD45B	207574_s_at	0.297888	8.85346	54163	207574_s_at	0.495169	8.85346	54580
207621_s_at	PEMT	207621_s_at	0.365072	7.51604	54446	207621_s_at	0.344635	7.51604	54086
207723_s_at	KLRC3	207723_s_at	-0.590806	8.27405	34	207723_s_at	-0.389678	8.27405	68
207761_s_at	METTL7A	207761_s_at	-0.800265	9.59574	6	207761_s_at	-0.291801	9.59574	166
207777_s_at	SP140	207777_s_at	-0.48172	7.60066	75	207777_s_at	-0.193127	7.60066	711
207813_s_at	FDXR	207813_s_at	0.502399	7.76991	54608	207813_s_at	0.333108	7.76991	54021
207826_s_at	ID3	207826_s_at	-0.811267	11.0323	5	207826_s_at	-0.564134	11.0323	24
207838_x_at	PBXIP1	207838_x_at	-0.36016	6.84212	186	207838_x_at	-0.274767	6.84212	216
208114_s_at	ISG20L2	208114_s_at	0.324837	10.452	54310	208114_s_at	0.417133	10.452	54425
208116_s_at	MAN1A1	208116_s_at	0.763837	8.57288	54666	208116_s_at	0.52514	8.57288	54615
208121_s_at	PTPRO	208121_s_at	-0.227631	6.24118	663	208121_s_at	-0.308257	6.24118	139
208152_s_at	DDX21	208152_s_at	0.404596	11.9576	54524	208152_s_at	0.470493	11.9576	54535
208264_s_at	EIF3J	208264_s_at	0.344227	9.07096	54383	208264_s_at	0.317863	9.07096	53894
208306_x_at	NA	208306_x_at	0.301726	11.8832	54193	208306_x_at	0.367192	11.8832	54241
208313_s_at	SF1	208313_s_at	0.263273	10.6758	53872	208313_s_at	0.456792	10.6758	54507
208319_s_at	RBM3	208319_s_at	0.439125	10.7831	54566	208319_s_at	0.454019	10.7831	54505
208433_s_at	LRP8	208433_s_at	0.256022	8.19999	53796	208433_s_at	0.434404	8.19999	54459
208442_s_at	ATM	208442_s_at	-0.443582	7.2293	96	208442_s_at	-0.244914	7.2293	317
208456_s_at	RRAS2	208456_s_at	0.35642	10.4433	54426	208456_s_at	0.355615	10.4433	54172
208624_s_at	EIF4G1	208624_s_at	0.255368	8.98256	53790	208624_s_at	0.478186	8.98256	54554
208718_at	DDX17	208718_at	-0.361129	11.6086	184	208718_at	-0.241905	11.6086	334
208729_x_at	HLA-B	208729_x_at	0.467919	12.0621	54587	208729_x_at	0.487534	12.0621	54567
208763_s_at	TSC22D3	208763_s_at	-0.245797	7.68253	560	208763_s_at	-0.33437	7.68253	108
208771_s_at	LTA4H	208771_s_at	-0.340998	11.1294	225	208771_s_at	-0.326047	11.1294	123
208800_at	SRP72	208800_at	0.368721	10.4512	54457	208800_at	0.327475	10.4512	53968
208803_s_at	SRP72	208803_s_at	0.277583	9.22276	54009	208803_s_at	0.311525	9.22276	53819
208810_at	NA	208810_at	0.314074	9.15617	54265	208810_at	0.442923	9.15617	54481
208812_x_at	HLA-C	208812_x_at	0.488043	12.2994	54601	208812_x_at	0.457258	12.2994	54508
208829_at	TAPBP	208829_at	0.399541	10.1607	54517	208829_at	0.471047	10.1607	54537
208835_s_at	LUC7L3	208835_s_at	0.26771	9.64603	53924	208835_s_at	0.506505	9.64603	54594
208931_s_at	ILF3	208931_s_at	0.303336	9.3301	54202	208931_s_at	0.498284	9.3301	54586
208937_s_at	ID1	208937_s_at	-1.9005	7.73293	1	208937_s_at	-2.07457	7.73293	1
208975_s_at	KPNB1	208975_s_at	0.334	10.4535	54348	208975_s_at	0.476948	10.4535	54551
208981_at	PECAM1	208981_at	-0.343853	6.76816	215	208981_at	-0.204318	6.76816	589
208982_at	PECAM1	208982_at	-0.480331	7.33006	77	208982_at	-0.331466	7.33006	113
209006_s_at	C1orf63	209006_s_at	0.370466	6.98926	54461	209006_s_at	0.648725	6.98926	54660
209025_s_at	SYNCRIP	209025_s_at	0.528332	11.0354	54621	209025_s_at	0.450054	11.0354	54500
209034_at	PNRC1	209034_at	-0.379274	8.90768	148	209034_at	-0.283195	8.90768	191
209043_at	PAPSS1	209043_at	-0.363732	10.9607	177	209043_at	-0.258782	10.9607	263
209102_s_at	HBP1	209102_s_at	-0.466826	8.16066	82	209102_s_at	-0.48366	8.16066	35
209140_x_at	HLA-B	209140_x_at	0.411182	13.1313	54532	209140_x_at	0.396077	13.1313	54358
209200_at	MEF2C	209200_at	-0.340553	8.68053	227	209200_at	-0.178227	8.68053	928
209236_at	SLC23A2	209236_at	0.418817	8.55799	54545	209236_at	0.585965	8.55799	54646
209246_at	ABCF2	209246_at	0.353002	8.08302	54416	209246_at	0.319875	8.08302	53911
209276_s_at	GLRX	209276_s_at	-0.311115	9.24169	300	209276_s_at	-0.333671	9.24169	110
209291_at	ID4	209291_at	-0.776021	8.88479	10	209291_at	-0.923697	8.88479	2
209292_at	ID4	209292_at	-0.61149	7.09987	26	209292_at	-0.572304	7.09987	23
209293_x_at	ID4	209293_x_at	-0.401527	7.7885	124	209293_x_at	-0.533227	7.7885	28
209304_x_at	GADD45B	209304_x_at	0.264329	8.73997	53881	209304_x_at	0.379351	8.73997	54302
209312_x_at	NA	209312_x_at	0.340455	12.7735	54374	209312_x_at	0.436926	12.7735	54466
209321_s_at	ADCY3	209321_s_at	0.268672	8.35181	53935	209321_s_at	0.305469	8.35181	53751
209444_at	RAP1GDS1	209444_at	-0.252451	9.76051	522	209444_at	-0.210977	9.76051	528
209472_at	CCBL2	209472_at	0.358458	8.74465	54432	209472_at	0.416512	8.74465	54422
209480_at	HLA-DQB1	209480_at	0.716784	9.25084	54660	209480_at	0.409608	9.25084	54398
209553_at	VPS8	209553_at	-0.277553	8.04741	405	209553_at	-0.194254	8.04741	701
209606_at	CYTIP	209606_at	-0.347078	8.04264	208	209606_at	-0.265363	8.04264	244
209653_at	KPNA4	209653_at	0.283218	9.16129	54062	209653_at	0.30964	9.16129	53804
209666_s_at	CHUK	209666_s_at	0.263542	8.8203	53874	209666_s_at	0.34601	8.8203	54098
209682_at	CBLB	209682_at	-0.208056	7.83112	845	209682_at	-0.25184	7.83112	286
209732_at	CLEC2B	209732_at	-0.496826	7.84965	65	209732_at	-0.462912	7.84965	43
209734_at	NCKAP1L	209734_at	-0.22001	9.63184	728	209734_at	-0.305633	9.63184	143
209771_x_at	CD24	209771_x_at	-0.26444	12.1644	460	209771_x_at	-0.42993	12.1644	48
209772_s_at	CD24	209772_s_at	-0.36762	10.3934	167	209772_s_at	-0.578202	10.3934	21
209780_at	PHTF2	209780_at	0.270064	10.7925	53951	209780_at	0.407756	10.7925	54391
209790_s_at	CASP6	209790_s_at	-0.282239	8.61065	388	209790_s_at	-0.253831	8.61065	279
209822_s_at	VLDLR	209822_s_at	-0.250844	6.65841	528	209822_s_at	-0.222898	6.65841	432
209823_x_at	HLA-DQB1	209823_x_at	0.645447	8.75042	54649	209823_x_at	0.725947	8.75042	54670
209911_x_at	HIST1H2BD	209911_x_at	-0.246153	6.85954	559	209911_x_at	-0.271093	6.85954	229
210001_s_at	SOCS1	210001_s_at	-0.307559	7.38214	313	210001_s_at	-0.182881	7.38214	839
210005_at	GART	210005_at	0.38641	8.07674	54493	210005_at	0.321625	8.07674	53921
210097_s_at	NOL7	210097_s_at	0.253184	10.8466	53769	210097_s_at	0.329763	10.8466	53991
210117_at	SPAG1	210117_at	-0.278951	7.77018	400	210117_at	-0.20226	7.77018	621
210132_at	EFNA3	210132_at	-0.239077	7.11536	596	210132_at	-0.242276	7.11536	331
210176_at	TLR1	210176_at	-0.421414	7.26669	110	210176_at	-0.463348	7.26669	42
210220_at	FZD2	210220_at	-0.290863	6.77001	363	210220_at	-0.255431	6.77001	273
210231_x_at	SET	210231_x_at	0.265031	11.3908	53894	210231_x_at	0.377845	11.3908	54298
210279_at	GPR18	210279_at	-0.408145	9.42814	119	210279_at	-0.541409	9.42814	26
210370_s_at	LY9	210370_s_at	-0.413061	7.37858	115	210370_s_at	-0.286535	7.37858	183
210387_at	NA	210387_at	-0.373875	6.40688	154	210387_at	-0.287978	6.40688	178
210445_at	FABP6	210445_at	-0.23756	7.28051	608	210445_at	-0.204092	7.28051	593
210512_s_at	VEGFA	210512_s_at	-0.592211	7.34816	33	210512_s_at	-0.387094	7.34816	70
210514_x_at	HLA-G	210514_x_at	0.351296	8.20472	54410	210514_x_at	0.345907	8.20472	54096
210567_s_at	SKP2	210567_s_at	0.289712	9.03446	54120	210567_s_at	0.308808	9.03446	53789
210640_s_at	GPER	210640_s_at	-0.588116	7.10683	36	210640_s_at	-0.684173	7.10683	9
210667_s_at	C21orf33	210667_s_at	-0.248058	8.56821	549	210667_s_at	-0.216775	8.56821	483
210676_x_at	NA	210676_x_at	-0.225886	6.84523	683	210676_x_at	-0.221936	6.84523	444
210690_at	KLRC4	210690_at	-0.286757	6.87584	372	210690_at	-0.26307	6.87584	250
210788_s_at	DHRS7	210788_s_at	-0.338909	8.93852	234	210788_s_at	-0.218566	8.93852	470
210875_s_at	ZEB1	210875_s_at	0.281561	7.04952	54046	210875_s_at	0.340173	7.04952	54054
210889_s_at	FCGR2B	210889_s_at	-0.305245	7.01874	325	210889_s_at	-0.281599	7.01874	197
210895_s_at	CD86	210895_s_at	-0.393617	8.53369	135	210895_s_at	-0.385502	8.53369	71
210935_s_at	WDR1	210935_s_at	0.282024	9.31065	54055	210935_s_at	0.377145	9.31065	54292
210966_x_at	LARP1	210966_x_at	0.533493	9.65361	54623	210966_x_at	0.671076	9.65361	54664
210982_s_at	HLA-DRA	210982_s_at	0.301169	12.6	54188	210982_s_at	0.35295	12.6	54149
211071_s_at	MLLT11	211071_s_at	-0.30203	8.51791	334	211071_s_at	-0.201856	8.51791	625
211090_s_at	PRPF4B	211090_s_at	0.329436	9.63893	54331	211090_s_at	0.363189	9.63893	54221
211105_s_at	NFATC1	211105_s_at	-0.217765	9.38994	747	211105_s_at	-0.217401	9.38994	478
211113_s_at	ABCG1	211113_s_at	-0.25259	7.05167	521	211113_s_at	-0.23147	7.05167	384
211168_s_at	UPF1	211168_s_at	0.287355	8.42036	54105	211168_s_at	0.413586	8.42036	54414
211272_s_at	DGKA	211272_s_at	-0.367336	8.14542	172	211272_s_at	-0.20728	8.14542	564
211430_s_at	NA	211430_s_at	0.278752	8.96775	54021	211430_s_at	0.312006	8.96775	53828
211458_s_at	NA	211458_s_at	-0.33904	6.44681	231	211458_s_at	-0.208295	6.44681	552
211505_s_at	STAU1	211505_s_at	0.303739	9.24561	54204	211505_s_at	0.376575	9.24561	54289
211528_x_at	HLA-G	211528_x_at	0.388778	11.3844	54498	211528_x_at	0.33519	11.3844	54030
211529_x_at	HLA-G	211529_x_at	0.415097	10.7915	54537	211529_x_at	0.360352	10.7915	54201
211559_s_at	CCNG2	211559_s_at	-0.684892	8.53492	16	211559_s_at	-0.635398	8.53492	15
211600_at	PTPRO	211600_at	0.249775	11.2609	53721	211600_at	0.389556	11.2609	54333
211635_x_at	NA	211635_x_at	-0.223697	7.45195	703	211635_x_at	-0.268608	7.45195	237
211654_x_at	HLA-DQB1	211654_x_at	0.621965	10.2158	54645	211654_x_at	0.554739	10.2158	54634
211656_x_at	HLA-DQB1	211656_x_at	0.660931	9.6868	54650	211656_x_at	0.6129	9.6868	54654
211727_s_at	COX11	211727_s_at	0.336517	10.6339	54356	211727_s_at	0.325487	10.6339	53953
211742_s_at	EVI2B	211742_s_at	-0.313964	7.65744	296	211742_s_at	-0.346991	7.65744	94
211744_s_at	CD58	211744_s_at	0.748244	8.39808	54664	211744_s_at	0.47231	8.39808	54540
211792_s_at	CDKN2C	211792_s_at	-0.361568	8.81052	182	211792_s_at	-0.222099	8.81052	440
211799_x_at	HLA-C	211799_x_at	0.441488	10.0282	54569	211799_x_at	0.438687	10.0282	54473
211829_s_at	GPER	211829_s_at	-0.300323	6.33831	339	211829_s_at	-0.257565	6.33831	266
211849_s_at	RNGTT	211849_s_at	-0.3447	9.79347	212	211849_s_at	-0.208266	9.79347	554
211911_x_at	HLA-B	211911_x_at	0.511405	12.2685	54612	211911_x_at	0.519115	12.2685	54609
211936_at	HSPA5	211936_at	0.400277	12.0228	54518	211936_at	0.351792	12.0228	54136
211953_s_at	IPO5	211953_s_at	0.264829	10.3371	53887	211953_s_at	0.314069	10.3371	53851
212031_at	RBM25	212031_at	0.33905	9.18425	54370	212031_at	0.409701	9.18425	54399
212033_at	RBM25	212033_at	0.25753	10.2941	53812	212033_at	0.304414	10.2941	53733
212085_at	SLC25A6	212085_at	-0.203356	12.6128	886	212085_at	-0.186753	12.6128	788
212098_at	NA	212098_at	-0.25635	8.87699	508	212098_at	-0.25001	8.87699	294
212104_s_at	RBFOX2	212104_s_at	-0.383123	9.32168	146	212104_s_at	-0.33418	9.32168	109
212114_at	ATXN7L3B	212114_at	-0.217359	9.41109	753	212114_at	-0.268063	9.41109	239
212171_x_at	VEGFA	212171_x_at	-0.21024	7.48243	822	212171_x_at	-0.185835	7.48243	800
212174_at	AK2	212174_at	0.357982	10.0478	54430	212174_at	0.391323	10.0478	54339
212178_s_at	NA	212178_s_at	0.43764	9.70478	54563	212178_s_at	0.472808	9.70478	54541
212189_s_at	COG4	212189_s_at	-0.285473	8.45507	378	212189_s_at	-0.199871	8.45507	640
212193_s_at	LARP1	212193_s_at	0.661561	9.58203	54651	212193_s_at	0.914858	9.58203	54675
212195_at	IL6ST	212195_at	0.442643	7.73969	54571	212195_at	0.346741	7.73969	54104
212218_s_at	FASN	212218_s_at	0.259316	9.4051	53827	212218_s_at	0.547629	9.4051	54628
212259_s_at	PBXIP1	212259_s_at	-0.426234	7.27608	109	212259_s_at	-0.292213	7.27608	164
212263_at	QKI	212263_at	0.273466	8.81177	53978	212263_at	0.332513	8.81177	54018
212288_at	FNBP1	212288_at	0.616552	9.68018	54643	212288_at	0.494291	9.68018	54578
212314_at	SEL1L3	212314_at	-0.37334	10.9365	155	212314_at	-0.213829	10.9365	502
212360_at	AMPD2	212360_at	-0.257365	8.26334	499	212360_at	-0.289849	8.26334	172
212399_s_at	VGLL4	212399_s_at	-0.506923	8.86075	60	212399_s_at	-0.236986	8.86075	358
212500_at	ADO	212500_at	0.263843	8.49622	53878	212500_at	0.317653	8.49622	53888
212587_s_at	PTPRC	212587_s_at	-0.643805	9.74371	21	212587_s_at	-0.32367	9.74371	126
212588_at	PTPRC	212588_at	-0.482157	9.85285	74	212588_at	-0.222794	9.85285	434
212590_at	RRAS2	212590_at	0.384117	10.8369	54488	212590_at	0.391651	10.8369	54340
212605_s_at	NA	212605_s_at	0.508816	9.13335	54611	212605_s_at	0.548717	9.13335	54629
212608_s_at	NA	212608_s_at	0.373429	9.06614	54466	212608_s_at	0.415987	9.06614	54418
212614_at	ARID5B	212614_at	-0.30457	8.12681	328	212614_at	-0.242945	8.12681	327
212615_at	CHD9	212615_at	0.266288	8.34063	53907	212615_at	0.35065	8.34063	54128
212616_at	CHD9	212616_at	0.302963	9.02986	54198	212616_at	0.392498	9.02986	54343
212671_s_at	NA	212671_s_at	0.602556	11.0562	54641	212671_s_at	0.651477	11.0562	54661
212689_s_at	KDM3A	212689_s_at	-0.690398	8.66826	15	212689_s_at	-0.412177	8.66826	55
212841_s_at	PPFIBP2	212841_s_at	-0.272818	8.24721	423	212841_s_at	-0.210992	8.24721	527
212847_at	FUBP1	212847_at	0.406099	9.45279	54525	212847_at	0.418898	9.45279	54427
212850_s_at	LRP4	212850_s_at	-0.499203	7.72072	63	212850_s_at	-0.204222	7.72072	591
212890_at	SLC38A10	212890_at	-0.212632	7.31924	798	212890_at	-0.219291	7.31924	466
212946_at	KIAA0564	212946_at	-0.454081	8.65966	89	212946_at	-0.202434	8.65966	616
212998_x_at	HLA-DQB1	212998_x_at	0.722877	10.3782	54661	212998_x_at	0.708068	10.3782	54669
212999_x_at	HLA-DQB1	212999_x_at	0.701073	8.03469	54654	212999_x_at	0.399229	8.03469	54371
213075_at	OLFML2A	213075_at	0.714045	8.80911	54658	213075_at	0.587825	8.80911	54647
213105_s_at	C16orf42	213105_s_at	0.299293	8.43832	54176	213105_s_at	0.3137	8.43832	53848
213134_x_at	BTG3	213134_x_at	0.304943	9.60236	54212	213134_x_at	0.39347	9.60236	54346
213222_at	PLCB1	213222_at	0.316881	8.02389	54280	213222_at	0.467217	8.02389	54529
213261_at	TRANK1	213261_at	-0.401163	8.20176	125	213261_at	-0.274322	8.20176	219
213263_s_at	PCBP2	213263_s_at	0.311998	8.79786	54254	213263_s_at	0.380352	8.79786	54308
213283_s_at	SALL2	213283_s_at	-0.33396	7.51713	244	213283_s_at	-0.394457	7.51713	64
213293_s_at	TRIM22	213293_s_at	-0.570994	9.59617	40	213293_s_at	-0.463758	9.59617	40
213313_at	RABGAP1	213313_at	-0.25601	9.0768	511	213313_at	-0.179805	9.0768	904
213320_at	PRMT3	213320_at	0.433659	9.44527	54558	213320_at	0.413149	9.44527	54410
213348_at	CDKN1C	213348_at	-0.307439	6.27206	314	213348_at	-0.363737	6.27206	81
213388_at	PDE4DIP	213388_at	-0.298906	7.21247	342	213388_at	-0.287003	7.21247	180
213400_s_at	TBL1X	213400_s_at	-0.306638	8.73948	319	213400_s_at	-0.291938	8.73948	165
213454_at	NA	213454_at	0.403253	8.85521	54520	213454_at	0.358215	8.85521	54188
213517_at	PCBP2	213517_at	0.295832	7.42404	54152	213517_at	0.437798	7.42404	54470
213528_at	METTL18	213528_at	-0.230871	8.92243	639	213528_at	-0.230584	8.92243	389
213537_at	HLA-DPA1	213537_at	0.816068	8.82556	54670	213537_at	0.476251	8.82556	54550
213548_s_at	CDV3	213548_s_at	0.25655	9.7797	53802	213548_s_at	0.322956	9.7797	53929
213561_at	ASF1A	213561_at	-0.207315	6.51877	853	213561_at	-0.190884	6.51877	740
213620_s_at	NA	213620_s_at	-0.231561	10.1023	633	213620_s_at	-0.326704	10.1023	122
213743_at	CCNT2	213743_at	0.249938	7.75982	53724	213743_at	0.333858	7.75982	54024
213831_at	HLA-DQA1	213831_at	0.621678	9.34274	54644	213831_at	0.52791	9.34274	54618
213901_x_at	RBFOX2	213901_x_at	-0.347765	8.26506	206	213901_x_at	-0.220543	8.26506	455
213920_at	CUX2	213920_at	0.51917	7.81214	54616	213920_at	0.44228	7.81214	54479
213977_s_at	CIZ1	213977_s_at	0.283882	8.50459	54072	213977_s_at	0.495049	8.50459	54579
213986_s_at	C19orf6	213986_s_at	0.281927	7.84278	54054	213986_s_at	0.326137	7.84278	53958
213996_at	YPEL1	213996_at	-0.269048	7.95832	442	213996_at	-0.29031	7.95832	171
214022_s_at	IFITM1	214022_s_at	-0.372505	8.80714	156	214022_s_at	-0.372078	8.80714	76
214093_s_at	FUBP1	214093_s_at	0.295234	9.84311	54150	214093_s_at	0.3722	9.84311	54264
214097_at	RPS21	214097_at	-0.238308	9.65761	600	214097_at	-0.275148	9.65761	214
214155_s_at	LARP4	214155_s_at	0.423094	8.73737	54548	214155_s_at	0.410735	8.73737	54402
214177_s_at	PBXIP1	214177_s_at	-0.342734	7.37229	221	214177_s_at	-0.25541	7.37229	274
214239_x_at	PCGF2	214239_x_at	-0.297147	7.10693	349	214239_x_at	-0.250671	7.10693	291
214314_s_at	EIF5B	214314_s_at	0.32297	7.92907	54304	214314_s_at	0.681034	7.92907	54666
214315_x_at	CALR	214315_x_at	0.702784	9.55569	54656	214315_x_at	0.603179	9.55569	54652
214459_x_at	HLA-C	214459_x_at	0.48969	11.9716	54602	214459_x_at	0.450724	11.9716	54501
214662_at	WDR43	214662_at	0.309592	9.55246	54243	214662_at	0.354484	9.55246	54162
214766_s_at	AHCTF1	214766_s_at	0.325378	8.69953	54312	214766_s_at	0.403658	8.69953	54381
214787_at	DENND4A	214787_at	0.534595	8.47706	54624	214787_at	0.598781	8.47706	54650
214794_at	PA2G4	214794_at	0.444055	10.2541	54574	214794_at	0.488912	10.2541	54570
214876_s_at	TUBGCP5	214876_s_at	0.250097	7.97258	53727	214876_s_at	0.326882	7.97258	53963
214881_s_at	UBTF	214881_s_at	0.278028	8.10408	54016	214881_s_at	0.305448	8.10408	53749
215071_s_at	HIST1H2AC	215071_s_at	-0.268378	6.42233	446	215071_s_at	-0.315901	6.42233	134
215193_x_at	NA	215193_x_at	0.398902	12.5243	54514	215193_x_at	0.412578	12.5243	54407
215313_x_at	HLA-A	215313_x_at	0.339282	11.7404	54372	215313_x_at	0.363649	11.7404	54225
215501_s_at	DUSP10	215501_s_at	-0.200838	7.33645	924	215501_s_at	-0.209486	7.33645	537
215739_s_at	TUBGCP3	215739_s_at	0.308513	7.68011	54239	215739_s_at	0.343389	7.68011	54078
215967_s_at	LY9	215967_s_at	-0.314601	7.68068	295	215967_s_at	-0.25694	7.68068	270
216047_x_at	SEZ6L	216047_x_at	-0.248461	6.77176	545	216047_x_at	-0.227067	6.77176	402
216379_x_at	CD24	216379_x_at	-0.36725	12.1125	174	216379_x_at	-0.526843	12.1125	29
216396_s_at	EI24	216396_s_at	0.494313	9.12367	54604	216396_s_at	0.356441	9.12367	54177
216449_x_at	HSP90B1	216449_x_at	0.445477	9.8835	54576	216449_x_at	0.478874	9.8835	54555
216526_x_at	HLA-C	216526_x_at	0.494904	12.7565	54605	216526_x_at	0.39872	12.7565	54370
216834_at	RGS1	216834_at	-0.590288	7.65448	35	216834_at	-0.582736	7.65448	19
216942_s_at	CD58	216942_s_at	0.760802	8.5232	54665	216942_s_at	0.441319	8.5232	54477
217027_x_at	KPNB1	217027_x_at	0.284806	8.94004	54083	217027_x_at	0.331832	8.94004	54010
217287_s_at	TRPC6	217287_s_at	-0.224107	6.47479	698	217287_s_at	-0.179752	6.47479	905
217436_x_at	HLA-J	217436_x_at	0.269259	9.68158	53940	217436_x_at	0.308186	9.68158	53784
217492_s_at	NA	217492_s_at	-0.281911	9.84544	390	217492_s_at	-0.257104	9.84544	269
217733_s_at	TMSB10	217733_s_at	-0.239873	12.8527	592	217733_s_at	-0.246633	12.8527	307
217739_s_at	NAMPT	217739_s_at	0.317724	11.0189	54281	217739_s_at	0.332501	11.0189	54017
217783_s_at	YPEL5	217783_s_at	-0.34277	8.59472	220	217783_s_at	-0.467176	8.59472	39
217799_x_at	UBE2H	217799_x_at	-0.289508	8.0832	366	217799_x_at	-0.195439	8.0832	680
217851_s_at	SLMO2	217851_s_at	0.353611	9.83479	54419	217851_s_at	0.315501	9.83479	53862
217856_at	RBM8A	217856_at	0.271539	8.00364	53962	217856_at	0.328367	8.00364	53974
217983_s_at	RNASET2	217983_s_at	-0.279265	8.09795	398	217983_s_at	-0.237043	8.09795	357
217984_at	RNASET2	217984_at	-0.248754	8.24559	543	217984_at	-0.234399	8.24559	369
218035_s_at	RBM47	218035_s_at	0.330464	7.9376	54332	218035_s_at	0.384919	7.9376	54317
218076_s_at	ARHGAP17	218076_s_at	0.31467	9.8691	54267	218076_s_at	0.345446	9.8691	54091
218137_s_at	SMAP1	218137_s_at	0.365617	10.3282	54450	218137_s_at	0.312905	10.3282	53837
218149_s_at	ZNF395	218149_s_at	-0.231803	9.51552	630	218149_s_at	-0.302616	9.51552	149
218178_s_at	CHMP1B	218178_s_at	-0.257356	8.95138	500	218178_s_at	-0.265664	8.95138	241
218191_s_at	LMBRD1	218191_s_at	-0.211208	9.36605	810	218191_s_at	-0.178079	9.36605	934
218199_s_at	NOL6	218199_s_at	0.286426	8.12149	54098	218199_s_at	0.309617	8.12149	53803
218223_s_at	PLEKHO1	218223_s_at	0.259498	7.89831	53829	218223_s_at	0.446772	7.89831	54492
218239_s_at	GTPBP4	218239_s_at	0.286626	11.1822	54099	218239_s_at	0.349298	11.1822	54118
218248_at	FAM111A	218248_at	-0.367326	9.65288	173	218248_at	-0.245915	9.65288	311
218274_s_at	ANKZF1	218274_s_at	-0.327236	8.13584	258	218274_s_at	-0.224422	8.13584	422
218294_s_at	NUP50	218294_s_at	0.38093	9.33792	54483	218294_s_at	0.308899	9.33792	53793
218365_s_at	DARS2	218365_s_at	-0.24889	9.04798	542	218365_s_at	-0.236564	9.04798	359
218381_s_at	U2AF2	218381_s_at	0.28381	10.1859	54070	218381_s_at	0.354694	10.1859	54164
218384_at	CARHSP1	218384_at	-0.218786	10.0555	738	218384_at	-0.273643	10.0555	223
218421_at	CERK	218421_at	-0.333951	8.89605	245	218421_at	-0.24321	8.89605	325
218507_at	C7orf68	218507_at	-0.596291	9.47825	29	218507_at	-0.630615	9.47825	16
218611_at	IER5	218611_at	0.403772	10.3218	54523	218611_at	0.440544	10.3218	54475
218625_at	NRN1	218625_at	-0.338986	6.32011	232	218625_at	-0.316974	6.32011	131
218670_at	PUS1	218670_at	0.252677	9.05413	53764	218670_at	0.314552	9.05413	53854
218712_at	C1orf109	218712_at	0.414401	8.3122	54535	218712_at	0.40354	8.3122	54380
218729_at	LXN	218729_at	-0.265614	7.75304	455	218729_at	-0.178157	7.75304	932
218750_at	TAF1D	218750_at	0.382777	7.51196	54486	218750_at	0.477225	7.51196	54553
218764_at	PRKCH	218764_at	-0.220458	6.51549	724	218764_at	-0.288972	6.51549	174
218773_s_at	MSRB2	218773_s_at	-0.215899	9.1106	766	218773_s_at	-0.280835	9.1106	201
218810_at	ZC3H12A	218810_at	0.266922	8.31039	53913	218810_at	0.321126	8.31039	53916
218858_at	DEPTOR	218858_at	-0.477957	9.52079	78	218858_at	-0.298733	9.52079	152
218859_s_at	ESF1	218859_s_at	0.261873	8.21217	53852	218859_s_at	0.385155	8.21217	54319
218862_at	ASB13	218862_at	-0.411552	8.47804	117	218862_at	-0.422827	8.47804	51
218870_at	ARHGAP15	218870_at	-0.331481	9.68185	247	218870_at	-0.200113	9.68185	638
218872_at	TESC	218872_at	0.475163	9.81362	54590	218872_at	0.463313	9.81362	54520
218877_s_at	TRMT11	218877_s_at	0.277995	9.5111	54014	218877_s_at	0.373821	9.5111	54274
218905_at	INTS8	218905_at	-0.301469	9.78593	337	218905_at	-0.237628	9.78593	350
218935_at	EHD3	218935_at	-0.212231	7.48708	800	218935_at	-0.288338	7.48708	176
218951_s_at	PLCXD1	218951_s_at	-0.498418	8.4052	64	218951_s_at	-0.232937	8.4052	377
218976_at	DNAJC12	218976_at	-0.39197	9.32755	138	218976_at	-0.218877	9.32755	469
218980_at	FHOD3	218980_at	-0.376923	6.64145	151	218980_at	-0.327747	6.64145	121
218984_at	PUS7	218984_at	0.281649	10.3626	54047	218984_at	0.308266	10.3626	53785
219004_s_at	MIS18A	219004_s_at	0.305601	9.42965	54217	219004_s_at	0.393358	9.42965	54345
219014_at	PLAC8	219014_at	-0.372324	8.27658	157	219014_at	-0.435601	8.27658	46
219098_at	MYBBP1A	219098_at	0.352979	8.88848	54415	219098_at	0.480543	8.88848	54559
219119_at	NAA38	219119_at	0.291687	11.3159	54130	219119_at	0.362323	11.3159	54217
219132_at	PELI2	219132_at	-0.20651	7.17151	864	219132_at	-0.261546	7.17151	257
219147_s_at	C9orf95	219147_s_at	-0.249778	7.88351	535	219147_s_at	-0.215319	7.88351	496
219209_at	IFIH1	219209_at	0.332297	7.97075	54341	219209_at	0.350852	7.97075	54130
219267_at	GLTP	219267_at	0.322188	7.66771	54300	219267_at	0.328328	7.66771	53973
219279_at	DOCK10	219279_at	0.370462	7.78641	54460	219279_at	0.436143	7.78641	54465
219288_at	C3orf14	219288_at	0.298602	9.55227	54169	219288_at	0.314683	9.55227	53855
219351_at	TRAPPC2	219351_at	-0.249216	8.35492	540	219351_at	-0.274344	8.35492	218
219378_at	NAA16	219378_at	0.27595	8.61829	53994	219378_at	0.490027	8.61829	54572
219396_s_at	NEIL1	219396_s_at	-0.221515	7.48349	714	219396_s_at	-0.262432	7.48349	253
219471_at	C13orf18	219471_at	-0.246784	12.2361	556	219471_at	-0.18784	12.2361	777
219505_at	CECR1	219505_at	-0.458451	8.0935	86	219505_at	-0.3574	8.0935	90
219546_at	BMP2K	219546_at	0.341341	8.18538	54376	219546_at	0.352601	8.18538	54146
219610_at	RGNEF	219610_at	-0.211542	6.9221	805	219610_at	-0.224862	6.9221	418
219648_at	MREG	219648_at	0.252092	8.97839	53752	219648_at	0.640732	8.97839	54659
219673_at	MCM9	219673_at	0.503002	7.8296	54609	219673_at	0.357091	7.8296	54183
219737_s_at	PCDH9	219737_s_at	-0.491413	8.90999	68	219737_s_at	-0.319598	8.90999	127
219862_s_at	NARF	219862_s_at	-0.535795	9.37203	50	219862_s_at	-0.379965	9.37203	73
220002_at	KIF26B	220002_at	0.477152	7.48618	54592	220002_at	0.315862	7.48618	53870
220059_at	STAP1	220059_at	-0.564435	10.3571	42	220059_at	-0.398327	10.3571	62
220099_s_at	LUC7L2	220099_s_at	0.306393	10.5903	54222	220099_s_at	0.406697	10.5903	54389
220200_s_at	SETD8	220200_s_at	0.271722	8.60803	53965	220200_s_at	0.361661	8.60803	54211
220277_at	CXXC4	220277_at	-0.338054	7.61756	236	220277_at	-0.200782	7.61756	634
220351_at	CCRL1	220351_at	-0.213521	8.28952	790	220351_at	-0.291025	8.28952	169
220615_s_at	FAR2	220615_s_at	-0.352847	6.80387	198	220615_s_at	-0.244037	6.80387	322
220770_s_at	C5orf54	220770_s_at	-0.199667	6.46768	941	220770_s_at	-0.191948	6.46768	721
220797_at	METTL16	220797_at	0.352559	8.04255	54414	220797_at	0.464474	8.04255	54523
220934_s_at	TMEM223	220934_s_at	0.300672	8.32998	54184	220934_s_at	0.356845	8.32998	54181
220942_x_at	FAM162A	220942_x_at	-0.242621	11.8856	574	220942_x_at	-0.293253	11.8856	160
220948_s_at	ATP1A1	220948_s_at	0.322243	10.5785	54301	220948_s_at	0.352017	10.5785	54139
220994_s_at	STXBP6	220994_s_at	-0.362858	7.62989	180	220994_s_at	-0.329177	7.62989	117
221003_s_at	CAB39L	221003_s_at	-0.518086	7.59058	55	221003_s_at	-0.255291	7.59058	276
221011_s_at	LBH	221011_s_at	-0.362279	6.73481	181	221011_s_at	-0.312717	6.73481	136
221020_s_at	SLC25A32	221020_s_at	0.361633	10.8303	54442	221020_s_at	0.340239	10.8303	54055
221029_s_at	WNT5B	221029_s_at	0.261845	6.91553	53851	221029_s_at	0.32541	6.91553	53950
221039_s_at	ASAP1	221039_s_at	0.261754	7.55501	53849	221039_s_at	0.375207	7.55501	54284
221194_s_at	RNFT1	221194_s_at	-0.232322	7.67083	626	221194_s_at	-0.215898	7.67083	490
221253_s_at	NA	221253_s_at	0.319471	11.2941	54288	221253_s_at	0.332073	11.2941	54012
221478_at	BNIP3L	221478_at	-0.558495	9.54252	44	221478_at	-0.728981	9.54252	5
221479_s_at	BNIP3L	221479_s_at	-0.489607	9.05773	69	221479_s_at	-0.63957	9.05773	14
221491_x_at	NA	221491_x_at	0.951913	9.31278	54673	221491_x_at	0.703981	9.31278	54668
221513_s_at	NA	221513_s_at	0.268181	9.17087	53930	221513_s_at	0.438612	9.17087	54471
221514_at	UTP14A	221514_at	0.272187	9.94267	53969	221514_at	0.333737	9.94267	54022
221536_s_at	LSG1	221536_s_at	0.283512	8.80135	54066	221536_s_at	0.307131	8.80135	53767
221538_s_at	PLXNA1	221538_s_at	0.318811	7.50215	54284	221538_s_at	0.368715	7.50215	54250
221558_s_at	LEF1	221558_s_at	-0.349086	10.7156	202	221558_s_at	-0.274925	10.7156	215
221563_at	DUSP10	221563_at	-0.221369	7.75687	717	221563_at	-0.260179	7.75687	258
221666_s_at	PYCARD	221666_s_at	-0.206772	8.3977	860	221666_s_at	-0.306916	8.3977	141
221689_s_at	PIGP	221689_s_at	-0.233279	7.08911	619	221689_s_at	-0.316608	7.08911	133
221756_at	PIK3IP1	221756_at	-0.212436	7.3842	799	221756_at	-0.189085	7.3842	759
221760_at	MAN1A1	221760_at	0.781344	10.1873	54668	221760_at	0.538891	10.1873	54624
221778_at	JHDM1D	221778_at	-0.206691	7.24497	861	221778_at	-0.198176	7.24497	657
221868_at	PAIP2B	221868_at	-0.360061	6.85534	188	221868_at	-0.208465	6.85534	548
221875_x_at	HLA-F	221875_x_at	0.349219	10.2491	54398	221875_x_at	0.346435	10.2491	54101
221912_s_at	CCDC28B	221912_s_at	0.513731	9.27589	54614	221912_s_at	0.513512	9.27589	54604
221969_at	PAX5	221969_at	0.312834	10.1079	54258	221969_at	0.355852	10.1079	54173
221986_s_at	KLHL24	221986_s_at	-0.207845	7.44888	849	221986_s_at	-0.197704	7.44888	664
222047_s_at	SRRT	222047_s_at	0.262995	11.0979	53869	222047_s_at	0.405741	11.0979	54388
222386_s_at	COPZ1	222386_s_at	-0.206523	9.88187	863	222386_s_at	-0.208633	9.88187	546
222408_s_at	YPEL5	222408_s_at	-0.232767	8.2963	622	222408_s_at	-0.337011	8.2963	105
222420_s_at	UBE2H	222420_s_at	-0.581199	8.30243	39	222420_s_at	-0.427396	8.30243	50
222421_at	UBE2H	222421_at	-0.466897	8.09813	81	222421_at	-0.212268	8.09813	513
222472_at	AFTPH	222472_at	0.286941	8.67321	54101	222472_at	0.342625	8.67321	54076
222477_s_at	TM7SF3	222477_s_at	-0.243187	9.65452	571	222477_s_at	-0.180863	9.65452	875
222512_at	NUB1	222512_at	-0.272222	9.06982	426	222512_at	-0.253365	9.06982	282
222642_s_at	TMEM33	222642_s_at	0.312999	9.57071	54259	222642_s_at	0.307798	9.57071	53776
222669_s_at	NA	222669_s_at	0.329289	9.88763	54329	222669_s_at	0.392712	9.88763	54344
222765_x_at	ESF1	222765_x_at	0.298085	7.77519	54166	222765_x_at	0.35049	7.77519	54126
222824_at	NA	222824_at	0.34373	9.0047	54381	222824_at	0.46094	9.0047	54517
222848_at	CENPK	222848_at	0.268271	9.62824	53932	222848_at	0.333927	9.62824	54025
222857_s_at	KCNMB4	222857_s_at	-0.365649	7.77649	175	222857_s_at	-0.224036	7.77649	425
222938_x_at	ENPP3	222938_x_at	-0.609421	8.04546	28	222938_x_at	-0.325686	8.04546	124
222983_s_at	PAIP2	222983_s_at	-0.317027	10.6174	285	222983_s_at	-0.243149	10.6174	326
222984_at	PAIP2	222984_at	-0.307294	11.1715	315	222984_at	-0.178384	11.1715	927
223046_at	EGLN1	223046_at	-0.241447	9.44764	577	223046_at	-0.237494	9.44764	352
223054_at	DNAJB11	223054_at	0.321966	9.80801	54299	223054_at	0.33519	9.80801	54031
223084_s_at	CCNDBP1	223084_s_at	-0.25413	9.90434	517	223084_s_at	-0.187638	9.90434	778
223129_x_at	MYLIP	223129_x_at	-0.286597	7.49706	374	223129_x_at	-0.215507	7.49706	493
223179_at	YPEL3	223179_at	-0.330776	7.10578	250	223179_at	-0.365373	7.10578	78
223193_x_at	FAM162A	223193_x_at	-0.274645	11.9386	418	223193_x_at	-0.269678	11.9386	234
223204_at	FAM198B	223204_at	-0.395036	6.46603	133	223204_at	-0.335176	6.46603	107
223245_at	STRBP	223245_at	-0.395066	10.8284	132	223245_at	-0.280693	10.8284	202
223246_s_at	STRBP	223246_s_at	-0.329566	10.1526	252	223246_s_at	-0.305509	10.1526	144
223309_x_at	PNPLA8	223309_x_at	-0.397489	8.86212	128	223309_x_at	-0.305974	8.86212	142
223310_x_at	PNPLA8	223310_x_at	-0.357465	9.39821	190	223310_x_at	-0.206705	9.39821	567
223413_s_at	LYAR	223413_s_at	0.370271	10.5609	54459	223413_s_at	0.508151	10.5609	54597
223451_s_at	CKLF	223451_s_at	-0.214529	7.82599	778	223451_s_at	-0.190891	7.82599	739
223522_at	NCRNA00287	223522_at	-0.349184	7.9584	201	223522_at	-0.265295	7.9584	245
223734_at	C4orf49	223734_at	-0.353491	7.39371	195	223734_at	-0.268886	7.39371	236
223751_x_at	TLR10	223751_x_at	-0.224627	8.69272	692	223751_x_at	-0.277247	8.69272	210
223809_at	RGS18	223809_at	-0.853374	7.68489	2	223809_at	-0.659582	7.68489	11
224151_s_at	AK3	224151_s_at	0.42615	8.30359	54550	224151_s_at	0.475866	8.30359	54549
224314_s_at	EGLN1	224314_s_at	-0.218663	7.57524	741	224314_s_at	-0.206237	7.57524	571
224345_x_at	FAM162A	224345_x_at	-0.259516	11.8074	489	224345_x_at	-0.303423	11.8074	147
224569_s_at	IRF2BP2	224569_s_at	0.539269	9.98876	54630	224569_s_at	0.444385	9.98876	54486
224582_s_at	NUCKS1	224582_s_at	0.330561	10.1808	54333	224582_s_at	0.327258	10.1808	53966
224595_at	SLC44A1	224595_at	-0.254307	10.0181	516	224595_at	-0.202529	10.0181	614
224596_at	SLC44A1	224596_at	-0.49297	10.5864	67	224596_at	-0.270918	10.5864	230
224602_at	C4orf3	224602_at	-0.321577	10.1347	269	224602_at	-0.342227	10.1347	100
224604_at	C4orf3	224604_at	-0.277081	9.35764	409	224604_at	-0.318871	9.35764	128
224605_at	C4orf3	224605_at	-0.213957	7.93682	782	224605_at	-0.309114	7.93682	138
224606_at	KLF6	224606_at	-0.26115	8.86423	478	224606_at	-0.199884	8.86423	639
224634_at	GPATCH4	224634_at	0.301794	10.308	54194	224634_at	0.469794	10.308	54531
224666_at	NSMCE1	224666_at	-0.269327	10.1199	440	224666_at	-0.222748	10.1199	435
224705_s_at	TNRC6A	224705_s_at	0.332037	8.75181	54340	224705_s_at	0.492993	8.75181	54577
224741_x_at	GAS5	224741_x_at	-0.303198	12.318	329	224741_x_at	-0.223736	12.318	427
224767_at	RPL37	224767_at	-0.237932	8.21454	604	224767_at	-0.215858	8.21454	491
224791_at	ASAP1	224791_at	0.252197	8.11174	53754	224791_at	0.400168	8.11174	54373
224797_at	ARRDC3	224797_at	-0.372248	6.7284	158	224797_at	-0.358306	6.7284	89
224850_at	ATAD1	224850_at	0.338758	9.89916	54367	224850_at	0.339308	9.89916	54046
224866_at	FAR1	224866_at	0.272422	9.2301	53971	224866_at	0.345275	9.2301	54089
224873_s_at	MRPS25	224873_s_at	0.293975	6.84977	54139	224873_s_at	0.380135	6.84977	54307
224964_s_at	GNG2	224964_s_at	-0.257721	8.95121	497	224964_s_at	-0.211101	8.95121	526
224978_s_at	USP36	224978_s_at	0.250856	8.42162	53734	224978_s_at	0.359216	8.42162	54193
225014_at	C4orf52	225014_at	-0.231651	10.3372	631	225014_at	-0.216429	10.3372	485
225116_at	HIPK2	225116_at	0.277662	8.18009	54011	225116_at	0.354766	8.18009	54166
225124_at	PPP1R9B	225124_at	0.335542	8.19492	54354	225124_at	0.358343	8.19492	54190
225158_at	GFM1	225158_at	0.392311	9.71423	54503	225158_at	0.349494	9.71423	54119
225267_at	KPNA4	225267_at	0.359095	10.4636	54434	225267_at	0.358463	10.4636	54191
225285_at	BCAT1	225285_at	-0.286044	11.4589	376	225285_at	-0.248651	11.4589	298
225342_at	AK4	225342_at	-0.446679	8.70144	92	225342_at	-0.418448	8.70144	54
225361_x_at	FAM122B	225361_x_at	0.296356	9.2426	54154	225361_x_at	0.323921	9.2426	53940
225363_at	PTEN	225363_at	-0.208607	10.2371	839	225363_at	-0.230764	10.2371	387
225377_at	C9orf86	225377_at	0.279186	8.90842	54025	225377_at	0.420511	8.90842	54434
225434_at	DEDD2	225434_at	0.267992	8.43648	53929	225434_at	0.31115	8.43648	53815
225448_at	NAPG	225448_at	0.407419	8.20409	54528	225448_at	0.388403	8.20409	54329
225468_at	PATL1	225468_at	0.419696	9.0275	54547	225468_at	0.339919	9.0275	54052
225530_at	MOBKL2A	225530_at	-0.443659	9.03148	95	225530_at	-0.342959	9.03148	98
225636_at	STAT2	225636_at	-0.648973	8.88955	20	225636_at	-0.365003	8.88955	79
225706_at	GLCCI1	225706_at	-0.509384	8.68549	58	225706_at	-0.406729	8.68549	57
225732_at	KLHDC5	225732_at	0.457295	8.43022	54583	225732_at	0.457415	8.43022	54509
225738_at	RAPGEF1	225738_at	0.393112	9.27772	54505	225738_at	0.50782	9.27772	54595
225802_at	TOP1MT	225802_at	0.275308	8.66435	53991	225802_at	0.396809	8.66435	54361
225808_at	METTL23	225808_at	-0.202883	9.73706	897	225808_at	-0.316739	9.73706	132
225820_at	PHF17	225820_at	0.266993	7.53448	53914	225820_at	0.361641	7.53448	54210
225885_at	EEA1	225885_at	0.373493	8.56482	54467	225885_at	0.375862	8.56482	54285
225892_at	IREB2	225892_at	0.2673	9.6489	53919	225892_at	0.357962	9.6489	54187
225898_at	WDR54	225898_at	-0.215699	10.1071	768	225898_at	-0.337303	10.1071	104
225912_at	TP53INP1	225912_at	-0.58347	9.50611	38	225912_at	-0.474318	9.50611	38
225914_s_at	CAB39L	225914_s_at	-0.799377	8.82552	7	225914_s_at	-0.354775	8.82552	91
225915_at	CAB39L	225915_at	-0.551238	8.18673	46	225915_at	-0.183497	8.18673	832
225916_at	ZNF131	225916_at	0.298102	7.40447	54167	225916_at	0.316461	7.40447	53880
225958_at	PHC1	225958_at	-0.20955	7.44395	831	225958_at	-0.183257	7.44395	834
225961_at	KLHDC5	225961_at	0.504973	7.81344	54610	225961_at	0.524779	7.81344	54614
225963_at	KLHDC5	225963_at	0.254422	7.45337	53780	225963_at	0.44528	7.45337	54488
225982_at	UBTF	225982_at	0.298795	9.22392	54172	225982_at	0.340612	9.22392	54061
226013_at	TRAK1	226013_at	-0.244161	7.52533	569	226013_at	-0.257467	7.52533	268
226018_at	C7orf41	226018_at	-0.261166	7.82232	477	226018_at	-0.191082	7.82232	735
226063_at	VAV2	226063_at	0.287554	7.62076	54107	226063_at	0.367047	7.62076	54239
226099_at	ELL2	226099_at	0.537206	7.95981	54628	226099_at	0.747308	7.95981	54673
226126_at	TBCK	226126_at	-0.391989	7.99122	137	226126_at	-0.255409	7.99122	275
226137_at	ZFHX3	226137_at	0.388115	7.38692	54495	226137_at	0.482374	7.38692	54561
226158_at	KLHL24	226158_at	-0.26866	8.72076	444	226158_at	-0.18315	8.72076	836
226218_at	IL7R	226218_at	-0.348805	9.65698	203	226218_at	-0.292481	9.65698	162
226223_at	NA	226223_at	-0.221852	9.783	712	226223_at	-0.226772	9.783	405
226261_at	ZNRF2	226261_at	-0.209825	7.14393	827	226261_at	-0.187104	7.14393	784
226363_at	ABCC5	226363_at	-0.250577	6.99303	531	226363_at	-0.200149	6.99303	637
226440_at	DUSP22	226440_at	0.523445	9.38771	54617	226440_at	0.306396	9.38771	53761
226455_at	CREB3L4	226455_at	-0.426955	7.107	106	226455_at	-0.265456	7.107	243
226456_at	C16orf75	226456_at	-0.331281	8.81086	248	226456_at	-0.262111	8.81086	255
226458_at	NA	226458_at	-0.217506	7.53648	751	226458_at	-0.20591	7.53648	574
226462_at	STXBP6	226462_at	-0.21786	7.40587	745	226462_at	-0.192428	7.40587	718
226479_at	KBTBD6	226479_at	0.286414	7.91984	54097	226479_at	0.329161	7.91984	53981
226521_s_at	FAM175A	226521_s_at	-0.209472	8.50766	833	226521_s_at	-0.246507	8.50766	308
226574_at	PSPC1	226574_at	0.56041	9.68099	54635	226574_at	0.329792	9.68099	53993
226585_at	NEIL2	226585_at	0.726254	8.4981	54663	226585_at	0.31565	8.4981	53864
226610_at	CENPV	226610_at	0.472458	10.5066	54589	226610_at	0.46889	10.5066	54530
226611_s_at	CENPV	226611_s_at	0.448166	10.7367	54577	226611_s_at	0.555321	10.7367	54635
226614_s_at	FAM167A	226614_s_at	-0.672893	8.66642	18	226614_s_at	-0.476395	8.66642	36
226657_at	C17orf103	226657_at	-0.297487	6.96277	347	226657_at	-0.258685	6.96277	264
226740_x_at	NA	226740_x_at	0.265006	9.48295	53890	226740_x_at	0.421753	9.48295	54436
226789_at	EMB	226789_at	-0.204477	9.80438	879	226789_at	-0.286944	9.80438	181
226878_at	HLA-DOA	226878_at	0.527	8.17988	54619	226878_at	0.441381	8.17988	54478
226879_at	HVCN1	226879_at	0.323809	10.074	54308	226879_at	0.315479	10.074	53861
226881_at	GRPEL2	226881_at	0.296486	9.42923	54157	226881_at	0.31845	9.42923	53899
226933_s_at	ID4	226933_s_at	-0.370525	6.62685	160	226933_s_at	-0.401692	6.62685	59
226945_at	RHBDD1	226945_at	-0.237242	8.6461	610	226945_at	-0.240368	8.6461	342
226982_at	ELL2	226982_at	0.442009	6.87856	54570	226982_at	0.460156	6.87856	54514
226991_at	NFATC2	226991_at	0.311357	8.22111	54251	226991_at	0.404758	8.22111	54385
227064_at	ANKRD40	227064_at	0.255771	8.32721	53793	227064_at	0.30463	8.32721	53739
227093_at	USP36	227093_at	0.27223	8.79699	53970	227093_at	0.41166	8.79699	54404
227134_at	SYTL1	227134_at	-0.203131	7.41666	891	227134_at	-0.224527	7.41666	420
227184_at	PTAFR	227184_at	-0.237501	8.03544	609	227184_at	-0.219575	8.03544	461
227245_at	NAA25	227245_at	0.353924	8.59053	54420	227245_at	0.484983	8.59053	54565
227247_at	PLEKHA8	227247_at	-0.348339	7.81062	204	227247_at	-0.241932	7.81062	333
227256_at	USP31	227256_at	0.338263	7.26539	54364	227256_at	0.363867	7.26539	54228
227257_s_at	C10orf46	227257_s_at	0.326434	8.42513	54318	227257_s_at	0.473322	8.42513	54542
227284_at	ZNF766	227284_at	-0.246954	8.54255	554	227284_at	-0.181031	8.54255	869
227285_at	C1orf51	227285_at	-0.258851	6.30085	490	227285_at	-0.21153	6.30085	522
227312_at	SNTB2	227312_at	0.265286	7.10688	53899	227312_at	0.446861	7.10688	54494
227337_at	ANKRD37	227337_at	-0.547673	7.75582	48	227337_at	-0.297648	7.75582	153
227350_at	HELLS	227350_at	0.354905	9.56168	54422	227350_at	0.495191	9.56168	54581
227383_at	NA	227383_at	-0.2008	7.48134	925	227383_at	-0.233214	7.48134	375
227384_s_at	NA	227384_s_at	-0.384226	7.58574	144	227384_s_at	-0.3871	7.58574	69
227423_at	LRRC28	227423_at	-0.199455	7.53008	943	227423_at	-0.185059	7.53008	807
227432_s_at	NA	227432_s_at	-0.319165	10.0379	276	227432_s_at	-0.178706	10.0379	923
227455_at	C6orf136	227455_at	0.262535	8.32571	53862	227455_at	0.425364	8.32571	54447
227517_s_at	GAS5	227517_s_at	0.426407	10.2421	54551	227517_s_at	0.663646	10.2421	54662
227525_at	GLCCI1	227525_at	-0.34443	9.25138	214	227525_at	-0.266986	9.25138	240
227610_at	TSPAN11	227610_at	-0.484478	7.61225	73	227610_at	-0.359992	7.61225	85
227632_at	TBC1D24	227632_at	0.335501	7.13999	54353	227632_at	0.497796	7.13999	54584
227754_at	NA	227754_at	0.24995	8.12662	53725	227754_at	0.343249	8.12662	54077
227798_at	SMAD1	227798_at	-0.592886	9.21947	30	227798_at	-0.220244	9.21947	459
227852_at	RP9	227852_at	0.418137	8.65888	54543	227852_at	0.525603	8.65888	54616
227921_at	NA	227921_at	-0.489289	8.51325	70	227921_at	-0.359371	8.51325	86
227983_at	RILPL2	227983_at	0.778862	9.1869	54667	227983_at	0.465908	9.1869	54527
228006_at	NA	228006_at	-0.201274	8.49176	918	228006_at	-0.220706	8.49176	454
228038_at	SOX2	228038_at	-0.219833	8.9818	730	228038_at	-0.212012	8.9818	517
228050_at	UTP15	228050_at	0.373754	8.92606	54469	228050_at	0.424622	8.92606	54443
228081_at	CCNG2	228081_at	-0.563479	7.04451	43	228081_at	-0.429863	7.04451	49
228092_at	CREM	228092_at	0.795011	8.71177	54669	228092_at	0.343628	8.71177	54079
228098_s_at	MYLIP	228098_s_at	-0.461463	7.40988	84	228098_s_at	-0.420272	7.40988	53
228149_at	C7orf60	228149_at	-0.315736	7.9972	291	228149_at	-0.297207	7.9972	155
228191_at	NA	228191_at	0.345377	8.51314	54386	228191_at	0.488372	8.51314	54569
228238_at	GAS5	228238_at	0.255203	9.1452	53787	228238_at	0.479544	9.1452	54557
228245_s_at	NA	228245_s_at	0.415216	11.3179	54538	228245_s_at	0.629905	11.3179	54657
228258_at	TBC1D10C	228258_at	-0.296713	8.55252	350	228258_at	-0.232446	8.55252	380
228427_at	FBXO16	228427_at	-0.251746	6.58656	523	228427_at	-0.182772	6.58656	840
228499_at	PFKFB4	228499_at	-0.708532	7.09647	13	228499_at	-0.712741	7.09647	7
228500_at	THAP8	228500_at	-0.217234	7.31034	756	228500_at	-0.252275	7.31034	283
228603_at	ACTR3	228603_at	0.833183	8.40768	54671	228603_at	0.459901	8.40768	54512
228619_x_at	TIPRL	228619_x_at	0.272726	10.6776	53972	228619_x_at	0.309329	10.6776	53802
228955_at	NA	228955_at	0.349207	7.51008	54397	228955_at	0.399956	7.51008	54372
228959_at	PDK3	228959_at	-0.227371	8.5613	666	228959_at	-0.292659	8.5613	161
228973_at	DLG2	228973_at	-0.222439	6.38752	708	228973_at	-0.244884	6.38752	318
228988_at	ZNF711	228988_at	-0.250594	8.13459	530	228988_at	-0.176878	8.13459	953
229147_at	RASSF6	229147_at	-0.407666	10.336	120	229147_at	-0.25183	10.336	287
229402_at	SAMD13	229402_at	-0.630737	7.93304	23	229402_at	-0.581788	7.93304	20
229437_at	MIR155HG	229437_at	0.33511	6.94059	54350	229437_at	0.307177	6.94059	53769
229674_at	SERTAD4	229674_at	0.33652	7.42422	54357	229674_at	0.502697	7.42422	54592
229700_at	ZNF738	229700_at	-0.261329	8.25414	476	229700_at	-0.344674	8.25414	96
229774_at	CXXC4	229774_at	-0.31253	7.14713	297	229774_at	-0.247449	7.14713	300
229803_s_at	NA	229803_s_at	0.300805	9.19381	54186	229803_s_at	0.312334	9.19381	53831
229804_x_at	NA	229804_x_at	0.452072	7.85199	54580	229804_x_at	0.340524	7.85199	54059
229845_at	MAPKAP1	229845_at	-0.199807	7.94244	939	229845_at	-0.221162	7.94244	451
229905_at	RAP1GDS1	229905_at	-0.301784	8.49005	335	229905_at	-0.191001	8.49005	737
229968_at	NA	229968_at	-0.308599	7.57153	307	229968_at	-0.24397	7.57153	323
230177_at	GTF2H2B	230177_at	0.338134	8.93588	54363	230177_at	0.477126	8.93588	54552
230233_at	NA	230233_at	-0.626917	8.44103	24	230233_at	-0.463532	8.44103	41
230252_at	LPAR5	230252_at	-0.202765	7.322	900	230252_at	-0.194709	7.322	689
230370_x_at	STYXL1	230370_x_at	-0.256209	8.72076	509	230370_x_at	-0.221188	8.72076	449
230450_at	NA	230450_at	-0.227551	7.01081	664	230450_at	-0.219487	7.01081	464
230479_at	NA	230479_at	0.300405	6.83097	54181	230479_at	0.308891	6.83097	53792
230659_at	EDEM1	230659_at	-0.203057	8.51718	894	230659_at	-0.217852	8.51718	474
230708_at	PRICKLE1	230708_at	-0.21983	6.71135	731	230708_at	-0.224304	6.71135	424
230710_at	NA	230710_at	-0.35296	6.45763	197	230710_at	-0.317189	6.45763	130
230778_at	NA	230778_at	-0.349886	6.58672	200	230778_at	-0.353684	6.58672	92
231898_x_at	SOX2OT	231898_x_at	-0.296161	7.18293	352	231898_x_at	-0.3045	7.18293	145
231929_at	IKZF2	231929_at	-0.307124	8.07896	317	231929_at	-0.376131	8.07896	74
231963_at	ANKRD33B	231963_at	0.562482	8.33001	54636	231963_at	0.46506	8.33001	54526
232639_at	C3orf25	232639_at	-0.220805	6.36969	722	232639_at	-0.191911	6.36969	723
232914_s_at	SYTL2	232914_s_at	-0.270157	8.34424	436	232914_s_at	-0.19637	8.34424	675
233230_s_at	SLAIN2	233230_s_at	0.263075	7.29036	53870	233230_s_at	0.317745	7.29036	53891
233463_at	RASSF6	233463_at	-0.308413	6.74691	308	233463_at	-0.342867	6.74691	99
233500_x_at	CLEC2D	233500_x_at	-0.36744	9.55484	168	233500_x_at	-0.280901	9.55484	200
233899_x_at	ZBTB10	233899_x_at	-0.249598	7.31934	537	233899_x_at	-0.195273	7.31934	683
233907_s_at	SERTAD4	233907_s_at	0.452737	6.80457	54581	233907_s_at	0.306859	6.80457	53765
233970_s_at	TRMT6	233970_s_at	0.371692	9.52456	54463	233970_s_at	0.327951	9.52456	53971
233982_x_at	STYXL1	233982_x_at	-0.267003	8.60608	453	233982_x_at	-0.190114	8.60608	748
234583_at	CHL1	234583_at	-0.310069	6.22904	301	234583_at	-0.192645	6.22904	715
234734_s_at	TNRC6A	234734_s_at	0.353412	8.40801	54418	234734_s_at	0.550292	8.40801	54630
234973_at	SLC38A5	234973_at	0.264355	8.46735	53882	234973_at	0.338173	8.46735	54043
235035_at	SLC35E1	235035_at	0.256179	7.40326	53798	235035_at	0.411307	7.40326	54403
235060_at	LOC100190986	235060_at	0.280881	6.77115	54039	235060_at	0.472136	6.77115	54539
235103_at	MAN2A1	235103_at	0.305126	7.78556	54213	235103_at	0.390126	7.78556	54335
235132_at	LOC254128	235132_at	-0.299636	7.01408	340	235132_at	-0.269552	7.01408	235
235134_at	NA	235134_at	-0.307799	8.44848	311	235134_at	-0.209392	8.44848	539
235163_at	MOBKL2A	235163_at	-0.272377	7.72418	425	235163_at	-0.234366	7.72418	370
235310_at	GCET2	235310_at	-0.302497	9.04943	331	235310_at	-0.209284	9.04943	540
235389_at	PHF20	235389_at	-0.284916	7.26636	380	235389_at	-0.209889	7.26636	535
235522_at	CLEC2D	235522_at	-0.261568	7.51321	474	235522_at	-0.281815	7.51321	195
235585_at	NA	235585_at	0.26503	6.94096	53893	235585_at	0.304276	6.94096	53729
235638_at	RASSF6	235638_at	-0.448315	8.13683	91	235638_at	-0.205197	8.13683	579
235744_at	PPTC7	235744_at	0.29874	8.29789	54171	235744_at	0.371663	8.29789	54263
235758_at	LOC100287428	235758_at	-0.319033	8.07303	278	235758_at	-0.220447	8.07303	458
235802_at	PLD4	235802_at	-0.219998	8.4329	729	235802_at	-0.224573	8.4329	419
235819_at	NA	235819_at	-0.20731	7.36346	854	235819_at	-0.206131	7.36346	572
235890_at	TBL1XR1	235890_at	0.307326	7.95688	54231	235890_at	0.304735	7.95688	53743
236203_at	HLA-DQA1	236203_at	0.70561	7.32019	54657	236203_at	0.454963	7.32019	54506
236459_at	PRKCE	236459_at	-0.208386	6.81804	841	236459_at	-0.271441	6.81804	227
236655_at	TPD52	236655_at	-0.401886	7.6011	123	236655_at	-0.194501	7.6011	696
237333_at	RBBP4	237333_at	0.323899	8.2945	54309	237333_at	0.313235	8.2945	53841
238429_at	TMEM71	238429_at	-0.222377	6.5122	709	238429_at	-0.206915	6.5122	565
238432_at	FLJ35776	238432_at	-0.317927	7.04046	281	238432_at	-0.234071	7.04046	373
238506_at	LRRC58	238506_at	0.481437	8.23756	54596	238506_at	0.544126	8.23756	54626
238551_at	FUT11	238551_at	-0.279485	6.78184	397	238551_at	-0.219673	6.78184	460
238590_x_at	TMEM107	238590_x_at	-0.248512	7.72171	544	238590_x_at	-0.327803	7.72171	120
238601_at	PHKB	238601_at	-0.293986	7.19192	358	238601_at	-0.248671	7.19192	297
238604_at	NA	238604_at	0.425992	8.90342	54549	238604_at	0.583701	8.90342	54643
238668_at	NA	238668_at	-0.268087	8.04713	449	238668_at	-0.192939	8.04713	714
238712_at	NA	238712_at	-0.301668	7.13933	336	238712_at	-0.318044	7.13933	129
238789_at	NA	238789_at	-0.326	8.02964	262	238789_at	-0.193974	8.02964	703
238829_at	NA	238829_at	0.435978	7.62304	54560	238829_at	0.322789	7.62304	53928
239069_s_at	NA	239069_s_at	-0.323894	7.8217	266	239069_s_at	-0.286149	7.8217	185
239346_at	NA	239346_at	0.280901	8.76545	54040	239346_at	0.342197	8.76545	54074
239715_at	NA	239715_at	-0.299443	6.25939	341	239715_at	-0.272797	6.25939	224
239824_s_at	TMEM107	239824_s_at	-0.226934	7.52991	672	239824_s_at	-0.281097	7.52991	199
239973_at	NA	239973_at	0.379074	7.03971	54476	239973_at	0.447062	7.03971	54495
240178_at	NA	240178_at	-0.203914	7.25868	885	240178_at	-0.191535	7.25868	728
240798_at	NA	240798_at	0.301343	6.88814	54191	240798_at	0.45881	6.88814	54511
241017_at	NA	241017_at	-0.217339	6.96358	754	241017_at	-0.285261	6.96358	187
241383_at	ZNF385C	241383_at	0.53318	6.96771	54622	241383_at	0.508082	6.96771	54596
241394_at	NA	241394_at	-0.200714	7.1133	928	241394_at	-0.183799	7.1133	827
242264_at	NA	242264_at	-0.220203	7.67126	727	242264_at	-0.178454	7.67126	924
242388_x_at	TAGAP	242388_x_at	-0.221136	6.96976	719	242388_x_at	-0.331025	6.96976	115
242681_at	NA	242681_at	-0.446203	7.06546	93	242681_at	-0.422717	7.06546	52
242786_at	LOC283104	242786_at	-0.231229	7.38848	636	242786_at	-0.177949	7.38848	936
242939_at	TFDP1	242939_at	0.557609	8.8225	54634	242939_at	0.505397	8.8225	54593
242943_at	ST8SIA4	242943_at	-0.211306	7.82167	809	242943_at	-0.328039	7.82167	119
243366_s_at	NA	243366_s_at	-0.225541	7.39177	684	243366_s_at	-0.217824	7.39177	475
243611_at	MICALCL	243611_at	-0.322053	6.66516	268	243611_at	-0.293591	6.66516	159
243852_at	LUC7L2	243852_at	0.45133	9.08808	54578	243852_at	0.350306	9.08808	54124
243916_x_at	UBLCP1	243916_x_at	0.388496	9.01786	54497	243916_x_at	0.329202	9.01786	53983
243931_at	NA	243931_at	0.633938	7.59983	54646	243931_at	0.36666	7.59983	54238
244407_at	CYP39A1	244407_at	-0.264108	7.17589	464	244407_at	-0.232349	7.17589	382
244409_at	CCDC154	244409_at	-0.209688	6.74161	828	244409_at	-0.197831	6.74161	663
244623_at	KCNQ5	244623_at	0.398216	8.46532	54513	244623_at	0.332211	8.46532	54015
244828_x_at	NAF1	244828_x_at	0.389461	8.74166	54499	244828_x_at	0.460076	8.74166	54513
266_s_at	CD24	266_s_at	-0.21742	10.2834	752	266_s_at	-0.410432	10.2834	56
33304_at	ISG20	33304_at	-0.341555	9.03599	224	33304_at	-0.332527	9.03599	112
38149_at	ARHGAP25	38149_at	0.411805	8.9865	54533	38149_at	0.31345	8.9865	53846
50221_at	TFEB	50221_at	0.393231	9.26615	54506	50221_at	0.396172	9.26615	54359
59644_at	BMP2K	59644_at	0.363325	8.17391	54445	59644_at	0.334684	8.17391	54028
			0				0
			0				0
			0				0
			0				0
			0				0
			0				0
			0				0
			0				0
			0				0
			0				0
			0				0
			0				0
			0				0
			0				0
			0				0
			0				0
			0				0
			0				0
			0				0
			0				0
			0				0
			0				0
			0				0
			0				0
			0				0
			0				0
			0				0
			0				0
			0				0
			0				0
			0				0
			0				0
			0				0
			0				0
			0				0
			0				0
			0				0
			0				0
			0				0
			0				0
			0				0
			0				0
			0				0
			0				0
			0				0
			0				0
			0				0
			0				0
			0				0
			0				0
			0				0
			0				0
			0				0
			0				0
			0				0
			0				0
			0				0
			0				0
			0				0
			0				0
			0				0
			0				0
			0				0
			0				0
			0				0
			0				0
			0				0
			0				0
			0				0
			0				0
			0				0
			0				0
			0				0
			0				0
			0				0
			0				0
			0				0
			0				0
			0				0
			0				0
			0				0
			0				0
			0				0
			0				0
			0				0
			0				0
			0				0
			0				0
			0				0
			0				0
			0				0
			0				0
			0				0
			0				0
			0				0
			0				0
			0				0
			0				0
			0				0
			0				0
			0				0
			0				0
			0				0
			0				0
			0				0
			0				0
			0				0
			0				0
			0				0
			0				0
			0				0
			0				0
			0				0
			0				0
			0				0
			0				0
			0				0
			0				0
			0				0
			0				0
			0				0
			0				0
			0				0
			0				0
			0				0
			0				0
			0				0
			0				0
			0				0
			0				0
			0				0
			0				0
			0				0
			0				0
			0				0
			0				0
			0				0
			0				0
			0				0
			0				0
			0				0
			0				0
			0				0
			0				0
			0				0
			0				0
			0				0
			0				0
			0				0
			0				0
			0				0
			0				0
			0				0
			0				0
			0				0
			0				0
			0				0
			0				0
			0				0
			0				0
			0				0
			0				0
			0				0
			0				0
			0				0
			0				0
			0				0
			0				0
			0				0
			0				0
			0				0
			0				0
			0				0
			0				0
			0				0
			0				0
			0				0
			0				0
			0				0
			0				0
			0				0
			0				0
			0				0
			0				0
			0				0
			0				0
			0				0
			0				0
			0				0
			0				0
			0				0
			0				0
			0				0
			0				0
			0				0
			0				0
			0				0
			0				0
			0				0
			0				0
			0				0
			0				0
			0				0
			0				0
			0				0
			0				0
			0				0
			0				0
			0				0
			0				0
			0				0
			0				0
			0				0
			0				0
			0				0
			0				0
			0				0
			0				0
			0				0
			0				0
			0				0
			0				0
			0				0
			0				0
			0				0
			0				0
			0				0
			0				0
			0				0
			0				0
			0				0
			0				0
			0				0
			0				0
			0				0
			0				0
			0				0
			0				0
			0				0
			0				0
			0				0
			0				0
			0				0
			0				0
			0				0
			0				0
			0				0
			0				0
			0				0
			0				0
			0				0
			0				0
			0				0
			0				0
			0				0
			0				0
			0				0
			0				0
			0				0
			0				0
			0				0
			0				0
			0				0
			0				0
			0				0
			0				0
			0				0
			0				0
			0				0
			0				0
			0				0
			0				0
			0				0
			0				0
			0				0
			0				0
			0				0
			0				0
			0				0
			0				0
			0				0
			0				0
			0				0
			0				0
			0				0
			0				0
			0				0
			0				0
			0				0
			0				0
			0				0
			0				0
			0				0
			0				0
			0				0
			0				0
			0				0
			0				0
			0				0
			0				0
			0				0
			0				0
			0				0
			0				0
			0				0
			0				0
			0				0
			0				0
			0				0
			0				0
			0				0
			0				0
			0				0
			0				0
			0				0
			0				0
			0				0
			0				0
			0				0
			0				0
			0				0
			0				0
			0				0
			0				0
			0				0
			0				0
			0				0
			0				0
			0				0
			0				0
			0				0
			0				0
			0				0
			0				0
			0				0
			0				0
			0				0
			0				0
			0				0
			0				0
			0				0
			0				0
			0				0
			0				0
			0				0
			0				0
			0				0
			0				0
			0				0
			0				0
			0				0
			0				0
			0				0
			0				0
			0				0
			0				0
			0				0
			0				0
			0				0
			0				0
			0				0
			0				0
			0				0
			0				0
			0				0
			0				0
			0				0
			0				0
			0				0
			0				0
			0				0
			0				0
			0				0
			0				0
			0				0
			0				0
			0				0
			0				0
			0				0
			0				0
			0				0
			0				0
			0				0
			0				0
			0				0
			0				0
			0				0
			0				0
			0				0
			0				0
			0				0
			0				0
			0				0
			0				0
			0				0
			0				0
			0				0
			0				0
			0				0
			0				0
			0				0
			0				0
			0				0
			0				0
			0				0
			0				0
			0				0
			0				0
			0				0
			0				0
			0				0
			0				0
			0				0
			0				0
			0				0
			0				0
			0				0
			0				0
			0				0
			0				0
			0				0
			0				0
			0				0
			0				0
			0				0
			0				0
			0				0
			0				0
			0				0
			0				0
			0				0
			0				0
			0				0
			0				0
			0				0
			0				0
			0				0
			0				0
			0				0
			0				0
			0				0
			0				0
			0				0
			0				0
			0				0
			0				0
			0				0
			0				0
			0				0
			0				0
			0				0
			0				0
			0				0
			0				0
			0				0
			0				0
			0				0
			0				0
			0				0
			0				0
			0				0
			0				0
			0				0
			0				0
			0				0
			0				0
			0				0
			0				0
			0				0
			0				0
			0				0
			0				0
			0				0
			0				0
			0				0
			0				0
			0				0
			0				0
			0				0
			0				0
			0				0
			0				0
			0				0
			0				0
			0				0
			0				0
			0				0
			0				0
			0				0
			0				0
			0				0
			0				0
			0				0
			0				0
			0				0
			0				0
			0				0
			0				0
			0				0
			0				0
			0				0
			0				0
			0				0
			0				0
			0				0
			0				0
			0				0
			0				0
			0				0
			0				0
			0				0
			0				0
			0				0
			0				0
			0				0
			0				0
			0				0
			0				0
			0				0
			0				0
			0				0
			0				0
			0				0
			0				0
			0				0
			0				0
			0				0
			0				0
			0				0
			0				0
			0				0
			0				0
			0				0
			0				0
			0				0
			0				0
			0				0
			0				0
			0				0
			0				0
			0				0
			0				0
			0				0
			0				0
			0				0
			0				0
			0				0
			0				0
			0				0
			0				0
			0				0
			0				0
			0				0
			0				0
			0				0
			0				0
			0				0
			0				0
			0				0
			0				0
			0				0
			0				0
			0				0
			0				0
			0				0
			0				0
			0				0
			0				0
			0				0
			0				0
			0				0
			0				0
			0				0
			0				0
			0				0
			0				0
			0				0
			0				0
			0				0
			0				0
			0				0
			0				0
			0				0
			0				0
			0				0
			0				0
			0				0
			0				0
			0				0
			0				0
			0				0
			0				0
			0				0
			0				0
			0				0
			0				0
			0				0
			0				0
			0				0
			0				0
			0				0
			0				0
			0				0
			0				0
			0				0
			0				0
			0				0
			0				0
			0				0
			0				0
			0				0
			0				0
			0				0
			0				0
			0				0
			0				0
			0				0
			0				0
			0				0
			0				0
			0				0
			0				0
			0				0
			0				0
			0				0
			0				0
			0				0
			0				0
			0				0
			0				0
			0				0
			0				0
			0				0
			0				0
			0				0
			0				0
			0				0
			0				0
			0				0
			0				0
			0				0
			0				0
			0				0
			0				0
			0				0
			0				0
			0				0
			0				0
			0				0
			0				0
			0				0
			0				0
			0				0
			0				0
			0				0
			0				0
			0				0
			0				0
			0				0
			0				0
			0				0
			0				0
			0				0
			0				0
			0				0
			0				0
			0				0
			0				0
			0				0
			0				0
			0				0
			0				0
			0				0
			0				0
			0				0
			0				0
			0				0
			0				0
			0				0
			0				0
			0				0
			0				0
			0				0
			0				0
			0				0
			0				0
			0				0
			0				0
			0				0
			0				0
			0				0
			0				0
			0				0
			0				0
			0				0
			0				0
			0				0
			0				0
			0				0
			0				0
			0				0
			0				0
			0				0
			0				0
			0				0
			0				0
			0				0
			0				0
			0				0
			0				0
			0				0
			0				0
			0				0
			0				0
			0				0
			0				0
			0				0
			0				0
			0				0
			0				0
			0				0
			0				0
			0				0
			0				0
			0				0
			0				0
			0				0
			0				0
			0				0
			0				0
			0				0
			0				0
			0				0
			0				0
			0				0
			0				0
			0				0
			0				0
			0				0
			0				0
			0				0
			0				0
			0				0
			0				0
			0				0
			0				0
			0				0
			0				0
			0				0
			0				0
			0				0
			0				0
			0				0
			0				0
			0				0
			0				0
			0				0
			0				0
			0				0
			0				0
			0				0
			0				0
			0				0
			0				0
			0				0
			0				0
			0				0
			0				0
			0				0
			0				0
			0				0
			0				0
			0				0
			0				0
			0				0
			0				0
			0				0
			0				0
			0				0
			0				0
			0				0
			0				0
			0				0
			0				0
			0				0
			0				0
			0				0
			0				0
			0				0
			0				0
			0				0
			0				0
			0				0
			0				0
			0				0
			0				0
			0				0
			0				0
			0				0
			0				0
			0				0
			0				0
			0				0
			0				0
			0				0
			0				0
			0				0
			0				0
			0				0
			0				0
			0				0
			0				0
			0				0
			0				0
			0				0
			0				0
			0				0
			0				0
			0				0
			0				0
			0				0
			0				0
			0				0
			0				0
			0				0
			0				0
			0				0
			0				0
			0				0
			0				0
			0				0
			0				0
			0				0
			0				0
			0				0
			0				0
			0				0
			0				0
			0				0
			0				0
			0				0
			0				0
			0				0
			0				0
			0				0
			0				0
			0				0
			0				0
			0				0
			0				0
			0				0
			0				0
			0				0
			0				0
			0				0
			0				0
			0				0
			0				0
			0				0
			0				0
			0				0
			0				0
			0				0
			0				0
			0				0
			0				0
			0				0
			0				0
			0				0
			0				0
			0				0
			0				0
			0				0
			0				0
			0				0
			0				0
			0				0
			0				0
			0				0
			0				0
			0				0
			0				0
			0				0
			0				0
			0				0
			0				0
			0				0
			0				0
			0				0
			0				0
			0				0
			0				0
			0				0
			0				0
			0				0
			0				0
			0				0
			0				0
			0				0
			0				0
			0				0
			0				0
			0				0
			0				0
			0				0
			0				0
			0				0
			0				0
			0				0
			0				0
			0				0
			0				0
			0				0
			0				0
			0				0
			0				0
			0				0
			0				0
			0				0
			0				0
			0				0
			0				0
			0				0
			0				0
			0				0
			0				0
			0				0
			0				0
			0				0
			0				0
			0				0
			0				0
			0				0
			0				0
			0				0
			0				0
			0				0
			0				0
			0				0
			0				0
			0				0
			0				0
			0				0
			0				0
			0				0
			0				0
			0				0
			0				0
			0				0
			0				0
			0				0
			0				0
			0				0
			0				0
			0				0
			0				0
			0				0
			0				0
			0				0
			0				0
			0				0
			0				0
			0				0
			0				0
			0				0
			0				0
			0				0
			0				0
			0				0
			0				0
			0				0
			0				0
			0				0
			0				0
			0				0
			0				0
			0				0
			0				0
			0				0
			0				0
			0				0
			0				0
			0				0
			0				0
			0				0
			0				0
			0				0
			0				0
			0				0
			0				0
			0				0
			0				0
			0				0
			0				0
			0				0
			0				0
			0				0
			0				0
			0				0
			0				0
			0				0
			0				0
			0				0
			0				0
			0				0
			0				0
			0				0
			0				0
			0				0
			0				0
			0				0
			0				0
			0				0
			0				0
			0				0
			0				0
			0				0
			0				0
			0				0
			0				0
			0				0
			0				0
			0				0
			0				0
			0				0
			0				0
			0				0
			0				0
			0				0
			0				0
			0				0
			0				0
			0				0
			0				0
			0				0
			0				0
			0				0
			0				0
			0				0
			0				0
			0				0
			0				0
			0				0
			0				0
			0				0
			0				0
			0				0
			0				0
			0				0
			0				0
			0				0
			0				0
			0				0
			0				0
			0				0
			0				0
			0				0
			0				0
			0				0
			0				0
			0				0
			0				0
			0				0
			0				0
			0				0
			0				0
			0				0
			0				0
			0				0
			0				0
			0				0
			0				0
			0				0
			0				0
			0				0
			0				0
			0				0
			0				0
			0				0
			0				0
			0				0
			0				0
			0				0
			0				0
			0				0
			0				0
			0				0
			0				0
			0				0
			0				0
			0				0
			0				0
			0				0
			0				0
			0				0
			0				0
			0				0
			0				0
			0				0
			0				0
			0				0
			0				0
			0				0
			0				0
			0				0
			0				0
			0				0
			0				0
			0				0
			0				0
			0				0
			0				0
			0				0
			0				0
			0				0
			0				0
			0				0
			0				0
			0				0
			0				0
			0				0
			0				0
			0				0
			0				0
			0				0
			0				0
			0				0
			0				0
			0				0
			0				0
			0				0
			0				0
			0				0
			0				0
			0				0
			0				0
			0				0
[truncated: 63,536 more rows]
