# Supplementary material for: Global gene expression changes of in vitro stimulated human transformed germinal centre B cells as surrogate for oncogenic pathway activation in individual aggressive B cell lymphomas
Source: Cell Commun Signal. 2012 Dec 20;10:43. doi: 10.1186/1478-811X-10-43 (PMC3566944; doi:10.1186/1478-811X-10-43)
Supplement: Additional file 20 — Supplemental 3. Geneset enrichment Analysis identifying enriched pathways in differentially expressed genes overlapping between stimulations. [file 1478-811X-10-43-S20.zip]

Archive with 23 entries (22 files):
- supplementalFIle3_GO_AnalysenOverlaps/
- supplementalFIle3_GO_AnalysenOverlaps/BCR_CD40_DOWN.html
- supplementalFIle3_GO_AnalysenOverlaps/BCR_CD40_LPS_DOWN.html
- supplementalFIle3_GO_AnalysenOverlaps/BCR_CD40_LPS_UP.html
- supplementalFIle3_GO_AnalysenOverlaps/BCR_CD40_UP.html
- supplementalFIle3_GO_AnalysenOverlaps/BCR_LPS_DOWN.html
- supplementalFIle3_GO_AnalysenOverlaps/BCR_LPS_UP.html
- supplementalFIle3_GO_AnalysenOverlaps/CD40_LPS_DOWN.html
- supplementalFIle3_GO_AnalysenOverlaps/CD40_LPS_UP.html
- supplementalFIle3_GO_AnalysenOverlaps/IL21_BCR_CD40_DOWN.html
- supplementalFIle3_GO_AnalysenOverlaps/IL21_BCR_CD40_LPS_DOWN.html
- supplementalFIle3_GO_AnalysenOverlaps/IL21_BCR_CD40_LPS_UP.html
- supplementalFIle3_GO_AnalysenOverlaps/IL21_BCR_CD40_UP.html
- supplementalFIle3_GO_AnalysenOverlaps/IL21_BCR_DOWN.html
- supplementalFIle3_GO_AnalysenOverlaps/IL21_BCR_LPS_DOWN.html
- supplementalFIle3_GO_AnalysenOverlaps/IL21_BCR_LPS_UP.html
- supplementalFIle3_GO_AnalysenOverlaps/IL21_BCR_UP.html
- supplementalFIle3_GO_AnalysenOverlaps/IL21_CD40_DOWN.html
- supplementalFIle3_GO_AnalysenOverlaps/IL21_CD40_LPS_DOWN.html
- supplementalFIle3_GO_AnalysenOverlaps/IL21_CD40_LPS_UP.html
- supplementalFIle3_GO_AnalysenOverlaps/IL21_CD40UP.html
- supplementalFIle3_GO_AnalysenOverlaps/IL21_LPS_DOWN.html
- supplementalFIle3_GO_AnalysenOverlaps/IL21_LPS_UP.html
