# Supplementary material for: Global gene expression changes of in vitro stimulated human transformed germinal centre B cells as surrogate for oncogenic pathway activation in individual aggressive B cell lymphomas
Source: Cell Commun Signal. 2012 Dec 20;10:43. doi: 10.1186/1478-811X-10-43 (PMC3566944; doi:10.1186/1478-811X-10-43)
Supplement: Additional file 21 — Table S16. Genes differentially expressed in response to only one specific stimulation (unique). [file 1478-811X-10-43-S21.xlsx]

## Sheet: Tabelle1
IL21	0		CD40	0	anti-IgM	0	BAFF	0	LPS
	log2FC	AveExpr		log2FC		log2FC		log2FC
ABHD6	0.389593	7.49344	ABAT	-0.376939	AASDHPPT	0.535786	ALDOC	0.513161	NA
ABHD6	0.467756	7.16748	ABAT	-0.467157	ABCB4	-0.514399	YPEL5	0.467245
APOL6	-0.340666	7.12128	ABCA1	0.59996	ABCD2	0.348704	NLGN4X	0.409065
ARID5A	-0.391386	7.52456	ABCA6	-0.470374	ABCF1	-0.489521	PTPRO	0.31715
ARID5B	-0.443661	8.10518	ABLIM1	0.578201	ABCG1	1.16343		-0.298806
BANP	0.671913	8.88811	ADD3	0.594555	ABCG1	0.548677	BCKDHB	-0.304172
BCL2L1	-0.886201	9.38884	ADD3	0.500451	ABHD10	0.855871	FKBP14	-0.31337
BCL2L1	-0.822263	7.79891	AIM2	0.295207	ABHD14A	0.442842	PRPF3	-0.318112
BCL2L1	-0.904654	7.74737	ALCAM	-0.786015	ABTB2	-0.290018	ORC6L	-0.32329
BCL3	-0.469109	7.07939	ALCAM	-0.921398	ACP5	-0.905962	KIAA1324	-0.32508
C1orf38	-0.403253	6.46147	ANKRD36	0.402431	ACSL1	-1.05737	MAP4	-0.32636
C1orf38	-0.432366	6.32077	ASXL1	-0.449923	ADAM19	0.434356	LUC7L3	-0.361038
CCDC88C	0.42341	7.74382	ASXL1	-0.454864	ADAM8	-0.585313	WBP4	-0.368425
CCDC94	-0.377373	8.24615	ATF5	-0.706501	ADCY3	-0.360263	SEC24A	-0.371856
CCNE2	-0.423914	9.51528	B4GALT2	-0.381398	ADCY3	-0.566382	ACAT2	-0.376591
CCNE2	-0.515589	9.84555	BID	-0.516974	ADCY7	0.594127	REXO4	-0.378571
CCRL1	0.698911	8.27928	BMP6	-0.38385	ADIPOR2	-0.757378	LIG1	-0.381378
CDC42EP3	0.71381	7.03537	BTN2A2	-0.421236	AFF1	0.769334	MTDH	-0.388147
CDC6	-0.41158	9.88306	C11orf49	0.361815	AGA	-0.483891	TIMM50	-0.391038
CDC6	-0.401367	9.86649	C16orf42	-0.455707	AGGF1	0.514982	SAFB2	-0.39277
CIRBP	-0.550689	9.74541	C9orf95	0.308089	AGGF1	0.450169		-0.395181
CITED2	0.572	8.06726	CAV1	-0.371915	AGPAT2	-0.293301		-0.401587
CXCR5	-0.826888	7.42744	CD27	0.604452	AIP	0.386094	KIAA0101	-0.410159
CXCR5	-1.14041	8.07714	CD79A	0.403126	ALDH3A2	0.53932	PHTF2	-0.413071
CYTH1	-0.456093	8.57595	CD82	-0.415315	ALDH3A2	0.431623		-0.433472
E2F1	-0.424735	8.39287	CFLAR	-0.521747	ALDH9A1	-0.918563	TAF1A	-0.434202
E2F5	0.752244	9.55451	CFLAR	-0.740841	ALG13	-0.66978	RAPGEF1	-0.437144
EIF2AK3	0.556155	8.96518	CHL1	0.451905	ALG6	0.654892	SRRT	-0.437165
ELF3	-0.570422	6.96679	CHST2	-0.41622	AMIGO2	-0.518962	SRRT	-0.454358
ELF3	-0.347789	6.50104	CIITA	-0.38368	AMPD3	0.638388	DAZAP1	-0.477057
EVI2B	0.459555	7.63861	CLN3	-0.325621	ANKMY2	0.682502	SRRM1	-0.478996
FAM178A	0.377392	8.05419	COL1A1	-0.38088	ANKRA2	0.453315	PLCB1	-0.486895
FAM65B	-0.336345	7.90829	CSRNP2	-0.50815	ANKRD26	0.532792	CIZ1	-0.487576
FKBP15	0.344996	8.62435	CTSH	-0.949919	ANKRD46	0.595022	NAA16	-0.506764
FKBP15	0.289947	8.70667	CYBB	0.508874	ANXA2	-0.571475	LRP8	-0.5332
FZD5	-0.460341	6.92135	DDX19A	-0.45103	ANXA2	-0.607801	NCOR2	-0.583971
GADD45B	-1.34338	8.73836	DENND1B	-0.508662	ANXA2	-0.626159	EIF5B	-0.62984
GADD45B	-1.24501	8.25788	DEXI	0.53943	AP3M2	0.374835	C1orf63	-0.675265
GADD45B	-1.44206	8.84551	DGKA	0.49116	APBB1IP	0.74771	TCOF1	-0.758377
H3F3B	-0.739276	8.40453	DGKA	0.449637	APBB2	0.622857		0
HIF1A	-0.783396	10.8597	DMXL1	0.465276	APBB2	0.603252		0
HIVEP1	-0.65148	7.44548	DNAJA1	-0.405366	APBB2	0.570495		0
HSPA8	0.421019	13.6006	DNAJA2	-0.54304	APOBEC3B	-1.94374		0
HSPA8	0.479721	13.4421	EIF4A3	-0.351982	APOL2	0.324542		0
ICAM1	-1.63978	7.32805	ELL2	-0.8423	APOL3	0.540189		0
IFI44	-0.275317	5.89306	ELMO1	0.462274	AQP3	0.297426		0
IFIH1	-0.424554	6.1203	EPS15	-0.485723	ARF6	-0.5208		0
IFIT2	-0.476014	6.80087	GCHFR	0.507656	ARGLU1	-0.453211		0
IFIT5	-1.93184	6.69215	GNA15	-0.35042	ARHGEF12	-0.582428		0
IFIT5	-0.917358	6.449	GPATCH2	-0.336893	ARHGEF18	0.593011		0
IL10	-0.379851	6.33877	GPM6A	0.726752	ARHGEF3	0.841088		0
IL10RA	0.391057	6.76256	GRINA	-0.70984	ARHGEF7	-0.380205		0
IL16	0.578746	7.00087	HCP5	-0.902425	ARID4A	0.375383		0
IL7	-0.925479	6.11716	HDGFRP3	-0.398246	ARL2	0.538117		0
ING3	-0.428568	9.45309	HLA-A	-0.463618	ARL3	0.524944		0
INPP5F	0.380083	7.38274	HLA-A	-0.613896	ARL4C	-0.920801		0
IRF1	-1.95548	7.65096	HLA-DOA	-0.44661	ARL4C	-1.38022		0
IRF7	-0.459481	6.83265	HLA-DPB1	-0.62056	ARL4C	-2.05549		0
IRF9	-3.14996	7.45636	HLA-G	-0.40753	ARL6IP5	0.777924		0
ISG15	-0.645646	8.95311	HLA-G	-0.62603	ARL6IP5	0.564083		0
JMJD6	0.450522	8.95668	HLTF	0.481935	ARL8B	-1.08599		0
KBTBD2	-0.461938	8.68557	HSPA4L	-0.537865	ARNT	0.38053		0
KCTD7	0.482082	7.86732	HYOU1	-0.513914	ARNT	0.346352		0
KIAA0753	0.433557	7.85594	ICAM2	0.475308	ARPC5L	-0.507041		0
LEPROTL1	0.466716	8.85278	IFI16	0.496792	ASAP2	0.75149		0
LRRC8B	-0.460732	7.52824	IL6ST	-0.384602	ASF1A	1.0433		0
MANBA	0.392817	7.09499	IQGAP2	0.437676	ASNS	-1.13937		0
MAP3K8	-1.3673	6.63732	KCNA3	-0.575946	ASPH	0.568911		0
MAST3	0.513909	7.71999	KCNN4	0.286716	ASPH	0.465646		0
MBD4	0.46939	9.43179	KIAA0802	-0.64756	ATF1	-0.5944		0
MBD4	0.454275	9.4616	KLHL24	0.352662	ATF3	-1.86849		0
MCL1	-0.873593	11.6747	KREMEN2	-0.349875	ATF4	-1.06329		0
MCL1	-0.656782	8.65993	LANCL2	-0.453593	ATF6	-0.399636		0
MLH3	0.406757	7.10714	LOXL2	-0.405203	ATP10D	0.516649		0
MX1	-1.62522	8.6786	LSS	-0.472857	ATP13A3	-0.589093		0
NEDD9	-0.757655	7.70357	MAN2B1	-0.360877	ATP2B1	-0.933162		0
NEDD9	-0.554477	7.3252	MAPRE2	0.479137	ATP2B1	-1.33251		0
NFKBIA	-1.39485	10.8374	MED13L	-0.59506	ATP2B1	-1.3971		0
NKTR	0.498874	8.18591	MTMR4	-0.429028	ATP2C1	-0.620403		0
NOTCH2NL	-0.568666	7.94854	NDUFV2	-0.370346	ATP2C1	-0.831769		0
PAFAH2	0.440396	7.14481	NEBL	0.332893	ATP2C1	-1.1583		0
PIM1	-0.598756	9.33369	NEK3	-0.341499	ATP6V1E1	-0.604307		0
PIM2	-1.04222	9.28745	NEK3	-0.390874	AUH	0.458246		0
PLSCR1	-0.675262	7.99134	NOTCH2	-0.38827	AURKA	0.694948		0
PLSCR1	-0.475909	6.79163	NOTCH2	-0.586731	AURKA	0.681323		0
POLG2	0.347688	7.76258	NUBP1	-0.472022	AURKB	-0.33787		0
PRDM2	-0.670926	7.99753	PASK	-0.349062	AXIN1	-0.400201		0
PSMD9	-0.35485	6.89155	PASK	-0.408007	B3GNT1	1.08823		0
PTAFR	0.431533	6.71826	PDCD4	0.5829	B4GALT3	0.510359		0
PTAFR	0.634236	7.55359	PDCD4	0.481732	B4GALT5	-0.564783		0
RAB9A	0.399115	8.50153	PDE9A	-0.302234	B4GALT6	0.588065		0
RIPK2	-0.688949	8.98607	PEMT	-0.460745	B4GALT6	0.548184		0
RIPK2	-0.372607	7.1707	PIK3CD	-0.651961	BACE2	0.531108		0
ROCK2	0.366492	7.20722	PIP5K1A	-0.299719	BACH1	-0.647338		0
RSAD2	-0.530649	6.2287	PLAC8	0.462909	BACH2	0.780493		0
SBNO2	-0.38501	7.51312	PPP2R5C	0.353258	BARD1	0.680601		0
SCO2	-0.487223	9.35417	PPP3CA	-0.463352	BASP1	-0.335389		0
SGMS1	0.529119	7.13077	PSAP	0.459779	BATF3	-0.410564		0
SLC1A4	0.402122	8.19355	RAB27A	-0.287697	BBS10	0.349328		0
SLC35A1	0.54465	8.84333	RAB27A	-0.320444	BBX	0.65448		0
SOCS1	-0.633125	7.00246	RAB27A	-0.445672	BBX	0.426936		0
STAT1	-1.18889	7.25162	RALB	0.347717	BCL11A	0.770585		0
STAT1	-1.63999	8.87217	RASSF2	-0.853671	BCL11A	0.628371		0
STAT1	-1.41034	8.21454	RELN	0.416289	BCL2	-0.490912		0
STAT1	-0.720202	6.87269	RFX5	-0.7555	BCL2	-0.767488		0
STAT1	-1.0613	7.88057	RFX5	-0.818297	BCL2	-1.62636		0
STAT1	-1.11858	7.11343	RGS10	-0.400486	BCL7A	1.34522		0
STAT3	-0.563016	8.23397	RND1	-0.477751	BCL7A	1.24319		0
TGIF1	0.534436	7.88055	RNF115	-0.478225	BCL9	0.442755		0
TNFAIP2	-0.503966	6.38238	RPS6KA1	-0.962548	BCR	1.12308		0
TNFAIP8	0.528874	10.8225	RRAS2	-0.423879	BCR	0.625155		0
TRAF2	-0.559517	7.64671	SCARB1	-0.363328	BDH1	0.839349		0
TRAFD1	-0.568676	8.10386	SEC14L1	0.375123	BHLHE40	-1.65385		0
TRAFD1	-0.405646	7.59968	SEL1L3	0.510577	BHLHE40	-3.13772		0
TRIM21	-0.66722	7.89345	SERPINI1	0.441825	BHLHE41	-1.54507		0
TTC9	0.333934	6.52056	SFRS2	-0.334946	BIRC5	0.447609		0
UBE2L6	-0.344499	9.65267	SH3BP5	-0.548667	BLM	0.373483		0
UPF3A	-0.390556	7.29055	SHQ1	-0.541899	BLZF1	-0.483511		0
USP18	-1.23702	7.16256	SHQ1	-0.55103	BMPR1A	0.556715		0
VAMP2	-0.42686	7.11264	SLC25A46	-0.44428	BMPR1A	0.497477		0
VEZF1	0.462288	8.67269	SNTA1	0.310478	BNIP2	-0.580482		0
WEE1	-0.696152	9.88061	SPIB	-0.573737	BOLA1	0.616294		0
WEE1	-0.563567	11.1363	STAT6	-0.39985	BPGM	1.23853		0
YEATS2	0.733577	8.15921	STX4	-0.439243	BRCA1	0.443625		0
ZCCHC8	0.439797	9.17407	SURF2	-0.374018	BRCC3	0.395597		0
ZFC3H1	0.391863	8.09557	SYNPO	-0.350309	BRD2	-0.645825		0
ZFY	-0.570473	6.81904	TAPBP	-0.621039	BRD2	-0.681293		0
	-0.686864	7.02312	TCF7	-0.442845	BRD2	-0.689488		0
	-0.298916	5.94254	TELO2	-0.328401	BRD3	0.450329		0
	-0.376183	7.54789	TFCP2	-0.357021	BRD8	0.967312		0
	0.426459	9.4321	TFCP2	-0.428779	BTBD7	-0.427534		0
	0		TIAM1	-0.34523	BTG3	-0.587468		0
	0		TIAM1	-0.551985	BTN3A1	0.660119		0
	0		TLR1	0.754608	BTN3A2	0.983507		0
	0		TPD52	0.378317	BTN3A2	0.591006		0
	0		TRIM26	-0.403544	BTN3A3	1.15852		0
	0		TRIO	-0.445859	BTN3A3	1.09811		0
	0		TWSG1	-0.349412	BUB1	0.619955		0
	0		TXNDC5	-0.38671	BUB1	0.598545		0
	0		UBE2A	-0.497586	BUD31	-0.525286		0
	0		UNC119	-0.469199	BZW1	-0.601503		0
	0		USP9Y	0.367334	C10orf28	0.512068		0
	0		VAV2	-0.391193	C11orf68	0.366539		0
	0		ZEB1	-0.447581	C12orf24	0.59497		0
	0			0.52312	C12orf35	-0.45374		0
	0			0.315782	C12orf47	0.385504		0
	0			-0.344639	C12orf52	0.834975		0
	0			-0.436207	C12orf52	0.776676		0
	0			-0.44405	C13orf18	0.825222		0
	0			-0.505475	C13orf34	0.669499		0
	0			0	C14orf101	0.365647		0
	0			0	C14orf133	0.449003		0
	0			0	C15orf39	-0.395567		0
	0			0	C16orf53	0.883224		0
	0			0	C16orf59	0.4914		0
	0			0	C17orf90	0.573125		0
	0			0	C17orf90	0.335313		0
	0			0	C17orf91	-0.411979		0
	0			0	C18orf1	-0.496406		0
	0			0	C19orf10	-0.449669		0
	0			0	C19orf10	-0.460565		0
	0			0	C1orf107	-0.423188		0
	0			0	C1orf25	0.906857		0
	0			0	C20orf29	0.364359		0
	0			0	C21orf91	-0.709285		0
	0			0	C22orf9	0.487681		0
	0			0	C22orf9	0.458238		0
	0			0	C2orf43	0.467819		0
	0			0	C2orf67	0.732487		0
	0			0	C3orf52	0.662225		0
	0			0	C3orf63	0.592366		0
	0			0	C5orf13	0.88388		0
	0			0	C5orf13	0.810322		0
	0			0	C5orf15	0.54737		0
	0			0	C5orf28	-0.759474		0
	0			0	C5orf45	0.336523		0
	0			0	C6orf130	0.558992		0
	0			0	C6orf162	0.445386		0
	0			0	C6orf211	0.596603		0
	0			0	C6orf62	-0.590354		0
	0			0	C8orf41	0.411416		0
	0			0	C8orf55	0.624655		0
	0			0	C9orf167	-0.383345		0
	0			0	C9orf91	-0.465142		0
	0			0	CAB39	-0.574153		0
	0			0	CABC1	0.459361		0
	0			0	CALU	-0.453599		0
	0			0	CALU	-0.530604		0
	0			0	CAMSAP1L1	0.306216		0
	0			0	CANX	-0.373594		0
	0			0	CARD10	0.378871		0
	0			0	CARS	-0.856335		0
	0			0	CARS	-1.08112		0
	0			0	CASD1	0.506624		0
	0			0	CASP6	0.838759		0
	0			0	CASP6	0.538871		0
	0			0	CASP9	0.414314		0
	0			0	CBFA2T2	0.533247		0
	0			0	CBFA2T2	0.38936		0
	0			0	CBLB	1.01049		0
	0			0	CBX6	-0.788763		0
	0			0	CBX6	-0.806853		0
	0			0	CCDC59	-0.689839		0
	0			0	CCDC6	0.572885		0
	0			0	CCDC85B	0.778617		0
	0			0	CCDC93	-0.420159		0
	0			0	CCL22	-1.36241		0
	0			0	CCL4	-0.897656		0
	0			0	CCNA1	-0.521676		0
	0			0	CCNT2	-0.575179		0
	0			0	CCNT2	-0.673673		0
	0			0	CCR7	-3.60319		0
	0			0	CD164	-0.658516		0
	0			0	CD164	-0.847652		0
	0			0	CD164	-0.86606		0
	0			0	CD180	-0.395483		0
	0			0	CD1A	-0.656092		0
	0			0	CD1C	-2.66648		0
	0			0	CD22	-0.696562		0
	0			0	CD24	0.716776		0
	0			0	CD24	0.60158		0
	0			0	CD247	0.635947		0
	0			0	CD28	-0.307751		0
	0			0	CD44	-0.341011		0
	0			0	CD47	-0.532397		0
	0			0	CD48	-0.808109		0
	0			0	CD53	-0.726772		0
	0			0	CD63	-1.1316		0
	0			0	CD79B	1.32291		0
	0			0	CD84	0.541364		0
	0			0	CD84	0.455495		0
	0			0	CD9	-0.424619		0
	0			0	CD97	-0.83699		0
	0			0	CDC20	0.569911		0
	0			0	CDC25B	0.687089		0
	0			0	CDC25C	0.534788		0
	0			0	CDC25C	0.326223		0
	0			0	CDC40	1.00343		0
	0			0	CDC40	0.878382		0
	0			0	CDC42	-0.368905		0
	0			0	CDCA3	0.538429		0
	0			0	CDIPT	0.564319		0
	0			0	CDK2AP2	0.413989		0
	0			0	CDK7	-0.3996		0
	0			0	CDKN1A	-2.02704		0
	0			0	CDKN1B	0.530681		0
	0			0	CEACAM1	0.687818		0
	0			0	CEBPB	-1.22392		0
	0			0	CEBPG	-0.956663		0
	0			0	CELF1	-0.461341		0
	0			0	CENPA	0.516559		0
	0			0	CENPA	0.36735		0
	0			0	CENPI	0.511418		0
	0			0	CENPI	0.482911		0
	0			0	CENPN	-0.512228		0
	0			0	CEP192	0.553171		0
	0			0	CEP68	0.658331		0
	0			0	CEP68	0.555751		0
	0			0	CEP76	0.537313		0
	0			0	CEP76	0.50786		0
	0			0	CEPT1	0.52677		0
	0			0	CETN3	0.990152		0
	0			0	CFLAR	0.433849		0
	0			0	CHAC1	-1.60517		0
	0			0	CHD1	-0.836005		0
	0			0	CHD4	-0.452229		0
	0			0	CHMP2B	-0.514938		0
	0			0	CHMP7	-0.658528		0
	0			0	CHPF2	-0.443883		0
	0			0	CHSY1	-0.66925		0
	0			0	CKAP2	0.523662		0
	0			0	CLCN3	0.415469		0
	0			0	CLCN6	-0.366577		0
	0			0	CLEC2D	-1.52023		0
	0			0	CLGN	0.499231		0
	0			0	CLIC4	0.547436		0
	0			0	CLIC4	0.452527		0
	0			0	CLINT1	0.682716		0
	0			0	CLINT1	0.547981		0
	0			0	CLMN	0.399442		0
	0			0	CLTA	-0.317678		0
	0			0	CLUAP1	0.654617		0
	0			0	CMAH	0.30405		0
	0			0	CNNM3	0.414095		0
	0			0	CNOT8	0.687234		0
	0			0	CNOT8	0.558664		0
	0			0	CNOT8	0.550478		0
	0			0	CNR1	-0.665417		0
	0			0	CNR1	-0.799153		0
	0			0	CNR1	-0.847789		0
	0			0	COBLL1	-0.427374		0
	0			0	COL9A3	0.400864		0
	0			0	COQ9	0.627608		0
	0			0	CPD	-0.656165		0
	0			0	CPD	-0.661136		0
	0			0	CPD	-0.792908		0
	0			0	CPEB1	-0.567985		0
	0			0	CPOX	0.853475		0
	0			0	CREB3L2	0.642418		0
	0			0	CREG1	0.48267		0
	0			0	CREM	-0.506936		0
	0			0	CREM	-0.606009		0
	0			0	CREM	-0.671852		0
	0			0	CRIM1	-0.417684		0
	0			0	CRIM1	-0.582261		0
	0			0	CRIPT	0.392623		0
	0			0	CRK	-0.418916		0
	0			0	CRK	-0.540285		0
	0			0	CROT	0.594496		0
	0			0	CRTC3	0.402477		0
	0			0	CSGALNACT2	-1.03804		0
	0			0	CSNK1D	-0.413262		0
	0			0	CSNK1D	-0.421089		0
	0			0	CSTA	-0.364893		0
	0			0	CSTB	-0.734937		0
	0			0	CTDSPL	0.453592		0
	0			0	CTDSPL	0.443726		0
	0			0	CTH	-1.515		0
	0			0	CTH	-1.91328		0
	0			0	CTSB	-1.30744		0
	0			0	CTSB	-1.5756		0
	0			0	CXCR7	1.07925		0
	0			0	CXorf21	0.46481		0
	0			0	CXXC1	0.486787		0
	0			0	CXXC1	0.406786		0
	0			0	CYFIP1	-1.29775		0
	0			0	CYLD	-0.543135		0
	0			0	CYP20A1	-0.465317		0
	0			0	CYP39A1	0.702487		0
	0			0	CYP51A1	-1.05366		0
	0			0	CYP51A1	-1.16528		0
	0			0	CYTH2	-0.522834		0
	0			0	CYTSA	-0.660426		0
	0			0	DBT	0.544233		0
	0			0	DBT	0.422001		0
	0			0	DCAF7	0.419701		0
	0			0	DCK	1.06714		0
	0			0	DCUN1D4	-0.413933		0
	0			0	DCUN1D4	-0.440075		0
	0			0	DDHD2	-0.538183		0
	0			0	DDX3Y	-0.624576		0
	0			0	DDX5	-0.545366		0
	0			0	DENND2D	0.750538		0
	0			0	DEPDC5	0.411266		0
	0			0	DERL2	-0.491982		0
	0			0	DET1	0.638851		0
	0			0	DFFB	1.15328		0
	0			0	DFNA5	-0.505291		0
	0			0	DGCR2	0.603343		0
	0			0	DGKD	0.457519		0
	0			0	DHCR7	-0.431942		0
	0			0	DHODH	0.347058		0
	0			0	DIMT1L	-0.522514		0
	0			0	DIMT1L	-0.61229		0
	0			0	DIMT1L	-0.626476		0
	0			0	DIXDC1	0.567831		0
	0			0	DKFZP586I1420	0.45998		0
	0			0	DLEU1	0.986407		0
	0			0	DLG3	0.576924		0
	0			0	DLG3	0.47831		0
	0			0	DLG3	0.422306		0
	0			0	DLG3	0.39701		0
	0			0	DLL3	0.369625		0
	0			0	DMTF1	-0.455777		0
	0			0	DNAJB12	-0.392235		0
	0			0	DNAJB2	0.382701		0
	0			0	DNAJC3	-0.320964		0
	0			0	DNAJC6	0.714312		0
	0			0	DNMBP	1.18179		0
	0			0	DNMT3B	0.360202		0
	0			0	DPAGT1	0.405336		0
	0			0	DPY19L2P2	0.456135		0
	0			0	DRD1	0.459803		0
	0			0	DSCC1	0.556493		0
	0			0	DSN1	0.687138		0
	0			0	DTWD1	0.447679		0
	0			0	DUS2L	0.445337		0
	0			0	DUSP3	0.350098		0
	0			0	E2F2	0.523922		0
	0			0	E2F6	-0.496396		0
	0			0	ECE1	-0.473259		0
	0			0	ECE1	-0.676776		0
	0			0	EDEM1	-0.478006		0
	0			0	EED	0.477427		0
	0			0	EFTUD1	0.541191		0
	0			0	EGLN1	0.729126		0
	0			0	EGR1	-1.49891		0
	0			0	EGR1	-3.27229		0
	0			0	EGR3	-1.06351		0
	0			0	EGR4	-0.603436		0
	0			0	EGR4	-0.977718		0
	0			0	EHD3	0.516704		0
	0			0	EHMT2	0.499783		0
	0			0	EIF1	-0.411934		0
	0			0	EIF1	-1.04777		0
	0			0	EIF1	-1.06184		0
	0			0	EIF2C2	-1.08445		0
	0			0	EIF2S1	-0.5178		0
	0			0	EIF2S2	-0.416979		0
	0			0	EIF4EBP1	-0.299332		0
	0			0	ELOVL2	0.338227		0
	0			0	ELOVL6	0.652386		0
	0			0	ELP4	0.416129		0
	0			0	EMP3	-1.43961		0
	0			0	ENOX2	0.46959		0
	0			0	ENOX2	0.380819		0
	0			0	ENTPD4	0.594998		0
	0			0	EPN2	0.354949		0
	0			0	EPS8L2	0.540077		0
	0			0	ERBB2IP	-0.505231		0
	0			0	ERC1	0.697105		0
	0			0	ERCC4	0.338124		0
	0			0	ERCC5	0.47181		0
	0			0	ERMP1	0.707175		0
	0			0	ERP44	-0.870399		0
	0			0	ESF1	-0.526573		0
	0			0	ESR2	-0.313589		0
	0			0	ESR2	-0.415556		0
	0			0	ETF1	-0.729076		0
	0			0	ETF1	-0.856526		0
	0			0	ETS1	0.829814		0
	0			0	ETV6	0.350746		0
	0			0	EXD2	0.517142		0
	0			0	FAF2	-0.349359		0
	0			0	FAIM3	-1.06511		0
	0			0	FAIM3	-1.66227		0
	0			0	FAM102A	-2.20484		0
	0			0	FAM108B1	0.544964		0
	0			0	FAM115A	0.387028		0
	0			0	FAM134C	0.736461		0
	0			0	FAM3C	-0.973088		0
	0			0	FAM46C	-2.35881		0
	0			0	FAM57A	-0.881128		0
	0			0	FAM69A	0.770197		0
	0			0	FAM69A	0.760093		0
	0			0	FANCG	0.512245		0
	0			0	FARSA	0.469703		0
	0			0	FASTK	0.403632		0
	0			0	FASTK	0.356519		0
	0			0	FASTKD1	0.860274		0
	0			0	FBXO11	-0.461819		0
	0			0	FBXW11	-0.607563		0
	0			0	FCHSD2	0.804868		0
	0			0	FGD6	0.599051		0
	0			0	FGF9	0.401018		0
	0			0	FILIP1L	-0.340474		0
	0			0	FLAD1	0.727886		0
	0			0	FLAD1	0.581351		0
	0			0	FLI1	0.60371		0
	0			0	FLJ10038	0.281841		0
	0			0	FNDC3A	-0.957121		0
	0			0	FOS	-0.747101		0
	0			0	FOXJ2	0.377238		0
	0			0	FOXO1	-0.649488		0
	0			0	FPGT	0.578615		0
	0			0	FRAT1	0.375796		0
	0			0	FRAT2	0.964305		0
	0			0	FRZB	0.716749		0
	0			0	FZD2	0.55904		0
	0			0	FZD3	0.814877		0
	0			0	GABPB1	-0.603986		0
	0			0	GALNT14	0.459891		0
	0			0	GALNT2	-1.20631		0
	0			0	GALNT2	-1.44382		0
	0			0	GALNT7	0.756297		0
	0			0	GALR2	-0.361767		0
	0			0	GARS	-0.960454		0
	0			0	GCC1	-0.418484		0
	0			0	GCH1	-0.600619		0
	0			0	GDE1	0.889195		0
	0			0	GDI2	-0.657645		0
	0			0	GDI2	-0.660422		0
	0			0	GEM	-0.798616		0
	0			0	GEMIN6	0.54457		0
	0			0	GFI1	-0.549308		0
	0			0	GFOD1	-1.37126		0
	0			0	GGA2	0.719033		0
	0			0	GGA2	0.602118		0
	0			0	GGA2	0.562857		0
	0			0	GGA2	0.561001		0
	0			0	GIT2	0.560382		0
	0			0	GLA	-0.615921		0
	0			0	GLG1	0.392916		0
	0			0	GLRX	0.596831		0
	0			0	GLRX	0.474627		0
	0			0	GLT8D1	0.794371		0
	0			0	GM2A	-0.513139		0
	0			0	GM2A	-0.572708		0
	0			0	GMCL1	0.728433		0
	0			0	GMDS	-0.448708		0
	0			0	GMDS	-0.605962		0
	0			0	GMEB1	-0.406288		0
	0			0	GMEB2	-0.455257		0
	0			0	GMEB2	-0.5569		0
	0			0	GNA11	0.564395		0
	0			0	GNA11	0.508305		0
	0			0	GNA11	0.480081		0
	0			0	GNA11	0.400216		0
	0			0	GNB2L1	-0.533729		0
	0			0	GNB5	0.58208		0
	0			0	GNB5	0.488335		0
	0			0	GNB5	0.350687		0
	0			0	GNL1	-0.326219		0
	0			0	GOLPH3L	0.826637		0
	0			0	GORASP1	0.317283		0
	0			0	GOSR1	-0.504498		0
	0			0	GOT1	-0.943546		0
	0			0	GPD1L	0.551809		0
	0			0	GPR109B	-1.07202		0
	0			0	GPR137B	-1.13866		0
	0			0	GPR183	-0.770478		0
	0			0	GPR65	-0.801935		0
	0			0	GPSM2	0.809965		0
	0			0	GPSM2	0.66733		0
	0			0	GPX4	-0.369554		0
	0			0	GTF2H1	-0.410186		0
	0			0	GTF2H1	-0.509482		0
	0			0	GTF2I	0.607939		0
	0			0	H3F3B	-0.297645		0
	0			0	HAGH	0.365305		0
	0			0	HARS2	0.446964		0
	0			0	HEATR6	0.296434		0
	0			0	HEBP1	0.327798		0
	0			0	HECA	-0.75686		0
	0			0	HES1	-0.531479		0
	0			0	HES1	-0.953375		0
	0			0	HEXB	-0.762327		0
	0			0	HIVEP2	-0.343		0
	0			0	HIVEP2	-0.414011		0
	0			0	HIVEP3	-0.594993		0
	0			0	HMGCL	0.49167		0
	0			0	HMGCR	-0.750311		0
	0			0	HMGCR	-0.972822		0
	0			0	HMGCS1	-0.950161		0
	0			0	HMGN4	0.45862		0
	0			0	HMGXB3	-0.501949		0
	0			0	HMMR	0.857489		0
	0			0	HMMR	0.760245		0
	0			0	HNRNPA1	-0.728507		0
	0			0	HOMER1	-1.18144		0
	0			0	HPCAL1	0.486378		0
	0			0	HPS4	1.25736		0
	0			0	HPS4	0.950166		0
	0			0	HRSP12	0.407366		0
	0			0	HSD17B12	-0.481483		0
	0			0	HSD17B6	0.393054		0
	0			0	HSD17B7	-0.636723		0
	0			0	HSP90B1	-0.471138		0
	0			0	HSPA13	-0.857163		0
	0			0	HSPA13	-1.09894		0
	0			0	HSPA5	-1.79488		0
	0			0	HSPA9	-0.479147		0
	0			0	HSPH1	0.62424		0
	0			0	HSPH1	0.412487		0
	0			0	ICOSLG	-0.483469		0
	0			0	ICOSLG	-0.719525		0
	0			0	ICOSLG	-0.857646		0
	0			0	ID2	-0.669036		0
	0			0	ID2	-0.73581		0
	0			0	IDH1	1.51783		0
	0			0	IDI1	-0.758412		0
	0			0	IDI1	-0.838395		0
	0			0	IFI30	-1.54479		0
	0			0	IFNGR1	-0.762284		0
	0			0	IFNGR1	-0.801209		0
	0			0	IFNGR2	-1.55155		0
	0			0	IFRD1	-1.5691		0
	0			0	IFRD1	-1.77375		0
	0			0	IGF2R	-1.00344		0
	0			0	IGF2R	-1.36585		0
	0			0	IKZF1	1.58987		0
	0			0	IKZF1	1.37114		0
	0			0	IL27RA	-0.682447		0
	0			0	IL27RA	-1.00534		0
	0			0	IL2RB	-0.364264		0
	0			0	IL32	-0.458874		0
	0			0	IMP3	0.571336		0
	0			0	IMP4	0.63879		0
	0			0	ING4	0.379353		0
	0			0	INHBE	-0.602888		0
	0			0	INPP5A	-0.839009		0
	0			0	INSIG1	-0.951754		0
	0			0	INSIG1	-0.952999		0
	0			0	INSIG1	-1.12349		0
	0			0	IPO13	0.290901		0
	0			0	IQSEC1	-0.512225		0
	0			0	IRAK3	0.709977		0
	0			0	IRAK3	0.692643		0
	0			0	IRF3	-0.470607		0
	0			0	IRS2	-0.930759		0
	0			0	IRS2	-1.30037		0
	0			0	ITPKB	-1.20609		0
	0			0	ITSN1	0.312202		0
	0			0	ITSN2	-0.338397		0
	0			0	ITSN2	-0.430413		0
	0			0	IVNS1ABP	0.83399		0
	0			0	JAG2	0.539926		0
	0			0	JAG2	0.510173		0
	0			0	JAKMIP2	0.337596		0
	0			0	JHDM1D	0.392708		0
	0			0	JMJD1C	-1.29769		0
	0			0	JOSD1	-0.41305		0
	0			0	JUND	-0.847725		0
	0			0	JUND	-0.886478		0
	0			0	KANK1	-0.481787		0
	0			0	KAT2B	-0.468747		0
	0			0	KBTBD11	-0.474746		0
	0			0	KCNH2	0.818007		0
	0			0	KCNJ1	0.340798		0
	0			0	KCTD20	0.561943		0
	0			0	KDM4B	-0.331601		0
	0			0	KDM5D	-0.417133		0
	0			0	KDM6B	-0.720357		0
	0			0	KHK	0.530243		0
	0			0	KHNYN	0.502541		0
	0			0	KIAA0232	-0.596733		0
	0			0	KIAA0415	-0.685354		0
	0			0	KIAA0430	-0.454813		0
	0			0	KIAA0528	0.81951		0
	0			0	KIAA0922	1.05529		0
	0			0	KIAA1279	0.633643		0
	0			0	KIAA1609	0.492517		0
	0			0	KIF15	0.67152		0
	0			0	KIF18A	0.563759		0
	0			0	KIF20A	1.65258		0
	0			0	KIF22	0.308388		0
	0			0	KIF3C	0.312554		0
	0			0	KLF10	-1.74443		0
	0			0	KLF6	-1.77736		0
	0			0	KLF6	-1.97067		0
	0			0	KLHL18	-0.738108		0
	0			0	KLRC4	0.464092		0
	0			0	KMO	-0.483039		0
	0			0	KMO	-1.22171		0
	0			0	KMO	-1.27893		0
	0			0	KNTC1	0.472584		0
	0			0	LAMP1	-0.507366		0
	0			0	LAMP1	-0.539244		0
	0			0	LANCL1	0.343014		0
	0			0	LAPTM5	-0.415489		0
	0			0	LAPTM5	-0.436384		0
	0			0	LASP1	-0.595738		0
	0			0	LBH	0.56645		0
	0			0	LBR	0.522203		0
	0			0	LCT	0.663149		0
	0			0	LDLRAP1	0.383268		0
	0			0	LDLRAP1	0.377566		0
	0			0	LEF1	0.853219		0
	0			0	LEF1	0.846902		0
	0			0	LEF1	0.350222		0
	0			0	LGALS8	-0.334615		0
	0			0	LGALS8	-0.356731		0
	0			0	LGALS8	-0.446887		0
	0			0	LGMN	-0.928551		0
	0			0	LIAS	0.65418		0
	0			0	LINS1	-0.380945		0
	0			0	LIPE	0.468734		0
	0			0	LIPE	0.443236		0
	0			0	LIPT1	0.589276		0
	0			0	LITAF	-0.718925		0
	0			0	LMCD1	0.730728		0
	0			0	LMO4	0.62887		0
	0			0	LMO4	0.369108		0
	0			0	LOC388796	-0.410432		0
	0			0	LOC552889	0.4372		0
	0			0	LOC730101	1.45823		0
	0			0	LOC90925	0.723065		0
	0			0	LPAR2	-0.570884		0
	0			0	LPAR2	-0.806218		0
	0			0	LPCAT1	-0.575559		0
	0			0	LPCAT3	-0.402846		0
	0			0	LPCAT4	0.435487		0
	0			0	LPCAT4	0.332775		0
	0			0	LPIN1	-1.08515		0
	0			0	LPIN1	-1.34071		0
	0			0	LPIN1	-1.51632		0
	0			0	LPXN	-1.45069		0
	0			0	LRCH3	-0.498984		0
	0			0	LRMP	-1.16846		0
	0			0	LRMP	-1.23062		0
	0			0	LRRC20	0.880863		0
	0			0	LRRC47	0.498427		0
	0			0	LRRK1	0.474165		0
	0			0	LSM2	0.514279		0
	0			0	LSR	-1.01123		0
	0			0	LTA	-1.76311		0
	0			0	LTB	-1.34558		0
	0			0	LXN	0.388369		0
	0			0	LY75	-0.301703		0
	0			0	LYL1	-0.739363		0
	0			0	LYST	-0.404572		0
	0			0	LYST	-1.14175		0
	0			0	LZTS1	1.24978		0
	0			0	LZTS1	0.801635		0
	0			0	M6PR	-1.0507		0
	0			0	M6PR	-1.10934		0
	0			0	MAFF	-0.372748		0
	0			0	MAFF	-1.55622		0
	0			0	MAFG	-0.620795		0
	0			0	MAGEF1	0.513587		0
	0			0	MAK16	-0.63681		0
	0			0	MAN1B1	0.355225		0
	0			0	MANF	-0.848341		0
	0			0	MAP1LC3B	-1.13616		0
	0			0	MAP1S	-0.570523		0
	0			0	MAP2K1/MEK1	0.501156		0
	0			0	MAP2K3	-1.33512		0
	0			0	MAP2K3	-1.43692		0
	0			0	MAP2K3/MEK3	-1.64627		0
	0			0	MAP2K6	-0.324816		0
	0			0	MAP2K6/MEK6	-1.5537		0
	0			0	MAP3K5	-1.20911		0
	0			0	MAP3K5/ASK1	-1.33419		0
	0			0	MAP4K3	-0.810647		0
	0			0	MAPK14	0.950321		0
	0			0	MAPK14	0.915747		0
	0			0	MAPK14	0.60475		0
	0			0	MAPK1IP1L	-0.506007		0
	0			0	MAPK1IP1L	-0.514094		0
	0			0	MAPK6/erk3	-1.22588		0
	0			0	MAPKBP1	0.538883		0
	0			0	MAPKSP1	-0.611482		0
	0			0	MARCH8	0.522368		0
	0			0	MARCKS	-0.905584		0
	0			0	MAST2	0.37318		0
	0			0	MAT2B	0.708283		0
	0			0	MBNL2	0.805778		0
	0			0	MBNL2	0.351259		0
	0			0	MCAM	0.633491		0
	0			0	MCM3AP	0.462508		0
	0			0	MCTP2	0.49055		0
	0			0	MDFIC	-1.23776		0
	0			0	MDFIC	-2.09976		0
	0			0	MDM1	0.591342		0
	0			0	MDM2	0.455065		0
	0			0	MED20	0.672171		0
	0			0	MED20	0.541061		0
	0			0	MED21	0.402937		0
	0			0	MEF2A	-0.384067		0
	0			0	MEF2A	-0.48413		0
	0			0	MEF2D	-0.502632		0
	0			0	MEF2D	-0.770068		0
	0			0	MEIS2	0.498359		0
	0			0	MEN1	0.741388		0
	0			0	MFHAS1	-0.583582		0
	0			0	MFN1	-0.446588		0
	0			0	MFN1	-0.598643		0
	0			0	MFN1	-0.775909		0
	0			0	MGAT4B	-0.678257		0
	0			0	MIA3	0.31387		0
	0			0	MINA	0.642614		0
	0			0	MIOS	-0.845345		0
	0			0	MIOS	-1.21318		0
	0			0	MIOS	-1.21478		0
	0			0	MKKS	0.67829		0
	0			0	MKL2	0.473499		0
	0			0	MME	0.537403		0
	0			0	MNS1	0.486007		0
	0			0	MON2	0.382314		0
	0			0	MORC2	0.736059		0
	0			0	MORC2	0.59916		0
	0			0	MOSPD1	-0.559649		0
	0			0	MPG	-0.453026		0
	0			0	MPP5	0.486619		0
	0			0	MPP6	-0.407923		0
	0			0	MPPE1	0.482268		0
	0			0	MPPE1	0.417323		0
	0			0	MPZL1	1.02133		0
	0			0	MPZL1	0.991302		0
	0			0	MPZL1	0.869561		0
	0			0	MREG	-1.21276		0
	0			0	MRPL16	0.527725		0
	0			0	MRPL18	0.627169		0
	0			0	MRPL35	0.452496		0
	0			0	MRPS34	0.470967		0
	0			0	MSH6	0.609155		0
	0			0	MSH6	0.588084		0
	0			0	MSL3	-0.830261		0
	0			0	MTHFD2	-0.717537		0
	0			0	MTMR14	-0.709334		0
	0			0	MTMR6	-0.684307		0
	0			0	MUM1	0.431331		0
	0			0	MXD3	0.560556		0
	0			0	MYB	-0.511341		0
	0			0	MYC	0.719134		0
	0			0	MYO1C	-0.55979		0
	0			0	MYO1C	-0.748956		0
	0			0	MYO5C	0.326629		0
	0			0	MYST4	0.579027		0
	0			0	MYST4	0.360915		0
	0			0	NAB1	-1.0794		0
	0			0	NAB1	-1.11008		0
	0			0	NAB1	-1.59522		0
	0			0	NAB2	-1.81243		0
	0			0	NAB2	-2.01392		0
	0			0	NACC2	0.930931		0
	0			0	NADK	0.522634		0
	0			0	NADK	0.383393		0
	0			0	NAMPT	-0.506329		0
	0			0	NAMPT	-0.608937		0
	0			0	NARFL	0.535892		0
	0			0	NARS	-0.466726		0
	0			0	NARS2	0.510078		0
	0			0	NBR1	0.442073		0
	0			0	NCKAP1	1.85785		0
	0			0	NCKAP1	0.451981		0
	0			0	NDC80	0.730487		0
	0			0	NDE1	-0.734948		0
	0			0	NDST2	-0.380418		0
	0			0	NECAB3	0.476112		0
	0			0	NEK2	0.569398		0
	0			0	NEU1	-1.17803		0
	0			0	NFATC1	-0.377973		0
	0			0	NFATC1	-0.847187		0
	0			0	NFATC1	-0.995843		0
	0			0	NFATC1	-1.19916		0
	0			0	NFE2L1	-0.975573		0
	0			0	NFE2L1	-1.08353		0
	0			0	NFE2L1	-1.16023		0
	0			0	NFE2L2	-1.38465		0
	0			0	NFKB1	-1.93977		0
	0			0	NFKBIB	-0.595605		0
	0			0	NFS1	0.61468		0
	0			0	NFYA	-0.375745		0
	0			0	NFYA	-0.400188		0
	0			0	NFYA	-0.611722		0
	0			0	NFYA	-0.669242		0
	0			0	NINJ1	-0.642235		0
	0			0	NIPA2	-1.29181		0
	0			0	NIPAL3	0.342894		0
	0			0	NOTCH4	0.333975		0
	0			0	NPC1	-0.671176		0
	0			0	NPIPL3	-0.887309		0
	0			0	NR1H3	0.358221		0
	0			0	NR2F6	0.810547		0
	0			0	NR4A1	-0.876315		0
	0			0	NR4A3	-0.881535		0
	0			0	NR4A3	-1.0736		0
	0			0	NTHL1	0.383019		0
	0			0	NUDT11	0.81286		0
	0			0	NUDT6	0.488985		0
	0			0	NUP160	-0.618261		0
	0			0	OGG1	0.448366		0
	0			0	OIP5	0.6155		0
	0			0	OPTN	-0.57258		0
	0			0	ORAI3	0.296789		0
	0			0	ORC2L	0.732272		0
	0			0	ORC4L	0.496516		0
	0			0	ORC4L	0.428733		0
	0			0	OSBPL10	0.861648		0
	0			0	OSBPL11	0.569341		0
	0			0	OSBPL2	-0.347567		0
	0			0	OSBPL3	-0.506503		0
	0			0	OSGEPL1	0.588799		0
	0			0	OSTM1	-0.560516		0
	0			0	OXSM	0.498667		0
	0			0	P2RX5	0.825308		0
	0			0	PAAF1	0.595555		0
	0			0	PACSIN2	-1.06473		0
	0			0	PAK1	0.378611		0
	0			0	PALM2-AKAP2	0.780203		0
	0			0	PAPOLG	0.620245		0
	0			0	PAQR4	0.738519		0
	0			0	PARP16	0.468708		0
	0			0	PARP2	0.872266		0
	0			0	PARP2	0.836012		0
	0			0	PARP2	0.730281		0
	0			0	PARP4	0.485923		0
	0			0	PARP8	-0.632434		0
	0			0	PATZ1	0.799523		0
	0			0	PATZ1	0.572012		0
	0			0	PATZ1	0.503348		0
	0			0	PATZ1	0.437226		0
	0			0	PBK	0.659482		0
	0			0	PCDH9	0.423791		0
	0			0	PCGF1	-0.425218		0
	0			0	PCK2	-0.705835		0
	0			0	PCTP	0.550023		0
	0			0	PCYOX1L	0.646938		0
	0			0	PDE3B	0.507975		0
	0			0	PDE3B	0.409245		0
	0			0	PDE4DIP	0.837337		0
	0			0	PDE8A	-0.294893		0
	0			0	PDE8A	-0.519524		0
	0			0	PDK2	0.340557		0
	0			0	PDLIM2	-0.426894		0
	0			0	PDP1	-0.381173		0
	0			0	PDSS2	0.470676		0
	0			0	PDXDC1	-0.54873		0
	0			0	PDZD2	0.481368		0
	0			0	PDZRN3	-0.613619		0
	0			0	PER2	-0.749974		0
	0			0	PEX11B	0.644815		0
	0			0	PGRMC2	0.434193		0
	0			0	PHACTR1	-2.42439		0
	0			0	PHF1	-0.435007		0
	0			0	PHF21A	0.688333		0
	0			0	PHLDA1	-0.683231		0
	0			0	PHLDA1	-1.36411		0
	0			0	PHLDA1	-2.11185		0
	0			0	PHLDA1	-3.0717		0
	0			0	PHLPP1	0.834103		0
	0			0	PHLPP2	-0.443659		0
	0			0	PI4K2A	-0.405513		0
	0			0	PIGF	0.641152		0
	0			0	PIGF	0.618541		0
	0			0	PIK3R1	0.415952		0
	0			0	PIK3R1	0.402447		0
	0			0	PIK3R3	1.57145		0
	0			0	PIK3R3	0.719036		0
	0			0	PIP4K2A	-0.517505		0
	0			0	PIP4K2B	0.58464		0
	0			0	PIP4K2B	0.405528		0
	0			0	PITPNA	-0.363791		0
	0			0	PITPNB	-0.672094		0
	0			0	PITX1	0.767224		0
	0			0	PITX1	0.359894		0
	0			0	PKIA	0.941632		0
	0			0	PKP4	0.496671		0
	0			0	PLAGL2	-0.435546		0
	0			0	PLAGL2	-0.583193		0
	0			0	PLEKHA2	0.821191		0
	0			0	PLEKHF2	-0.836549		0
	0			0	PLK1	0.718004		0
	0			0	PLK3	-0.614845		0
	0			0	PLOD1	0.718008		0
	0			0	PLP2	-0.444395		0
	0			0	PLS1	0.384622		0
	0			0	PLXNA1	-0.896336		0
	0			0	PLXNC1	-0.579113		0
	0			0	PLXNC1	-0.614893		0
	0			0	PLXNC1	-1.38469		0
	0			0	PML	0.432973		0
	0			0	PML	0.353419		0
	0			0	PMM2	-0.524868		0
	0			0	PMS1	1.24322		0
	0			0	PNMAL1	1.36448		0
	0			0	PNRC1	0.768011		0
	0			0	PODXL	0.513409		0
	0			0	POLL	0.346107		0
	0			0	POLR2D	-0.442528		0
	0			0	POLR3G	0.392098		0
	0			0	POMP	-0.385012		0
	0			0	POU2F1	1.22561		0
	0			0	PPAN	-0.452251		0
	0			0	PPAT	0.671871		0
	0			0	PPAT	0.474802		0
	0			0	PPIL2	0.393934		0
	0			0	PPIL2	0.333859		0
	0			0	PPM1B	0.389638		0
	0			0	PPM1E	0.506941		0
	0			0	PPME1	0.314553		0
	0			0	PPME1	0.312948		0
	0			0	PPP1R15A	-1.31976		0
	0			0	PPP1R15A/GADD34	-1.66665		0
	0			0	PPP1R16B	-1.03001		0
	0			0	PPP1R16B	-1.06754		0
	0			0	PPP3CC	-0.767563		0
	0			0	PPP3CC	-0.802639		0
	0			0	PRC1	0.574947		0
	0			0	PREB	0.748306		0
	0			0	PRIM1	0.480991		0
	0			0	PRKCQ	0.961144		0
	0			0	PRKCQ	0.760343		0
	0			0	PRKD2	-0.773814		0
	0			0	PRKD2	-0.814588		0
	0			0	PRKD3	-0.62136		0
	0			0	PRKD3	-0.843985		0
	0			0	PRNP	-0.535875		0
	0			0	PRNP	-1.01031		0
	0			0	PRPSAP1	0.824982		0
	0			0	PRR3	0.544672		0
	0			0	PRR7	-0.575862		0
	0			0	PRRC1	0.50453		0
	0			0	PRUNE	1.00898		0
	0			0	PRUNE	0.865636		0
	0			0	PRUNE	0.748		0
	0			0	PSAT1	-1.24935		0
	0			0	PSEN1	-0.466379		0
	0			0	PSEN1	-0.707525		0
	0			0	PSIP1	0.585262		0
	0			0	PSMD12	-0.458336		0
	0			0	PSME4	0.637135		0
	0			0	PSPH	-0.553712		0
	0			0	PSPH	-0.698473		0
	0			0	PSRC1	0.726568		0
	0			0	PTBP1	-0.431105		0
	0			0	PTBP1	-0.440255		0
	0			0	PTBP1	-0.449841		0
	0			0	PTBP1	-0.526013		0
	0			0	PTBP1	-0.532218		0
	0			0	PTBP1	-0.542107		0
	0			0	PTGS1	-0.379264		0
	0			0	PTGS1	-0.407256		0
	0			0	PTPN12	0.561507		0
	0			0	PTPN18	0.606208		0
	0			0	PTPN18	0.486886		0
	0			0	PTPN22	0.363683		0
	0			0	PTPN6	-0.512926		0
	0			0	PTPN7	-1.4662		0
	0			0	PTPRCAP	0.311987		0
	0			0	PTTG1IP	-0.465005		0
	0			0	PURA	0.496598		0
	0			0	PUS7L	0.355693		0
	0			0	PVRIG	0.687865		0
	0			0	PXMP4	0.38577		0
	0			0	PYGO1	-1.12846		0
	0			0	PYROXD1	-0.605716		0
	0			0	PYROXD1	-0.627389		0
	0			0	QRSL1	0.892267		0
	0			0	RAB21	-0.604791		0
	0			0	RAB35	-0.345006		0
	0			0	RAB3GAP2	-0.664477		0
	0			0	RAB3GAP2	-0.694626		0
	0			0	RAB3GAP2	-0.71721		0
	0			0	RAB8B	-1.95869		0
	0			0	RABGAP1	0.591092		0
	0			0	RABGAP1L	0.759982		0
	0			0	RABGAP1L	0.47096		0
	0			0	RABGAP1L	0.390693		0
	0			0	RAC2	0.441219		0
	0			0	RAC2	0.424378		0
	0			0	RAD17	0.927156		0
	0			0	RAD17	0.861021		0
	0			0	RAD17	0.828181		0
	0			0	RAD54L	0.490209		0
	0			0	RAG2	0.550248		0
	0			0	RALBP1	0.56577		0
	0			0	RALBP1	0.507632		0
	0			0	RAP2C	-0.529714		0
	0			0	RAPGEF5	1.48518		0
	0			0	RARA	-0.482754		0
	0			0	RASAL1	0.664861		0
	0			0	RASSF7	0.394465		0
	0			0	RASSF7	0.29765		0
	0			0	RBCK1	0.420223		0
	0			0	RBM12B	0.430753		0
	0			0	RBM15	-0.677179		0
	0			0	RBM22	-0.544498		0
	0			0	RBM38	-1.17601		0
	0			0	RBM4B	0.691227		0
	0			0	RBM9	1.40776		0
	0			0	REEP5	0.749212		0
	0			0	REEP5	0.405506		0
	0			0	REPIN1	-0.514415		0
	0			0	RERE	0.57369		0
	0			0	RFC1	0.373355		0
	0			0	RFC3	0.487983		0
	0			0	RFC3	0.486884		0
	0			0	RFTN1	-0.561091		0
	0			0	RGS1	-4.79839		0
	0			0	RGS1	-5.5003		0
	0			0	RGS2	-1.28034		0
	0			0	RHBDF2	0.615013		0
	0			0	RHEB	-0.458905		0
	0			0	RHOBTB2	-1.388		0
	0			0	RHOF	-1.07454		0
	0			0	RHOG	-0.943223		0
	0			0	RHOQ	-0.67503		0
	0			0	RHOQ	-0.728566		0
	0			0	RHOQ	-0.863015		0
	0			0	RHOQ	-0.877737		0
	0			0	RHOQ	-0.911277		0
	0			0	RHOT1	0.942101		0
	0			0	RHOT1	0.83343		0
	0			0	RIN2	-0.250635		0
	0			0	RMI1	0.54295		0
	0			0	RNASEN	0.706281		0
	0			0	RNF121	-0.394199		0
	0			0	RNF34	0.698484		0
	0			0	RNF41	-0.42379		0
	0			0	RNF8	0.585133		0
	0			0	RNGTT	-0.738704		0
	0			0	RNGTT	-0.832917		0
	0			0	RNGTT	-0.962733		0
	0			0	RNMT	-0.422383		0
	0			0	RP1-21O18.1	0.567665		0
	0			0	RP11-345P4.4	0.903521		0
	0			0	RPGRIP1L	0.477508		0
	0			0	RPL23	-0.611626		0
	0			0	RPS6KA5	0.560565		0
	0			0	RRAD	-0.33034		0
	0			0	RRAD	-0.355946		0
	0			0	RRAGC	-1.30573		0
	0			0	RRAGD	-0.466772		0
	0			0	RRAGD	-0.498622		0
	0			0	RRN3P1	-0.517291		0
	0			0	RRP15	-0.68748		0
	0			0	RSAD1	0.751298		0
	0			0	RSL1D1	-0.472458		0
	0			0	RSL1D1	-0.55571		0
	0			0	RSL24D1	-0.422359		0
	0			0	RUNX1	0.45586		0
	0			0	RWDD2B	0.429227		0
	0			0	SAC3D1	1.05107		0
	0			0	SACM1L	0.566647		0
	0			0	SAP30	0.721792		0
	0			0	SAP30	0.617756		0
	0			0	SAP30BP	-0.858959		0
	0			0	SAR1A	-0.480928		0
	0			0	SARS	-0.606357		0
	0			0	SAT1	-0.610589		0
	0			0	SC4MOL	-0.558781		0
	0			0	SC5DL	-1.05762		0
	0			0	SCAMP1	0.891912		0
	0			0	SCAMP1	0.794767		0
	0			0	SCAMP1	0.680004		0
	0			0	SCAMP1	0.676704		0
	0			0	SDCBP	-1.13468		0
	0			0	SDCCAG3	0.485056		0
	0			0	SDF2L1	-0.458988		0
	0			0	SEC24D	0.537563		0
	0			0	SEMA4D	0.714565		0
	0			0	SENP5	-0.420099		0
	0			0	SENP7	0.414592		0
	0			0	SEPHS1	0.658509		0
	0			0	SEPHS1	0.517616		0
	0			0	SEPT9	-0.378461		0
	0			0	SEPX1	0.679018		0
	0			0	SERPINB9	-0.94957		0
	0			0	SERPINB9	-1.14763		0
	0			0	SERTAD2	0.6344		0
	0			0	SERTAD2	0.630202		0
	0			0	SET	-0.303208		0
	0			0	SETD2	-0.584971		0
	0			0	SETD2	-0.596078		0
	0			0	SETX	-0.520239		0
	0			0	SETX	-0.632061		0
	0			0	SFPQ	-0.500575		0
	0			0	SFPQ	-0.518347		0
	0			0	SFRS4	0.394302		0
	0			0	SFRS6	-0.554262		0
	0			0	SGPP1	-0.96732		0
	0			0	SGSH	-0.343493		0
	0			0	SH2B2	0.668735		0
	0			0	SH2B3	-1.48874		0
	0			0	SH2D2A	-0.344425		0
	0			0	SH2D3A	-0.360495		0
	0			0	SH3GL1	-0.547297		0
	0			0	SH3TC1	0.484216		0
	0			0	SIAH2	-1.67576		0
	0			0	SIRPA	-0.547278		0
	0			0	SIRPA	-0.880944		0
	0			0	SKP2	0.954053		0
	0			0	SKP2	0.765669		0
	0			0	SKP2	0.685307		0
	0			0	SLA	0.718991		0
	0			0	SLAMF1	-0.472521		0
	0			0	SLAMF7	-2.07256		0
	0			0	SLC12A2	-0.650985		0
	0			0	SLC15A3	-0.515056		0
	0			0	SLC16A6	-0.908643		0
	0			0	SLC1A5	-0.941085		0
	0			0	SLC20A1	-0.402929		0
	0			0	SLC23A2	-0.802837		0
	0			0	SLC23A2	-0.951638		0
	0			0	SLC24A1	0.391703		0
	0			0	SLC24A6	0.300666		0
	0			0	SLC25A11	0.803325		0
	0			0	SLC25A11	0.689322		0
	0			0	SLC25A12	0.979815		0
	0			0	SLC25A12	0.508348		0
	0			0	SLC25A32	-0.598491		0
	0			0	SLC25A36	0.530561		0
	0			0	SLC25A44	-0.354628		0
	0			0	SLC26A2	0.412552		0
	0			0	SLC29A3	0.444503		0
	0			0	SLC2A1	0.525133		0
	0			0	SLC2A3	-0.732994		0
	0			0	SLC2A3	-1.06242		0
	0			0	SLC2A3	-1.06665		0
	0			0	SLC2A3P1	-0.62381		0
	0			0	SLC2A5	1.25667		0
	0			0	SLC36A1	-0.568361		0
	0			0	SLC38A1	-1.00755		0
	0			0	SLC38A10	0.326811		0
	0			0	SLC38A2	-0.794405		0
	0			0	SLC38A2	-0.866727		0
	0			0	SLC39A8	-0.677058		0
	0			0	SLC39A8	-0.992679		0
	0			0	SLC39A8	-1.18318		0
	0			0	SLC3A2	-1.77523		0
	0			0	SLC43A3	-0.588189		0
	0			0	SLC43A3	-0.716961		0
	0			0	SLC48A1	0.406623		0
	0			0	SLC7A1	-0.502828		0
	0			0	SLC7A1	-0.534084		0
	0			0	SLC7A1	-0.96076		0
	0			0	SLC7A1	-1.24906		0
	0			0	SLC7A11	-0.412674		0
	0			0	SLC7A11	-2.20891		0
	0			0	SLC7A5	-1.04847		0
	0			0	SLC9A3R1	0.294215		0
	0			0	SMAP1	-0.542562		0
	0			0	SMARCA2	0.53027		0
	0			0	SMARCA2	0.521157		0
	0			0	SMARCAL1	0.509071		0
	0			0	SMG5	-0.552186		0
	0			0	SNAPC3	0.566821		0
	0			0	SNRPA1	-0.292512		0
	0			0	SNX10	0.672767		0
	0			0	SNX27	0.398176		0
	0			0	SNX5	-0.58149		0
	0			0	SOBP	1.26061		0
	0			0	SOX11	0.611511		0
	0			0	SOX11	0.539512		0
	0			0	SOX12	0.685523		0
	0			0	SOX4	2.28677		0
	0			0	SP110	0.808551		0
	0			0	SP110	0.734155		0
	0			0	SP110	0.697197		0
	0			0	SPAG1	0.68212		0
	0			0	SPAST	0.835094		0
	0			0	SPAST	0.679801		0
	0			0	SPATA2L	-0.728399		0
	0			0	SPATA7	0.381973		0
	0			0	SPATS2	0.537116		0
	0			0	SPG7	0.532006		0
	0			0	SPTLC2	-0.589214		0
	0			0	SPTLC2	-0.638809		0
	0			0	SQLE	-0.349694		0
	0			0	SQSTM1	-1.39579		0
	0			0	SQSTM1	-3.02764		0
	0			0	SRBD1	0.411797		0
	0			0	SREBF1	-0.604655		0
	0			0	SRF	-0.641545		0
	0			0	SRPRB	-0.556413		0
	0			0	SRRD	0.628893		0
	0			0	SSBP2	0.796032		0
	0			0	SSBP2	0.711889		0
	0			0	SSFA2	-0.575983		0
	0			0	SSH1	0.561933		0
	0			0	SSX2IP	0.729734		0
	0			0	SSX2IP	0.401852		0
	0			0	ST3GAL1	-0.528235		0
	0			0	ST3GAL2	-0.379539		0
	0			0	ST3GAL5	-0.728827		0
	0			0	ST3GAL6	-0.578098		0
	0			0	ST6GAL1	-0.773101		0
	0			0	ST6GAL1	-0.960401		0
	0			0	ST6GALNAC4	0.611238		0
	0			0	ST6GALNAC4	0.59211		0
	0			0	ST8SIA4	-0.785216		0
	0			0	STK10	-0.535156		0
	0			0	STK10	-0.64167		0
	0			0	STK3	0.487935		0
	0			0	STK38	1.06975		0
	0			0	STK38L	0.440899		0
	0			0	STRADA	0.480242		0
	0			0	STS	-0.780182		0
	0			0	STS	-0.89391		0
	0			0	STS	-1.01335		0
	0			0	STS	-1.33307		0
	0			0	STX7	1.33778		0
	0			0	STX7	0.874932		0
	0			0	SUB1	-0.68056		0
	0			0	SWAP70	-0.748884		0
	0			0	SWAP70	-0.837859		0
	0			0	SWAP70	-0.846341		0
	0			0	SYNGR3	-0.453291		0
	0			0	SYNJ2BP	0.369967		0
	0			0	SYNRG	1.12425		0
	0			0	SYNRG	0.944194		0
	0			0	SYPL1	0.829571		0
	0			0	SYPL1	0.73246		0
	0			0	SYT11	0.646979		0
	0			0	SYT11	0.557349		0
	0			0	SYTL2	0.411206		0
	0			0	TACC1	-1.55124		0
	0			0	TACC3	0.411817		0
	0			0	TAF12	0.474103		0
	0			0	TAF1D	-0.615383		0
	0			0	TAF9B	0.399628		0
	0			0	TARS	-0.743393		0
	0			0	TARS2	0.571683		0
	0			0	TCFL5	0.508891		0
	0			0	TCL1A	0.907783		0
	0			0	TCL1A	0.897387		0
	0			0	TCL6	0.683595		0
	0			0	TEC	-0.523335		0
	0			0	TES	-0.787109		0
	0			0	TES	-1.02702		0
	0			0	TESK1	-0.412505		0
	0			0	TEX264	0.37167		0
	0			0	TFDP2	0.73084		0
	0			0	TFDP2	0.577935		0
	0			0	TFE3	-0.425891		0
	0			0	TFEB	-0.416273		0
	0			0	TFEB	-0.634972		0
	0			0	TFEC	-0.825005		0
	0			0	TGFB1	-0.736676		0
	0			0	TIA1	0.598029		0
	0			0	TIA1	0.574594		0
	0			0	TIMM44	-0.594412		0
	0			0	TJP2	0.791129		0
	0			0	TLE3	0.664761		0
	0			0	TLE3	0.578625		0
	0			0	TM6SF1	-0.52614		0
	0			0	TM7SF2	0.516953		0
	0			0	TM7SF3	0.697048		0
	0			0	TMBIM1	0.353883		0
	0			0	TMBIM6	-0.702897		0
	0			0	TMEM187	0.577543		0
	0			0	TMEM194A	-0.45657		0
	0			0	TMEM194A	-0.782805		0
	0			0	TMEM2	-0.413212		0
	0			0	TMEM222	-0.349735		0
	0			0	TMEM97	0.70145		0
	0			0	TMEM97	0.631276		0
	0			0	TMEM97	0.587152		0
	0			0	TNF	-1.9214		0
	0			0	TNFRSF10B	-0.512699		0
	0			0	TNFRSF10B	-0.525777		0
	0			0	TNFRSF10B	-0.583482		0
	0			0	TNFRSF12A	-0.588252		0
	0			0	TNFRSF14	-0.391585		0
	0			0	TNFRSF21	1.11968		0
	0			0	TNFRSF21	1.08018		0
	0			0	TNIP2	-0.824868		0
	0			0	TNIP2	-0.902604		0
	0			0	TNPO1	-0.542575		0
	0			0	TNS3	0.74406		0
	0			0	TOR1B	-0.456971		0
	0			0	TOR3A	-1.83517		0
	0			0	TOX	0.440805		0
	0			0	TP63	-0.555225		0
	0			0	TRAC	-0.814815		0
	0			0	TRAF1	-1.04012		0
	0			0	TRAF5	0.561549		0
	0			0	TRAK1	0.514532		0
	0			0	TRAK1	0.377888		0
	0			0	TREX1	0.392286		0
	0			0	TRIB1	-0.992845		0
	0			0	TRIB3	-2.33668		0
	0			0	TRIM14	0.732119		0
	0			0	TRMT2A	0.447224		0
	0			0	TRMT61B	0.550997		0
	0			0	TROAP	0.601433		0
	0			0	TRPC6	0.401682		0
	0			0	TRPC6	0.388798		0
	0			0	TSC22D3	-0.648976		0
	0			0	TSC22D3	-2.30444		0
	0			0	TSG101	-0.571059		0
	0			0	TSPYL4	0.604609		0
	0			0	TTC15	0.436167		0
	0			0	TTC17	-0.53674		0
	0			0	TUBB2A	-0.596159		0
	0			0	TUBD1	0.411203		0
	0			0	TUBG1	0.608144		0
	0			0	TUSC4	0.475236		0
	0			0	TXLNA	-0.724134		0
	0			0	UAP1L1	-0.643624		0
	0			0	UBAP2	-0.557081		0
	0			0	UBAP2	-0.596085		0
	0			0	UBE2G1	0.776932		0
	0			0	UBE2G1	0.69341		0
	0			0	UBE2O	0.614969		0
	0			0	UBL3	-0.331204		0
	0			0	UBL4A	0.553658		0
	0			0	UBR2	0.640538		0
	0			0	UBR2	0.460314		0
	0			0	UGCG	-1.07654		0
	0			0	UGCG	-1.43468		0
	0			0	UGP2	0.447241		0
	0			0	UGT8	-0.828419		0
	0			0	UPP1	-2.03747		0
	0			0	USP12	-0.523812		0
	0			0	USP12	-1.56655		0
	0			0	USP16	-0.48608		0
	0			0	USP21	0.517556		0
	0			0	USP33	0.69535		0
	0			0	USP33	0.416078		0
	0			0	UTY	-0.45261		0
	0			0	VAMP4	0.374041		0
	0			0	VASP	-0.684508		0
	0			0	VAV3	-0.477106		0
	0			0	VAV3	-0.590523		0
	0			0	VEGFA	-0.371285		0
	0			0	VKORC1	0.455175		0
	0			0	VNN2	0.956784		0
	0			0	VPS26A	-0.515323		0
	0			0	VPS37B	-1.08378		0
	0			0	VPS52	0.411182		0
	0			0	WARS	-0.995066		0
	0			0	WARS	-1.01601		0
	0			0	WDR19	0.384356		0
	0			0	WDR26	-0.493214		0
	0			0	WDR67	0.573187		0
	0			0	WDR73	-0.47996		0
	0			0	WDR91	0.474176		0
	0			0	WFS1	0.395207		0
	0			0	WIPF1	-0.711311		0
	0			0	WRB	0.666487		0
	0			0	WSB1	-0.536526		0
	0			0	WSB1	-0.667237		0
	0			0	WSB1	-1.05278		0
	0			0	WSB1	-1.17103		0
	0			0	WSB2	-0.743179		0
	0			0	XPO1	0.469432		0
	0			0	XRCC1	0.3601		0
	0			0	YAF2	-0.513794		0
	0			0	YARS	-0.44531		0
	0			0	ZBED5	0.357798		0
	0			0	ZBTB1	-0.455825		0
	0			0	ZBTB1	-0.818007		0
	0			0	ZBTB20	0.328824		0
	0			0	ZBTB38	-0.682065		0
	0			0	ZBTB43	-0.839258		0
	0			0	ZBTB43	-1.00573		0
	0			0	ZBTB43	-1.0401		0
	0			0	ZBTB48	0.328993		0
	0			0	ZC3H14	0.470454		0
	0			0	ZEB2	-1.19478		0
	0			0	ZFP36	-1.21669		0
	0			0	ZFP36L1	-1.83402		0
	0			0	ZFP36L2	0.786404		0
	0			0	ZFP36L2	0.532539		0
	0			0	ZHX2	-0.526274		0
	0			0	ZKSCAN3	0.302613		0
	0			0	ZKSCAN4	0.574916		0
	0			0	ZMIZ1	0.757695		0
	0			0	ZMYM1	0.531078		0
	0			0	ZMYM2	0.318829		0
	0			0	ZMYM3	0.941564		0
	0			0	ZMYND8	0.941185		0
	0			0	ZMYND8	0.636189		0
	0			0	ZNF107	1.07496		0
	0			0	ZNF165	-0.924433		0
	0			0	ZNF174	0.298787		0
	0			0	ZNF202	-0.37102		0
	0			0	ZNF215	1.0119		0
	0			0	ZNF238	1.36753		0
	0			0	ZNF238	0.423448		0
	0			0	ZNF263	-0.584471		0
	0			0	ZNF318	-0.668191		0
	0			0	ZNF318	-1.07497		0
	0			0	ZNF335	-0.683992		0
	0			0	ZNF394	-0.460479		0
	0			0	ZNF516	0.604496		0
	0			0	ZNF532	0.627524		0
	0			0	ZNF557	-0.473399		0
	0			0	ZNF589	0.670132		0
	0			0	ZNF589	0.573417		0
	0			0	ZNF638	0.549108		0
	0			0	ZNF638	0.449315		0
	0			0	ZNF643	-0.729043		0
	0			0	ZNF652	0.856522		0
	0			0	ZNF688	0.296031		0
	0			0	ZNF692	0.434049		0
	0			0	ZNF804A	0.917709		0
	0			0		0		0
	0			0		0		0
	0			0		0		0
	0			0		0		0
	0			0		0		0
	0			0		0		0
	0			0		0		0
	0			0		0		0
	0			0		0		0
	0			0		0		0
	0			0		0		0
	0			0		0		0
	0			0		0		0
	0			0		0		0
	0			0		0		0
	0			0		0		0
	0			0		0		0
	0			0		0		0
	0			0		0		0
	0			0		0		0
	0			0		0		0
	0			0		0		0
	0			0		0		0
	0			0		0		0
	0			0		0		0
	0			0		0		0
	0			0		0		0
	0			0		0		0
	0			0		0		0
	0			0		0		0
	0			0		0		0
	0			0		0		0
	0			0		0		0
	0			0		0		0
	0			0		0		0
	0			0		0		0
	0			0		0		0
	0			0		0		0
	0			0		0		0
	0			0		0		0
	0			0		0		0
	0			0		0		0
	0			0		0		0
	0			0		0		0
	0			0		0		0
	0			0		0		0
	0			0		0		0
	0			0		0		0
	0			0		0		0
	0			0		0		0
	0			0		0		0
	0			0		0		0
	0			0		0		0
	0			0		0		0
	0			0		0		0
	0			0		0		0
	0			0		0		0
	0			0		0		0
	0			0		0		0
	0			0		0		0
	0			0		0		0
	0			0		0		0
	0			0		0		0
	0			0		0		0
	0			0		0		0
	0			0		0		0
	0			0		0		0
	0			0		0		0
	0			0		0		0
	0			0		0		0
	0			0		0		0
	0			0		0		0
	0			0		0		0
	0			0		0		0
	0			0		0		0
	0			0		0		0
	0			0		0		0
	0			0		0		0
	0			0		0		0
	0			0		0		0
	0			0		0		0
	0			0		0		0
	0			0		0		0
	0			0		0		0
	0			0		0		0
	0			0		0		0
	0			0		0		0
	0			0		0		0
	0			0		0		0
	0			0		0		0
	0			0		0		0
	0			0		0		0
	0			0		0		0
	0			0		0		0
	0			0		0		0
	0			0		0		0
	0			0		0		0
	0			0		0		0
	0			0		0		0
	0			0		0		0
	0			0		0		0
	0			0		0		0
	0			0		0		0
	0			0		0		0
	0			0		0		0
	0			0		0		0
	0			0		0		0
	0			0		0		0
	0			0		0		0
	0			0		0		0
	0			0		0		0
	0			0		0		0
	0			0		0		0
	0			0		0		0
	0			0		0		0
	0			0		0		0
	0			0		0		0
	0			0		0		0
	0			0		0		0
	0			0		0		0
	0			0		0		0
	0			0		0		0
	0			0		0		0
	0			0		0		0
	0			0		0		0
	0			0		0		0
	0			0		0		0
	0			0		0		0
	0			0		0		0
	0			0		0		0
	0			0		0		0
	0			0		0		0
	0			0		0		0
	0			0		0		0
	0			0		0		0
	0			0		0		0
	0			0		0		0
	0			0		0		0
	0			0		0		0
	0			0		0		0
	0			0		0		0
	0			0		0		0
	0			0		0		0
	0			0		0		0
	0			0		0		0
	0			0		0		0
	0			0		0		0
	0			0		0		0
	0			0		0		0
	0			0		0		0
	0			0		0		0
	0			0		0		0
	0			0		0		0
	0			0		0		0
	0			0		0		0
	0			0		0		0
	0			0		0		0
	0			0		0		0
	0			0		0		0
	0			0		0		0
	0			0		0		0
	0			0		0		0
	0			0		0		0
	0			0		0		0
	0			0		0		0
	0			0		0		0
	0			0		0		0
	0			0		0		0
	0			0		0		0
	0			0		0		0
	0			0		0		0
	0			0		0		0
	0			0		0		0
	0			0		0		0
	0			0		0		0
	0			0		0		0
	0			0		0		0
	0			0		0		0
	0			0		0		0
	0			0		0		0
	0			0		0		0
	0			0		0		0
	0			0		0		0
	0			0		0		0
	0			0		0		0
	0			0		0		0
	0			0		0		0
	0			0		0		0
	0			0		0		0
	0			0		0		0
	0			0		0		0
	0			0		0		0
	0			0		0		0
	0			0		0		0
	0			0		0		0
	0			0		0		0
	0			0		0		0
	0			0		0		0
	0			0		0		0
	0			0		0		0
	0			0		0		0
	0			0		0		0
	0			0		0		0
	0			0		0		0
	0			0		0		0
	0			0		0		0
	0			0		0		0
	0			0		0		0
	0			0		0		0
	0			0		0		0
	0			0		0		0
	0			0		0		0
	0			0		0		0
	0			0		0		0
	0			0		0		0
	0			0		0		0
	0			0		0		0
	0			0		0		0
	0			0		0		0
	0			0		0		0
	0			0		0		0
	0			0		0		0
	0			0		0		0
	0			0		0		0
	0			0		0		0
	0			0		0		0
	0			0		0		0
	0			0		0		0
	0			0		0		0
	0			0		0		0
	0			0		0		0
	0			0		0		0
	0			0		0		0
	0			0		0		0
	0			0		0		0
	0			0		0		0
	0			0		0		0
	0			0		0		0
	0			0		0		0
	0			0		0		0
	0			0		0		0
	0			0		0		0
	0			0		0		0
	0			0		0		0
	0			0		0		0
	0			0		0		0
	0			0		0		0
	0			0		0		0
	0			0		0		0
	0			0		0		0
	0			0		0		0
	0			0		0		0
	0			0		0		0
	0			0		0		0
	0			0		0		0
	0			0		0		0
	0			0		0		0
	0			0		0		0
	0			0		0		0
	0			0		0		0
	0			0		0		0
	0			0		0		0
	0			0		0		0
	0			0		0		0
	0			0		0		0
	0			0		0		0
	0			0		0		0
	0			0		0		0
	0			0		0		0
	0			0		0		0
	0			0		0		0
	0			0		0		0
	0			0		0		0
	0			0		0		0
	0			0		0		0
	0			0		0		0
	0			0		0		0
	0			0		0		0
	0			0		0		0
	0			0		0		0
	0			0		0		0
	0			0		0		0
	0			0		0		0
	0			0		0		0
	0			0		0		0
	0			0		0		0
	0			0		0		0
	0			0		0		0
	0			0		0		0
	0			0		0		0
	0			0		0		0
	0			0		0		0
	0			0		0		0
	0			0		0		0
	0			0		0		0
	0			0		0		0
	0			0		0		0
	0			0		0		0
	0			0		0		0
	0			0		0		0
	0			0		0		0
	0			0		0		0
	0			0		0		0
	0			0		0		0
	0			0		0		0
	0			0		0		0
	0			0		0		0
	0			0		0		0
	0			0		0		0
	0			0		0		0
	0			0		0		0
	0			0		0		0
	0			0		0		0
	0			0		0		0
	0			0		0		0
	0			0		0		0
	0			0		0		0
	0			0		0		0
	0			0		0		0
	0			0		0		0
	0			0		0		0
	0			0		0		0
	0			0		0		0
	0			0		0		0
	0			0		0		0
	0			0		0		0
	0			0		0		0
	0			0		0		0
	0			0		0		0
	0			0		0		0
	0			0		0		0
	0			0		0		0
	0			0		0		0
	0			0		0		0
	0			0		0		0
	0			0		0		0
	0			0		0		0
	0			0		0		0
	0			0		0		0
	0			0		0		0
	0			0		0		0
	0			0		0		0
	0			0		0		0
	0			0		0		0
	0			0		0		0
	0			0		0		0
	0			0		0		0
	0			0		0		0
	0			0		0		0
	0			0		0		0
	0			0		0		0
	0			0		0		0
	0			0		0		0
	0			0		0		0
	0			0		0		0
	0			0		0		0
	0			0		0		0
	0			0		0		0
	0			0		0		0
	0			0		0		0
	0			0		0		0
	0			0		0		0
	0			0		0		0
	0			0		0		0
	0			0		0		0
	0			0		0		0
	0			0		0		0
	0			0		0		0
	0			0		0		0
	0			0		0		0
	0			0		0		0
	0			0		0		0
	0			0		0		0
	0			0		0		0
	0			0		0		0
	0			0		0		0
	0			0		0		0
	0			0		0		0
	0			0		0		0
	0			0		0		0
	0			0		0		0
	0			0		0		0
	0			0		0		0
	0			0		0		0
	0			0		0		0
	0			0		0		0
	0			0		0		0
	0			0		0		0
	0			0		0		0
	0			0		0		0
	0			0		0		0
	0			0		0		0
	0			0		0		0
	0			0		0		0
	0			0		0		0
	0			0		0		0
	0			0		0		0
	0			0		0		0
	0			0		0		0
	0			0		0		0
	0			0		0		0
	0			0		0		0
	0			0		0		0
	0			0		0		0
	0			0		0		0
	0			0		0		0
	0			0		0		0
	0			0		0		0
	0			0		0		0
	0			0		0		0
	0			0		0		0
	0			0		0		0
	0			0		0		0
	0			0		0		0
	0			0		0		0
	0			0		0		0
	0			0		0		0
	0			0		0		0
	0			0		0		0
	0			0		0		0
	0			0		0		0
	0			0		0		0
	0			0		0		0
	0			0		0		0
	0			0		0		0
	0			0		0		0
	0			0		0		0
	0			0		0		0
	0			0		0		0
	0			0		0		0
	0			0		0		0
	0			0		0		0
	0			0		0		0
	0			0		0		0
	0			0		0		0
	0			0		0		0
	0			0		0		0
	0			0		0		0
	0			0		0		0
	0			0		0		0
	0			0		0		0
	0			0		0		0
	0			0		0		0
	0			0		0		0
	0			0		0		0
	0			0		0		0
	0			0		0		0
	0			0		0		0
	0			0		0		0
	0			0		0		0
	0			0		0		0
	0			0		0		0
	0			0		0		0
	0			0		0		0
	0			0		0		0
	0			0		0		0
	0			0		0		0
	0			0		0		0
	0			0		0		0
	0			0		0		0
	0			0		0		0
	0			0		0		0
	0			0		0		0
	0			0		0		0
	0			0		0		0
	0			0		0		0
	0			0		0		0
	0			0		0		0
	0			0		0		0
	0			0		0		0
	0			0		0		0
	0			0		0		0
	0			0		0		0
	0			0		0		0
	0			0		0		0
	0			0		0		0
	0			0		0		0
	0			0		0		0
	0			0		0		0
	0			0		0		0
	0			0		0		0
	0			0		0		0
	0			0		0		0
	0			0		0		0
	0			0		0		0
	0			0		0		0
	0			0		0		0
	0			0		0		0
	0			0		0		0
	0			0		0		0
	0			0		0		0
	0			0		0		0
	0			0		0		0
	0			0		0		0
	0			0		0		0
	0			0		0		0
	0			0		0		0
	0			0		0		0
	0			0		0		0
	0			0		0		0
	0			0		0		0
	0			0		0		0
	0			0		0		0
	0			0		0		0
	0			0		0		0
	0			0		0		0
	0			0		0		0
	0			0		0		0
	0			0		0		0
	0			0		0		0
	0			0		0		0
	0			0		0		0
	0			0		0		0
	0			0		0		0
	0			0		0		0
	0			0		0		0
	0			0		0		0
	0			0		0		0
	0			0		0		0
	0			0		0		0
	0			0		0		0
	0			0		0		0
	0			0		0		0
	0			0		0		0
	0			0		0		0
	0			0		0		0
	0			0		0		0
	0			0		0		0
	0			0		0		0
	0			0		0		0
	0			0		0		0
	0			0		0		0
	0			0		0		0
	0			0		0		0
	0			0		0		0
	0			0		0		0
	0			0		0		0
	0			0		0		0
	0			0		0		0
	0			0		0		0
	0			0		0		0
	0			0		0		0
	0			0		0		0
	0			0		0		0
	0			0		0		0
	0			0		0		0
	0			0		0		0
	0			0		0		0
[truncated: 1,046,576+ more rows]
