# Supplementary material for: Global gene expression changes of in vitro stimulated human transformed germinal centre B cells as surrogate for oncogenic pathway activation in individual aggressive B cell lymphomas
Source: Cell Commun Signal. 2012 Dec 20;10:43. doi: 10.1186/1478-811X-10-43 (PMC3566944; doi:10.1186/1478-811X-10-43)
Supplement: Additional file 22 — Supplemental 4. Geneset enrichment Analysis identifying enriched pathways in differentially expressed genes unique for each specific stimulation. [file 1478-811X-10-43-S22.zip]

Archive with 5 entries (4 files):
- supplementalFile4_GO_AnalysenUnique/
- supplementalFile4_GO_AnalysenUnique/BAFF_UGene.html
- supplementalFile4_GO_AnalysenUnique/BCR_UGene.html
- supplementalFile4_GO_AnalysenUnique/CD40_UGene.html
- supplementalFile4_GO_AnalysenUnique/IL21_UGene.html
